# Supplementary material for: Identification of LINC02310 as an enhancer in lung adenocarcinoma and investigation of its regulatory network via comprehensive analyses
Source: BMC Med Genomics. 2020 Dec 11;13:185. doi: 10.1186/s12920-020-00834-6 (PMC7731780; doi:10.1186/s12920-020-00834-6)
Supplement: Supplementary file 1 — Additional file 1. Table S1: List of DELncRNAs. [file 12920_2020_834_MOESM1_ESM.xlsx]

## Sheet: Additional file 1--Table SI
symbol_id	baseMean	log2FoldChange	lfcSE	stat	pvalue	padj
AFAP1-AS1	3322	6.33257	0.265156	23.8824	4.66203e-126	5.13242e-122
FAM83A-AS1	183.667	6.58856	0.285494	23.0777	7.75135e-118	4.26673e-114
AC093110.1	112.591	-3.37503	0.146443	-23.0466	1.58947e-117	5.83281e-114
AL590226.1	28.1881	-3.76683	0.175399	-21.4758	2.62033e-102	7.21181e-99
Z98257.1	467.968	6.00632	0.281949	21.3029	1.06703e-100	2.34939e-97
LINC01977	63.1336	4.81339	0.230719	20.8626	1.17099e-96	2.14857e-93
FEZF1-AS1	323.439	6.11464	0.294032	20.7959	4.71863e-96	7.42106e-93
AL606469.1	23.2545	-5.28416	0.259558	-20.3583	3.92014e-92	5.3946e-89
MNX1-AS1	73.0869	5.24551	0.269383	19.4723	1.8858e-84	2.30675e-81
FENDRR	471.413	-4.00167	0.205696	-19.4543	2.68036e-84	2.95081e-81
LANCL1-AS1	55.3341	-3.75638	0.194047	-19.3581	1.74114e-83	1.74256e-80
AL445307.1	4.09671	-3.58778	0.18585	-19.3047	4.89959e-83	4.49497e-80
LINC02014	41.2483	3.96592	0.206868	19.1712	6.43548e-82	5.44986e-79
HID1-AS1	11.2694	-2.85155	0.149806	-19.0349	8.76476e-81	6.89223e-78
LINC00968	70.165	-3.6137	0.190635	-18.9562	3.92842e-80	2.8832e-77
AP001189.1	31.0297	-3.14043	0.165911	-18.9284	6.65266e-80	4.57745e-77
PVT1	644.054	2.64052	0.143364	18.4183	9.36348e-76	6.06368e-73
AC080037.1	76.0026	5.34318	0.290198	18.4122	1.04862e-75	6.4135e-73
RUNDC3A-AS1	71.2503	3.72009	0.20473	18.1707	8.81322e-74	5.10657e-71
AC004816.1	186.545	2.9182	0.161187	18.1045	2.93879e-73	1.61766e-70
AC018647.1	17.7204	-2.83198	0.157123	-18.024	1.2631e-72	6.62164e-70
AP001453.2	66.7283	3.44837	0.191901	17.9695	3.3788e-72	1.62148e-69
LINC01082	6.50833	-4.31002	0.239854	-17.9693	3.3876e-72	1.62148e-69
AL109741.1	13.3707	-2.57394	0.145962	-17.6343	1.34329e-69	6.16177e-67
FOXD3-AS1	52.7576	6.98465	0.396906	17.5977	2.56327e-69	1.12876e-66
AC020907.1	49.2662	5.92382	0.336978	17.5793	3.55198e-69	1.50399e-66
PCAT6	197.881	2.63311	0.149865	17.5699	4.1897e-69	1.70831e-66
MIR3945HG	47.2804	-3.56809	0.204299	-17.465	2.64564e-68	1.04021e-65
LINC01270	142.959	2.8078	0.16144	17.3922	9.44813e-68	3.58671e-65
AL162595.1	50.4333	2.31254	0.134341	17.214	2.08474e-66	7.65031e-64
AC135012.3	11.8422	-4.15669	0.241573	-17.2068	2.36239e-66	8.38954e-64
AC011294.1	64.2621	4.92441	0.289649	17.0013	8.02749e-65	2.76171e-62
PCAT19	332.456	-2.45825	0.144979	-16.9558	1.74283e-64	5.81419e-62
AC009806.1	5.04476	-2.45938	0.145536	-16.8988	4.5901e-64	1.48625e-61
AC011899.2	179.779	-2.40753	0.143944	-16.7255	8.54729e-63	2.68849e-60
AC090502.1	43.6571	6.92529	0.414958	16.6891	1.57215e-62	4.80773e-60
BBOX1-AS1	85.6406	5.61365	0.339573	16.5315	2.17697e-61	6.47736e-59
MIR22HG	1092.13	-1.68987	0.102488	-16.4885	4.43539e-61	1.28498e-58
AC093278.2	177.653	-1.93516	0.117637	-16.4503	8.33971e-61	2.35415e-58
AL391056.1	150.912	4.32798	0.263179	16.445	9.1097e-61	2.50722e-58
LINC00656	6.92768	-3.55093	0.216897	-16.3715	3.05568e-60	8.20486e-58
AL365181.2	221.298	5.29201	0.323409	16.3632	3.50199e-60	9.17939e-58
VPS9D1-AS1	223.733	2.86007	0.175494	16.2973	1.03124e-59	2.64022e-57
DDX11-AS1	35.8537	2.40205	0.147681	16.2651	1.74552e-59	4.36738e-57
DARS-AS1	106.099	1.83943	0.113106	16.2629	1.81011e-59	4.42833e-57
LINC00942	253.556	5.96302	0.367751	16.2148	3.96168e-59	9.48133e-57
AC133785.1	29.3252	6.64032	0.414316	16.0272	8.25226e-58	1.93296e-55
AL365181.3	577.167	4.41257	0.275416	16.0214	9.05164e-58	2.07603e-55
AC145343.1	52.1799	3.00821	0.188316	15.9743	1.93049e-57	4.33729e-55
LINC01572	32.3998	2.92258	0.184399	15.8492	1.4233e-56	3.13382e-54
CLDN10-AS1	75.5012	6.61746	0.418041	15.8297	1.94146e-56	4.19089e-54
U62317.1	166.327	2.79812	0.177959	15.7234	1.04515e-55	2.21269e-53
AC009065.2	90.4946	3.85034	0.245113	15.7084	1.32425e-55	2.75069e-53
LINC01290	13.0974	-2.30087	0.147409	-15.6088	6.34316e-55	1.29318e-52
AP001189.3	30.2076	-2.49925	0.160173	-15.6035	6.89096e-55	1.37932e-52
AC027601.2	8.7051	-2.01133	0.129154	-15.5731	1.10853e-54	2.17926e-52
AC068228.1	13.2717	5.39638	0.347473	15.5303	2.16207e-54	4.17584e-52
AC025580.1	170.281	4.00892	0.258181	15.5276	2.25773e-54	4.2854e-52
AC009065.5	82.9513	3.95294	0.25488	15.509	3.01532e-54	5.62639e-52
AC021016.2	106.805	-1.62814	0.105183	-15.479	4.80692e-54	8.8199e-52
AL445423.1	6.48951	-2.47109	0.159737	-15.4697	5.55546e-54	1.00262e-51
AL391244.2	103.657	1.6209	0.104843	15.4603	6.42939e-54	1.14163e-51
AC087521.1	22.9539	-2.80987	0.181911	-15.4464	7.97685e-54	1.39392e-51
LINC00857	194.048	2.28645	0.148664	15.38	2.229e-53	3.83423e-51
AC007128.1	38.263	5.54908	0.360859	15.3774	2.32078e-53	3.93069e-51
AC022613.2	25.5613	-1.58657	0.103232	-15.3689	2.64499e-53	4.41193e-51
AC026369.3	48.3644	-3.4121	0.222555	-15.3315	4.71218e-53	7.74275e-51
AL031985.3	145.996	1.79576	0.1173	15.309	6.65383e-53	1.07724e-50
SMIM25	757.557	-2.49817	0.163268	-15.301	7.52869e-53	1.20121e-50
SCAT8	125.786	3.97208	0.259688	15.2956	8.179e-53	1.28632e-50
LINC00987	77.4996	-1.7839	0.116647	-15.2932	8.49145e-53	1.31665e-50
TFAP2A-AS1	29.1895	3.02604	0.199404	15.1754	5.14575e-52	7.86799e-50
AC006273.1	10.6221	-2.68741	0.177401	-15.1488	7.71781e-52	1.16391e-49
KCNMB2-AS1	92.5151	5.54608	0.366341	15.1391	8.9412e-52	1.33018e-49
LINC01081	1.50792	-3.33407	0.220318	-15.133	9.81371e-52	1.44052e-49
AP000438.1	4.22309	-3.09552	0.204573	-15.1316	1.00225e-51	1.45181e-49
AC027228.2	75.0663	3.83954	0.253833	15.1262	1.08734e-51	1.55462e-49
LINC01996	27.2115	-4.55002	0.301669	-15.0828	2.10131e-51	2.96581e-49
LINC01833	75.7879	6.90686	0.458093	15.0774	2.27985e-51	3.17708e-49
LINC01614	91.6286	3.71213	0.246704	15.0469	3.61774e-51	4.97846e-49
AC105219.4	50.275	2.67563	0.178597	14.9814	9.70925e-51	1.31962e-48
AC019193.2	5.31653	-2.3785	0.158914	-14.9673	1.20174e-50	1.61341e-48
LINC02016	20.3621	-5.07762	0.340633	-14.9065	2.99244e-50	3.96913e-48
AC125807.2	162.252	-2.13922	0.143547	-14.9026	3.17212e-50	4.15737e-48
DDN-AS1	43.7236	2.55288	0.171469	14.8883	3.92824e-50	5.08776e-48
AP003559.1	32.8837	3.51254	0.236919	14.8259	9.96259e-50	1.27533e-47
TBX2-AS1	61.3034	-2.15724	0.145604	-14.8158	1.15777e-49	1.46505e-47
AC104984.1	3.32194	-4.25301	0.287134	-14.8119	1.22669e-49	1.53462e-47
LINC02535	28.5104	4.50179	0.304773	14.771	2.25473e-49	2.78902e-47
LINC00163	9.02571	-3.4952	0.236839	-14.7577	2.74436e-49	3.35696e-47
LINC02416	18.716	4.33622	0.294044	14.7468	3.22365e-49	3.89991e-47
LINC02159	82.059	4.1401	0.281528	14.7058	5.91452e-49	7.0775e-47
LINC01352	11.3707	-2.36603	0.161039	-14.6923	7.22005e-49	8.54683e-47
AC027288.3	110.829	-3.28416	0.224046	-14.6584	1.1901e-48	1.39381e-46
EP300-AS1	31.4407	-1.88641	0.128984	-14.6252	1.93966e-48	2.24776e-46
AC095050.1	4.7596	-4.70811	0.321987	-14.6221	2.03102e-48	2.32912e-46
AC010976.2	17.2776	-3.15683	0.216003	-14.6148	2.26065e-48	2.56572e-46
AP005233.2	34.1409	6.18732	0.423411	14.6131	2.31867e-48	2.60472e-46
LINC01703	31.4218	2.32882	0.159616	14.5902	3.24404e-48	3.60744e-46
LINC00896	33.7874	3.22943	0.221641	14.5705	4.32515e-48	4.71441e-46
AC016205.1	39.8655	3.86734	0.265498	14.5664	4.59745e-48	4.96209e-46
LINC02657	24.2726	5.28585	0.363595	14.5377	6.9866e-48	7.39572e-46
AC104984.4	6.27684	-4.17017	0.287879	-14.4858	1.48903e-47	1.56122e-45
WASIR2	24.1082	3.41764	0.236241	14.4667	1.96631e-47	2.04218e-45
AC096921.2	62.6841	-1.85581	0.128418	-14.4514	2.45635e-47	2.52729e-45
AL135960.1	12.2401	-2.65849	0.18423	-14.4303	3.33744e-47	3.40121e-45
LINC01271	26.1988	2.54728	0.176531	14.4297	3.36754e-47	3.40121e-45
LINC01426	242.32	2.43327	0.168674	14.4258	3.56023e-47	3.56315e-45
MED4-AS1	8.90638	-2.31572	0.160667	-14.4131	4.27806e-47	4.24299e-45
AC015921.1	25.7837	3.16028	0.219557	14.3939	5.65043e-47	5.55407e-45
C1orf220	30.8636	2.21124	0.153678	14.3888	6.08311e-47	5.92645e-45
AL355974.2	11.4346	-3.01023	0.209255	-14.3855	6.38387e-47	6.16491e-45
MBNL1-AS1	176.128	-1.95833	0.13615	-14.3836	6.55755e-47	6.27757e-45
AC128709.3	5.07114	-4.43716	0.309917	-14.3172	1.7076e-46	1.62061e-44
AC011899.3	12.0446	-2.2431	0.158081	-14.1896	1.06237e-45	9.99631e-44
LINC01197	35.0287	-2.09604	0.147789	-14.1826	1.17375e-45	1.09507e-43
LINC01460	53.5067	3.84571	0.27146	14.1668	1.47087e-45	1.35292e-43
LINC01447	4.09188	-3.08548	0.217799	-14.1666	1.47471e-45	1.35292e-43
LINC01936	187.255	-2.46441	0.174071	-14.1575	1.6791e-45	1.5277e-43
AC022784.1	48.7773	4.30528	0.304214	14.1522	1.81133e-45	1.6345e-43
SNHG4	110.531	2.10982	0.149494	14.1131	3.15551e-45	2.82431e-43
AC104938.1	8.24096	-1.60542	0.113806	-14.1067	3.45522e-45	3.06762e-43
AC084030.1	2.59086	-4.65881	0.330948	-14.0772	5.24659e-45	4.62078e-43
AL157838.1	76.0825	2.36129	0.167901	14.0636	6.35802e-45	5.5552e-43
LINC00862	30.7767	3.8261	0.272645	14.0333	9.75649e-45	8.42773e-43
TDRKH-AS1	49.3392	1.97309	0.140604	14.033	9.7988e-45	8.42773e-43
AL590666.2	92.0372	3.75218	0.267464	14.0287	1.03977e-44	8.87353e-43
AC011511.5	127.577	-2.70994	0.193333	-14.017	1.22739e-44	1.03941e-42
AC025048.1	1.79537	-2.68646	0.19221	-13.9767	2.16197e-44	1.81688e-42
AC015849.5	23.8646	3.68979	0.264171	13.9674	2.46431e-44	2.05528e-42
AL354707.1	89.6902	2.92519	0.209438	13.9668	2.48392e-44	2.05605e-42
AC104211.2	3.85923	-2.99407	0.214863	-13.9348	3.89453e-44	3.19962e-42
AC022509.2	25.0117	-2.1991	0.15795	-13.9227	4.60953e-44	3.75899e-42
AL365356.4	19.7884	4.57733	0.329607	13.8873	7.56817e-44	6.12632e-42
LINC02474	91.1333	4.7352	0.341511	13.8654	1.02608e-43	8.24533e-42
ELF3-AS1	113.035	1.70304	0.122987	13.8474	1.31983e-43	1.0529e-41
AC010719.1	44.0621	2.79202	0.202622	13.7795	3.38786e-43	2.68323e-41
Z84485.1	36.604	2.15274	0.156635	13.7437	5.55659e-43	4.36947e-41
LINC00551	23.9197	-3.12313	0.22806	-13.6943	1.09816e-42	8.57421e-41
AL445524.1	373.977	2.77924	0.20433	13.6017	3.9127e-42	3.03344e-40
AC138904.1	34.542	3.10174	0.228914	13.5498	7.94251e-42	6.11462e-40
AL079303.1	57.0996	3.32923	0.245821	13.5433	8.68007e-42	6.63603e-40
AC004947.1	19.2536	-3.08411	0.228169	-13.5167	1.24583e-41	9.45887e-40
AL121832.3	39.2465	2.15161	0.159603	13.481	2.02377e-41	1.52601e-39
FOXD2-AS1	197.657	1.62564	0.121443	13.386	7.30247e-41	5.43195e-39
LINC01506	7.07639	-2.49698	0.187686	-13.304	2.1938e-40	1.62091e-38
AC114947.2	20.9913	-1.95593	0.147229	-13.2849	2.83053e-40	2.07742e-38
AC037459.2	58.653	-1.56532	0.118003	-13.2651	3.68827e-40	2.68901e-38
LINC01624	5.79081	-2.37301	0.179239	-13.2393	5.20123e-40	3.76713e-38
AC005041.3	22.2419	1.82594	0.137943	13.2369	5.37427e-40	3.86702e-38
AL645608.8	17.9525	3.99043	0.301591	13.2313	5.7909e-40	4.13974e-38
AC099850.3	93.2389	2.42224	0.183218	13.2206	6.67609e-40	4.74175e-38
TYMSOS	35.3196	2.43731	0.184374	13.2194	6.77948e-40	4.78431e-38
AP002498.1	47.7704	4.09718	0.310304	13.2038	8.34396e-40	5.85087e-38
SLC2A1-AS1	40.6527	2.32417	0.176441	13.1725	1.26372e-39	8.80522e-38
AL139412.1	18.2148	4.26294	0.323935	13.1599	1.49344e-39	1.03404e-37
Z69733.1	11.5484	-1.78932	0.136364	-13.1217	2.47379e-39	1.70212e-37
AC007128.2	11.826	5.57656	0.42571	13.0995	3.31625e-39	2.26761e-37
PTPRD-AS1	19.3452	-2.33051	0.177925	-13.0983	3.36664e-39	2.28786e-37
AC008496.2	32.1151	4.51799	0.34571	13.0687	4.96941e-39	3.33587e-37
AC068700.1	16.7813	-2.3989	0.183792	-13.0522	6.17303e-39	4.11872e-37
LINC01559	90.0722	6.05027	0.46359	13.0509	6.2789e-39	4.16412e-37
AC104237.3	4.13272	-3.63245	0.278855	-13.0263	8.6724e-39	5.69093e-37
AC093904.4	45.3321	3.77188	0.289561	13.0262	8.6845e-39	5.69093e-37
AC018529.1	4.70841	-2.64021	0.203135	-12.9973	1.2667e-38	8.25153e-37
AC104024.2	38.0069	3.32436	0.255928	12.9894	1.40461e-38	9.09609e-37
UCA1	154.204	4.75425	0.36642	12.9749	1.69882e-38	1.08834e-36
AC111149.2	59.0514	4.40894	0.339808	12.9748	1.70038e-38	1.08834e-36
AC026992.2	42.4663	-2.84999	0.219901	-12.9603	2.05384e-38	1.30698e-36
LINC02362	112.089	2.57269	0.198743	12.9448	2.51377e-38	1.59047e-36
CASC9	162.984	5.48993	0.424141	12.9436	2.55222e-38	1.60556e-36
LINC00702	86.1325	-2.2636	0.17529	-12.9135	3.77864e-38	2.36358e-36
AC016773.1	27.0008	1.96208	0.15218	12.8931	4.92124e-38	3.0609e-36
LINC02544	27.379	3.61018	0.280826	12.8556	8.00177e-38	4.94896e-36
LINC01863	9.33651	-3.35086	0.260709	-12.8529	8.28973e-38	5.09841e-36
AC009962.1	22.3761	-1.56692	0.122249	-12.8175	1.30894e-37	8.00562e-36
AC020663.2	20.684	2.51304	0.196384	12.7966	1.71393e-37	1.04247e-35
AC026250.1	34.9416	2.13239	0.16686	12.7795	2.13413e-37	1.29092e-35
AL138760.1	12.9456	5.23485	0.410694	12.7464	3.26626e-37	1.95425e-35
AC144831.1	81.5536	-1.82272	0.143467	-12.7048	5.55813e-37	3.30754e-35
AC099509.1	46.635	3.66994	0.289129	12.6931	6.45914e-37	3.82305e-35
AC010776.3	1.57337	-4.07788	0.321673	-12.6771	7.91912e-37	4.66212e-35
U62317.4	43.1548	2.77637	0.219259	12.6625	9.53859e-37	5.58566e-35
LINC01234	53.6864	6.63615	0.525787	12.6214	1.61021e-36	9.37925e-35
AC009005.1	110.253	2.07628	0.164784	12.6	2.11128e-36	1.22332e-34
AC104237.2	2.93506	-3.63434	0.288897	-12.5801	2.71779e-36	1.5665e-34
AL049651.2	0.751963	-3.92171	0.312156	-12.5633	3.3607e-36	1.92697e-34
AP002957.1	19.445	4.25486	0.338694	12.5626	3.39167e-36	1.93466e-34
AL035409.1	11.1634	-2.4056	0.191693	-12.5492	4.01482e-36	2.27831e-34
AC008669.1	78.297	-1.54721	0.123348	-12.5435	4.31771e-36	2.43412e-34
AL109615.3	171.52	2.68617	0.214154	12.5432	4.33361e-36	2.43412e-34
LINC00887	24.4035	3.9925	0.318742	12.5258	5.39613e-36	3.01553e-34
LINC00891	14.7484	-2.48686	0.198644	-12.5192	5.86362e-36	3.25353e-34
LINC01711	13.9071	3.9574	0.316113	12.5189	5.88112e-36	3.25353e-34
AL133215.2	16.9441	2.0046	0.16039	12.4983	7.62484e-36	4.1971e-34
TBX5-AS1	317.661	-1.83499	0.146869	-12.4941	8.04512e-36	4.4064e-34
HOTAIR	42.6773	6.85032	0.549487	12.4668	1.13351e-35	6.17765e-34
AL353693.1	10.7243	5.05481	0.409249	12.3515	4.78402e-35	2.58173e-33
AL355304.1	4.66313	-2.47308	0.200423	-12.3393	5.56472e-35	2.97388e-33
AC092384.1	3.75402	-2.00902	0.162967	-12.3278	6.4168e-35	3.41268e-33
LINC00880	28.3548	3.44157	0.279353	12.3198	7.08985e-35	3.75251e-33
AC116312.1	2.30966	-2.95264	0.239687	-12.3187	7.18146e-35	3.78281e-33
AC105001.1	7.84294	-1.66232	0.135088	-12.3054	8.47099e-35	4.44082e-33
AC112722.1	13.4577	-2.18956	0.178142	-12.2911	1.01127e-34	5.27634e-33
AC119424.1	3.81298	-3.59111	0.292267	-12.2871	1.06299e-34	5.52002e-33
LINC01607	38.2056	2.41738	0.196772	12.2852	1.08793e-34	5.62299e-33
AC147067.2	8.24319	-2.07198	0.168895	-12.2678	1.34821e-34	6.93574e-33
MYOSLID	75.0247	3.19983	0.261188	12.2511	1.65792e-34	8.4893e-33
AL096865.1	19.5825	2.13985	0.175051	12.2241	2.3108e-34	1.17776e-32
AC116407.1	130.933	-2.10386	0.172389	-12.2042	2.95299e-34	1.49813e-32
ZNF252P-AS1	19.1822	1.89857	0.155721	12.1921	3.42406e-34	1.72915e-32
AC061975.6	23.1736	6.34964	0.520857	12.1908	3.48134e-34	1.75005e-32
LINC01165	2.76009	-2.60552	0.213801	-12.1867	3.66011e-34	1.82327e-32
AC023301.1	24.7189	4.37907	0.359745	12.1727	4.3442e-34	2.15429e-32
AP003469.2	17.1515	2.75254	0.226333	12.1615	4.98445e-34	2.44972e-32
AC013731.1	14.1676	2.1021	0.172884	12.159	5.13953e-34	2.51471e-32
AC092115.3	13.5277	2.84192	0.233816	12.1545	5.42803e-34	2.64412e-32
LINC01983	33.579	3.75397	0.308953	12.1506	5.69225e-34	2.76062e-32
CYP4A22-AS1	13.7595	2.52653	0.208081	12.1421	6.32178e-34	3.05248e-32
LINC00973	77.2743	6.20455	0.511277	12.1354	6.85783e-34	3.29685e-32
HLX-AS1	3.02493	-2.38505	0.196636	-12.1293	7.39172e-34	3.53806e-32
AP003500.1	14.2504	5.01657	0.414353	12.107	9.69909e-34	4.62239e-32
AL009179.1	34.5045	1.92849	0.159395	12.0988	1.07131e-33	5.08366e-32
LINC01705	15.2769	3.99729	0.330525	12.0937	1.13964e-33	5.38467e-32
AC120498.4	11.5566	5.29499	0.438855	12.0655	1.60779e-33	7.56416e-32
GHET1	29.2212	1.76062	0.146184	12.0439	2.0895e-33	9.78864e-32
SCAT1	60.387	2.90957	0.242117	12.0172	2.88585e-33	1.3462e-31
DCST1-AS1	64.1781	1.63073	0.135714	12.016	2.92965e-33	1.36087e-31
U52111.1	28.0131	2.23139	0.185779	12.011	3.11175e-33	1.43938e-31
AC093895.1	31.223	3.73446	0.311016	12.0073	3.25296e-33	1.4984e-31
HMGA2-AS1	31.7599	3.13963	0.261495	12.0065	3.28593e-33	1.50729e-31
AC004540.2	30.9921	-2.09267	0.174306	-12.0057	3.31511e-33	1.51436e-31
AL355312.4	132.484	2.69358	0.224608	11.9924	3.89628e-33	1.77249e-31
LINC02332	5.92161	3.94359	0.329081	11.9837	4.32811e-33	1.96083e-31
LINC01348	92.3534	2.57007	0.214917	11.9584	5.86673e-33	2.6269e-31
Z82246.1	2.37612	-3.61417	0.302229	-11.9584	5.8699e-33	2.6269e-31
LINC00460	115.232	4.08872	0.341981	11.956	6.04148e-33	2.69274e-31
AP000553.2	12.2065	2.85763	0.239032	11.955	6.11401e-33	2.71408e-31
TMEM51-AS1	117.775	1.77265	0.148621	11.9274	8.52199e-33	3.76782e-31
STK32A-AS1	49.2248	3.05336	0.256455	11.906	1.10108e-32	4.81022e-31
AL355338.1	254.457	1.69289	0.142291	11.8974	1.22139e-32	5.31475e-31
AC087269.1	24.0962	3.83718	0.322834	11.8859	1.4009e-32	6.07187e-31
SLC12A9-AS1	19.5672	2.13701	0.179865	11.8812	1.48181e-32	6.39734e-31
C2CD4D-AS1	230.131	1.91938	0.161823	11.861	1.88764e-32	8.11758e-31
AL355499.1	0.709318	-3.8189	0.322454	-11.8432	2.33272e-32	9.97264e-31
AC078923.1	21.7195	4.04569	0.341608	11.8431	2.33713e-32	9.97264e-31
AC093510.2	5.51282	-1.75318	0.148248	-11.826	2.86528e-32	1.21791e-30
AL354714.1	15.2947	-4.04493	0.342541	-11.8086	3.52354e-32	1.49195e-30
AL096828.3	20.3724	1.99359	0.168874	11.8052	3.66916e-32	1.54766e-30
LINC00665	1033.86	2.28113	0.19353	11.787	4.5556e-32	1.91422e-30
AC044810.2	10.6088	-3.35029	0.284439	-11.7786	5.0317e-32	2.10624e-30
AC106900.1	12.3696	4.68743	0.397986	11.7779	5.07508e-32	2.11635e-30
AC005856.1	7.14703	-1.97572	0.167843	-11.7712	5.49321e-32	2.28207e-30
AL445470.1	2.76885	-2.70535	0.229984	-11.7632	6.04093e-32	2.50017e-30
LINC00525	17.742	3.47583	0.295717	11.7539	6.74341e-32	2.78046e-30
LINC00858	52.5773	5.12508	0.436528	11.7406	7.89489e-32	3.24215e-30
AL033397.2	19.8394	3.72596	0.31747	11.7364	8.2922e-32	3.38107e-30
WWC2-AS2	25.5073	-1.63161	0.139117	-11.7284	9.12178e-32	3.7056e-30
AL357054.4	66.2713	-1.79348	0.153147	-11.7108	1.12206e-31	4.5248e-30
AC013553.3	11.8618	-1.69092	0.144494	-11.7024	1.2397e-31	4.98097e-30
AL357146.1	2.23214	-2.97068	0.254159	-11.6883	1.46311e-31	5.85723e-30
AC079089.1	15.2772	3.24282	0.278158	11.6582	2.08412e-31	8.2237e-30
LINC00624	62.6416	2.30936	0.198122	11.6562	2.13238e-31	8.38405e-30
AC009226.1	15.1124	1.94923	0.167739	11.6206	3.23791e-31	1.26855e-29
AC026992.1	7.45351	-2.46152	0.21199	-11.6115	3.60228e-31	1.40629e-29
AC005884.1	4.96877	-2.40037	0.207223	-11.5835	4.99451e-31	1.94292e-29
AC010207.1	12.2237	-1.90309	0.16438	-11.5774	5.36322e-31	2.079e-29
AC103702.2	59.8732	4.4198	0.381824	11.5755	5.48604e-31	2.11915e-29
LINC02104	5.47797	-2.18825	0.189331	-11.5578	6.74245e-31	2.57735e-29
AC011503.2	62.9454	1.9289	0.167062	11.5461	7.72836e-31	2.944e-29
LINC02086	44.1727	3.80236	0.329672	11.5337	8.91752e-31	3.38527e-29
AC112206.2	34.7478	-2.7307	0.237019	-11.521	1.03404e-30	3.91194e-29
LINC01194	28.7059	8.56211	0.743342	11.5184	1.06586e-30	4.01852e-29
DRAIC	420.478	3.6868	0.320438	11.5055	1.23767e-30	4.65035e-29
BARX1-DT	26.2527	6.33369	0.550522	11.5049	1.24673e-30	4.66845e-29
LINC00337	30.159	2.84851	0.247639	11.5026	1.27951e-30	4.77496e-29
AC107959.3	37.422	2.28089	0.198325	11.5008	1.30732e-30	4.86226e-29
LINC00092	36.1476	-1.92404	0.167502	-11.4867	1.53883e-30	5.70402e-29
AL132712.1	44.4304	1.50636	0.131217	11.4799	1.66483e-30	6.15037e-29
AC025271.4	12.7165	-2.28515	0.199077	-11.4787	1.68781e-30	6.21441e-29
AC005256.1	10.9602	5.6645	0.493673	11.4742	1.77844e-30	6.52628e-29
LINC02560	65.6689	2.87783	0.251218	11.4555	2.20703e-30	8.07216e-29
AL844908.1	69.7861	2.77075	0.241905	11.4539	2.24927e-30	8.19942e-29
AL033397.1	315.369	6.34531	0.55474	11.4383	2.68952e-30	9.77193e-29
AC111152.2	5.54723	-1.86387	0.163303	-11.4135	3.57891e-30	1.29181e-28
AC024337.2	12.3409	-1.83534	0.16096	-11.4025	4.06421e-30	1.46219e-28
LINC01993	21.9671	2.80891	0.246399	11.3999	4.18795e-30	1.50179e-28
AC087741.1	295.239	1.54253	0.135679	11.369	5.96745e-30	2.12607e-28
LINC01412	2.23741	-2.30298	0.202936	-11.3483	7.56089e-30	2.68509e-28
AC004490.1	6.95383	-2.13219	0.188012	-11.3407	8.2455e-30	2.9188e-28
LINC02154	63.7246	-3.30108	0.291499	-11.3245	9.92263e-30	3.50122e-28
AL163953.1	5.94822	4.63364	0.40935	11.3195	1.05039e-29	3.68272e-28
AC069360.1	10.6901	-2.26774	0.200445	-11.3135	1.12515e-29	3.93232e-28
AC120114.1	31.8369	1.60381	0.141854	11.306	1.22484e-29	4.26717e-28
SCAT2	21.6717	1.96753	0.17411	11.3005	1.30489e-29	4.53172e-28
TMPO-AS1	112.86	1.54192	0.136465	11.299	1.32675e-29	4.59313e-28
RMDN2-AS1	24.2505	2.62381	0.232497	11.2853	1.55055e-29	5.33462e-28
LUCAT1	215.406	3.01984	0.267875	11.2733	1.77737e-29	6.09566e-28
LINC02473	6.0216	4.12289	0.366384	11.2529	2.24037e-29	7.61305e-28
DLX6-AS1	66.3032	4.52653	0.402254	11.2529	2.24056e-29	7.61305e-28
ITGB1-DT	27.9232	3.52702	0.313463	11.2518	2.26883e-29	7.6854e-28
VAC14-AS1	23.9795	2.5954	0.230691	11.2505	2.30252e-29	7.77559e-28
LINC01748	38.1585	4.94446	0.439896	11.2401	2.59161e-29	8.72509e-28
LINC00461	8.55342	4.2004	0.374126	11.2272	2.99748e-29	1.00607e-27
LINC01842	23.0757	3.50929	0.312605	11.226	3.04055e-29	1.01743e-27
LINC01597	79.3203	3.68789	0.32875	11.2179	3.33082e-29	1.11118e-27
AC004112.1	8.727	-1.71828	0.153222	-11.2143	3.46742e-29	1.15326e-27
AC084864.1	5.61748	3.31876	0.296285	11.2013	4.02017e-29	1.33307e-27
C20orf197	116.034	3.01916	0.269562	11.2002	4.06706e-29	1.34457e-27
AC007639.1	6.97043	3.84918	0.343863	11.1939	4.36699e-29	1.43511e-27
MNX1-AS2	15.4553	2.94412	0.263316	11.1809	5.05739e-29	1.65213e-27
TRPM2-AS	53.5988	3.43035	0.306827	11.1801	5.10497e-29	1.66274e-27
AC016737.1	17.9333	1.81757	0.162592	11.1787	5.18158e-29	1.68271e-27
FRGCA	14.4934	3.77182	0.337473	11.1767	5.30433e-29	1.71751e-27
LINC02003	6.35421	4.17646	0.373788	11.1733	5.50711e-29	1.77794e-27
AC008897.3	5.56148	-1.7197	0.153917	-11.1729	5.53184e-29	1.7807e-27
CALML3-AS1	34.6872	3.2759	0.293216	11.1723	5.56999e-29	1.78775e-27
LINC02418	103.871	7.27683	0.653184	11.1405	7.96298e-29	2.541e-27
AC007182.1	5.0145	-2.76989	0.248708	-11.1371	8.27916e-29	2.63425e-27
AC012236.1	142.765	1.77577	0.159504	11.1331	8.65689e-29	2.7465e-27
AL390036.1	8.39812	-2.1463	0.192825	-11.1308	8.87884e-29	2.80883e-27
AL645608.2	18.6148	3.44579	0.310021	11.1147	1.06386e-28	3.3463e-27
AP000251.1	15.1901	3.45254	0.310943	11.1034	1.207e-28	3.77961e-27
LINC00676	119.114	10.5166	0.947156	11.1033	1.20849e-28	3.77961e-27
AC064805.1	6.81572	-1.90386	0.171519	-11.1	1.25393e-28	3.90456e-27
HOXC13-AS	18.753	5.89805	0.53136	11.0999	1.25553e-28	3.90456e-27
AC067817.2	9.41244	-1.83207	0.165182	-11.0912	1.38359e-28	4.29068e-27
AL591686.1	2.97452	-3.20145	0.288667	-11.0905	1.39581e-28	4.31642e-27
AC005180.2	6.22999	-1.97173	0.177812	-11.0888	1.42165e-28	4.38402e-27
TRIM31-AS1	27.8365	2.37869	0.215331	11.0467	2.27519e-28	6.99653e-27
LINC00629	8.44082	3.57183	0.323685	11.0349	2.59351e-28	7.9532e-27
AF131215.7	7.07599	-2.3572	0.213719	-11.0294	2.75581e-28	8.42742e-27
LINC00160	14.7454	3.64137	0.330274	11.0253	2.88559e-28	8.79986e-27
CASC16	9.53005	4.37052	0.397022	11.0083	3.48682e-28	1.0604e-26
AC100793.4	4.82806	-2.31492	0.210608	-10.9916	4.19522e-28	1.27232e-26
AC017083.1	12.0818	1.8576	0.169481	10.9605	5.91546e-28	1.7891e-26
LINC01985	2.25991	-2.72568	0.248852	-10.953	6.42724e-28	1.93856e-26
AC022211.1	25.1492	1.89988	0.173502	10.9502	6.63236e-28	1.99496e-26
LINC02588	34.0618	5.95647	0.544006	10.9493	6.69862e-28	2.0094e-26
AC089983.1	20.9798	4.04365	0.369535	10.9425	7.21642e-28	2.153e-26
AC005865.1	14.1019	2.85877	0.26251	10.8901	1.28434e-27	3.81115e-26
AC092171.4	16.1915	1.8448	0.169449	10.8871	1.32858e-27	3.9318e-26
AC243960.3	15.636	-1.63179	0.149993	-10.8791	1.44965e-27	4.27862e-26
LINC00501	18.0404	5.13594	0.473623	10.8439	2.13087e-27	6.25568e-26
AF127936.2	11.5669	3.08899	0.285181	10.8317	2.43642e-27	7.09591e-26
LINC01645	6.03594	-2.7256	0.251753	-10.8265	2.57914e-27	7.49177e-26
AC134312.1	5.78757	-2.60745	0.241012	-10.8188	2.80567e-27	8.12833e-26
RHPN1-AS1	109.756	1.51259	0.140063	10.7994	3.46479e-27	1.00115e-25
PARAL1	66.493	-2.99382	0.277272	-10.7974	3.54113e-27	1.01787e-25
AC022211.3	23.2132	1.76063	0.163165	10.7905	3.81764e-27	1.09262e-25
LINP1	58.0334	4.32758	0.401059	10.7904	3.82106e-27	1.09262e-25
LINC00628	5.24895	3.74483	0.347248	10.7843	4.08293e-27	1.16448e-25
LINC02133	18.5952	4.4984	0.417179	10.7829	4.14534e-27	1.17923e-25
LINC02323	31.2496	2.99349	0.277658	10.7812	4.22259e-27	1.19811e-25
AC011298.1	18.5809	5.68003	0.526906	10.78	4.28072e-27	1.21148e-25
PRRT3-AS1	59.7857	1.74456	0.161874	10.7773	4.40834e-27	1.24439e-25
AC120036.4	49.2837	2.28436	0.212007	10.7749	4.52227e-27	1.27329e-25
FGF14-AS2	60.5909	-1.66181	0.154414	-10.762	5.20116e-27	1.4607e-25
AL008628.1	2.35587	-2.18927	0.203477	-10.7593	5.35698e-27	1.50064e-25
AC026785.3	23.3967	6.56183	0.61034	10.7511	5.85578e-27	1.6362e-25
AC083809.1	66.1961	4.25797	0.396253	10.7456	6.21701e-27	1.73274e-25
AC105118.1	13.628	3.99349	0.37185	10.7395	6.63919e-27	1.84573e-25
AF131215.5	87.1331	-1.7395	0.161985	-10.7387	6.69884e-27	1.85762e-25
AP000424.1	6.56049	3.94193	0.367379	10.7299	7.37049e-27	2.03874e-25
KC877392.1	1.49029	-2.5381	0.236843	-10.7164	8.52757e-27	2.35288e-25
AC092119.2	43.2316	1.52134	0.141988	10.7146	8.69496e-27	2.39307e-25
AL031658.1	7.3171	-1.83048	0.170851	-10.7139	8.75917e-27	2.40473e-25
AC009148.1	14.9738	1.87926	0.17575	10.6928	1.10013e-26	3.00528e-25
DSCAM-AS1	396.798	7.95313	0.744318	10.6851	1.19496e-26	3.24823e-25
CASC8	45.4852	3.25634	0.304843	10.682	1.23558e-26	3.35036e-25
AC004921.1	22.5963	-1.58325	0.148471	-10.6637	1.50522e-26	4.07085e-25
AL031058.1	69.1051	2.05999	0.193182	10.6635	1.50868e-26	4.07085e-25
AL034399.2	7.16281	4.32988	0.406066	10.663	1.51626e-26	4.0813e-25
MELTF-AS1	82.1528	1.51202	0.141859	10.6586	1.59027e-26	4.27007e-25
AC016877.3	11.379	3.20916	0.301157	10.6561	1.63322e-26	4.37473e-25
AL353708.3	14.918	1.50688	0.141551	10.6455	1.83091e-26	4.8805e-25
AC025575.2	41.6195	5.12873	0.482042	10.6396	1.94995e-26	5.18527e-25
LINC00707	43.177	3.84146	0.361095	10.6384	1.97592e-26	5.24166e-25
AF131215.6	66.4062	-1.68866	0.158759	-10.6366	2.0126e-26	5.32613e-25
ELFN1-AS1	37.8952	3.87305	0.364739	10.6187	2.43993e-26	6.44154e-25
NAALADL2-AS2	18.6108	5.23788	0.493652	10.6105	2.66396e-26	7.01616e-25
LINC02122	13.854	4.75662	0.449045	10.5927	3.22026e-26	8.44093e-25
UBE2Q1-AS1	9.83088	1.83678	0.173501	10.5866	3.43952e-26	8.9729e-25
AP005230.1	19.2344	3.98715	0.376693	10.5846	3.51151e-26	9.13907e-25
LINC02576	23.1423	2.2559	0.213408	10.5708	4.07022e-26	1.05583e-24
AC048341.2	42.8321	1.57976	0.149448	10.5707	4.07602e-26	1.05583e-24
PKP4-AS1	61.775	2.3825	0.225987	10.5427	5.49282e-26	1.41949e-24
AC007743.1	81.76	-1.9152	0.181697	-10.5407	5.61011e-26	1.44641e-24
LINC00211	3.32566	-2.35506	0.223565	-10.5341	6.0155e-26	1.5473e-24
AL136162.1	19.2669	1.82663	0.173515	10.5272	6.47319e-26	1.66115e-24
AL132712.2	10.9804	1.77958	0.169148	10.5209	6.92409e-26	1.76862e-24
AL022322.1	57.0425	1.85661	0.176677	10.5085	7.89541e-26	2.01205e-24
AP001189.5	1.53834	-2.34485	0.22327	-10.5023	8.42917e-26	2.14311e-24
AL049871.1	3.69338	-1.66996	0.159104	-10.4961	9.00619e-26	2.27929e-24
CADM3-AS1	29.7505	-2.23573	0.213213	-10.4859	1.00311e-25	2.53286e-24
PACRG-AS3	5.04723	-3.8054	0.363234	-10.4764	1.10834e-25	2.78578e-24
AC025031.4	23.7647	2.38141	0.227518	10.4669	1.22586e-25	3.07414e-24
LINC00844	2.15614	-3.03269	0.289751	-10.4665	1.23074e-25	3.07937e-24
AL731533.2	14.9071	2.22097	0.212428	10.4552	1.38776e-25	3.46437e-24
LINC01303	24.9955	2.47522	0.236812	10.4523	1.43034e-25	3.56257e-24
LINC02163	11.9979	5.59633	0.535844	10.444	1.56165e-25	3.88087e-24
AC105046.1	9.53104	-2.38784	0.22879	-10.4368	1.68357e-25	4.17443e-24
AC130371.2	31.3218	-1.54798	0.148378	-10.4327	1.7578e-25	4.34867e-24
AL589765.4	40.5893	1.51481	0.145229	10.4305	1.79941e-25	4.44164e-24
AC138393.3	12.9693	2.23776	0.214735	10.421	1.98753e-25	4.89502e-24
AC090559.1	99.2335	-1.58701	0.152299	-10.4203	2.00259e-25	4.9211e-24
AL109613.1	102.554	1.8973	0.182243	10.4108	2.21246e-25	5.4247e-24
LINC02313	12.0189	4.58138	0.440197	10.4076	2.29039e-25	5.60331e-24
AL391427.1	36.8218	3.87745	0.372687	10.4041	2.37606e-25	5.8e-24
LINC01436	380.582	3.1563	0.303443	10.4016	2.43766e-25	5.93721e-24
AC097358.2	5.17371	3.17228	0.305292	10.391	2.72593e-25	6.5667e-24
AL049555.1	125.142	3.40385	0.327795	10.3841	2.92919e-25	7.03618e-24
AL356056.2	8.65702	-1.85121	0.178276	-10.384	2.9336e-25	7.03618e-24
AC254629.1	12.1044	4.07764	0.392977	10.3763	3.17929e-25	7.60886e-24
LINC00491	23.6531	5.77341	0.556774	10.3694	3.4164e-25	8.15861e-24
LINC01214	14.5962	5.62888	0.54342	10.3582	3.8397e-25	9.14963e-24
AC006329.1	93.5349	2.20683	0.21332	10.3452	4.40203e-25	1.04669e-23
PCAT7	26.8879	2.37252	0.229569	10.3347	4.91147e-25	1.16531e-23
AC125603.2	66.5734	4.65226	0.451293	10.3087	6.43493e-25	1.51696e-23
AC068305.2	18.5169	3.17527	0.308226	10.3018	6.91896e-25	1.62758e-23
AC134312.5	15.9581	2.60739	0.253316	10.293	7.57536e-25	1.77819e-23
AC018755.4	30.9237	-1.73912	0.169108	-10.2841	8.31418e-25	1.94746e-23
AC007671.1	6.28119	-2.08569	0.203182	-10.2652	1.01152e-24	2.36428e-23
AC105384.1	5.4308	-2.07982	0.202675	-10.2619	1.04657e-24	2.44104e-23
AL158211.1	6.63279	-1.64817	0.160641	-10.26	1.0671e-24	2.48367e-23
AL024508.2	56.4063	1.91449	0.186627	10.2583	1.08548e-24	2.52112e-23
AC011352.3	4.68151	4.2332	0.413926	10.2269	1.50192e-24	3.47366e-23
AL121772.1	49.4056	1.99833	0.195416	10.226	1.51589e-24	3.49862e-23
AC117386.2	9.54661	4.82997	0.472479	10.2226	1.57075e-24	3.61765e-23
AL135786.2	1.74607	-1.80992	0.177169	-10.2158	1.68553e-24	3.8739e-23
C1orf147	14.4691	1.74381	0.170799	10.2097	1.7939e-24	4.11439e-23
AC013652.1	47.1452	2.38146	0.233814	10.1853	2.30714e-24	5.26956e-23
AC010491.1	19.0491	1.60542	0.157627	10.1849	2.31491e-24	5.27636e-23
AC016044.1	10.441	5.44749	0.535121	10.1799	2.43752e-24	5.54435e-23
AC010789.1	11.0734	5.28235	0.519003	10.1779	2.48934e-24	5.65054e-23
AL133370.1	30.8621	5.4894	0.540016	10.1652	2.83421e-24	6.42012e-23
AC007750.1	19.3257	2.04375	0.201199	10.1578	3.05858e-24	6.91415e-23
LINC01515	102.851	1.63859	0.161435	10.1502	3.30826e-24	7.46324e-23
AL118505.1	29.132	2.02563	0.199732	10.1417	3.60598e-24	8.11824e-23
NAV2-AS2	8.17484	-2.68046	0.264932	-10.1176	4.61821e-24	1.03548e-22
LINC02475	30.0491	3.98574	0.395041	10.0894	6.15218e-24	1.37382e-22
AC024592.2	15.4731	2.38237	0.236234	10.0848	6.45149e-24	1.43774e-22
LINC01914	18.2969	-1.82276	0.180752	-10.0843	6.48195e-24	1.44161e-22
AL590644.1	9.89443	4.47362	0.443647	10.0837	6.52067e-24	1.4473e-22
AL356299.2	8.41872	1.84386	0.183262	10.0613	8.18872e-24	1.81388e-22
LINC02580	7.38215	-1.50763	0.149891	-10.0582	8.45647e-24	1.86942e-22
AC113346.1	5.08078	4.09051	0.40722	10.0449	9.67012e-24	2.12917e-22
SEMA6A-AS2	1.00698	-2.23028	0.222197	-10.0374	1.04393e-23	2.29394e-22
PGM5-AS1	4.34583	-2.41886	0.24162	-10.011	1.36361e-23	2.99043e-22
LINC00884	102.507	1.55774	0.155644	10.0083	1.40104e-23	3.06032e-22
AC006449.5	38.1379	1.52964	0.153041	9.99497	1.60343e-23	3.48858e-22
AL078587.1	8.25008	2.50179	0.250393	9.99143	1.66174e-23	3.60831e-22
FGF10-AS1	1.51821	-3.34149	0.334475	-9.99026	1.6814e-23	3.63665e-22
AC007285.2	7.57643	2.44795	0.24505	9.9896	1.69259e-23	3.65368e-22
AC093249.2	7.19906	2.00229	0.200596	9.98168	1.83345e-23	3.94998e-22
AC099518.1	23.9679	2.20378	0.22083	9.97956	1.87299e-23	4.0273e-22
AC002398.2	1.57358	-2.56357	0.25693	-9.97769	1.90856e-23	4.09578e-22
AC108058.1	34.9619	2.34047	0.234601	9.97641	1.93328e-23	4.14076e-22
AC027277.2	11.6316	-2.26898	0.227585	-9.96983	2.06574e-23	4.41586e-22
AL355596.1	20.381	4.33695	0.435163	9.96629	2.14085e-23	4.55873e-22
AC022733.1	91.9396	4.37423	0.43962	9.95002	2.52128e-23	5.35844e-22
LINC02605	50.1613	-2.04254	0.205732	-9.92815	3.14037e-23	6.64852e-22
AC006946.2	28.1523	2.58969	0.261033	9.92092	3.37639e-23	7.12753e-22
AC002076.1	8.38911	3.97486	0.400668	9.92057	3.388e-23	7.13165e-22
LINC02570	4.07854	-3.52366	0.355249	-9.91884	3.44742e-23	7.21612e-22
LINC01208	4.5291	3.89791	0.393085	9.91619	3.54024e-23	7.39554e-22
AL138789.1	4.16473	3.81688	0.385849	9.89215	4.50245e-23	9.35235e-22
LINC02029	6.19337	3.98602	0.403114	9.88807	4.68997e-23	9.72353e-22
AC026368.1	24.4247	2.44703	0.247765	9.87642	5.26816e-23	1.09017e-21
ERVH48-1	107.562	3.60778	0.365642	9.86698	5.78789e-23	1.19548e-21
AC084262.1	6.4759	3.87033	0.392529	9.85999	6.20527e-23	1.27928e-21
AL590708.1	8.8131	2.38097	0.241699	9.85094	6.79028e-23	1.39727e-21
AC073842.2	18.4678	1.53012	0.155334	9.85049	6.82123e-23	1.40102e-21
AL139420.1	3.94447	3.75076	0.381088	9.84225	7.40355e-23	1.5178e-21
AC023421.1	264.854	4.68411	0.476351	9.83332	8.09087e-23	1.65255e-21
STAU2-AS1	26.2301	1.95042	0.198388	9.83135	8.25039e-23	1.68201e-21
LINC00941	65.1274	3.15507	0.321034	9.82785	8.5422e-23	1.73828e-21
AC015712.1	34.6103	1.89313	0.192673	9.82564	8.73214e-23	1.77366e-21
AP001972.1	6.59799	-1.7171	0.174811	-9.82261	8.99872e-23	1.82444e-21
AC091588.3	8.7731	-1.98262	0.201862	-9.82163	9.0866e-23	1.83887e-21
AL049539.1	5.562	3.40624	0.347193	9.81079	1.01171e-22	2.04365e-21
AL691482.3	138.49	1.83796	0.187644	9.79495	1.18361e-22	2.37781e-21
AP001626.1	12.1982	2.66515	0.272302	9.78745	1.27465e-22	2.55604e-21
AC007285.1	12.9511	1.56914	0.160512	9.77579	1.43032e-22	2.85778e-21
AC067930.4	12.3212	2.27953	0.233198	9.77507	1.44053e-22	2.87297e-21
MIR4713HG	7.06164	4.23637	0.433547	9.77142	1.49343e-22	2.97309e-21
AL135902.2	1.07192	-2.55885	0.26233	-9.75432	1.76785e-22	3.50671e-21
AC090796.1	6.93805	-2.87979	0.295414	-9.74831	1.87556e-22	3.71367e-21
AC053503.2	9.42918	2.31044	0.237021	9.74782	1.88464e-22	3.72495e-21
AL133284.1	15.9837	4.61895	0.475751	9.70876	2.76687e-22	5.44911e-21
AC016708.1	34.527	1.74941	0.180196	9.70835	2.77787e-22	5.461e-21
AC005537.1	26.0364	3.57524	0.368369	9.70559	2.8543e-22	5.60124e-21
LINC01836	59.1119	-1.68887	0.174015	-9.70533	2.86162e-22	5.60562e-21
AC233280.1	6.70133	2.33896	0.241059	9.70287	2.93135e-22	5.72186e-21
AC010328.1	9.57945	3.58098	0.369536	9.69048	3.30985e-22	6.44923e-21
MAFA-AS1	9.86963	3.90928	0.403627	9.68538	3.47906e-22	6.76696e-21
HAGLROS	36.1994	2.49562	0.257923	9.67582	3.82032e-22	7.41762e-21
AC104248.1	10.4116	2.82543	0.292325	9.66537	4.23104e-22	8.20062e-21
AC008875.1	17.2656	1.94092	0.200869	9.66265	4.34483e-22	8.40637e-21
AC090844.3	2.23338	-2.33039	0.241424	-9.65271	4.78743e-22	9.23026e-21
AC112721.2	8.21656	3.21383	0.333078	9.64889	4.96928e-22	9.56413e-21
AL359378.1	1.4874	-3.18227	0.330691	-9.62311	6.38694e-22	1.22498e-20
AL390719.2	116.023	1.74008	0.181244	9.60072	7.93867e-22	1.51994e-20
AL589765.6	7.55837	2.20476	0.229673	9.59957	8.02785e-22	1.53435e-20
AC092436.2	9.70372	4.75661	0.495602	9.59765	8.17868e-22	1.55777e-20
AC108676.1	24.951	2.47401	0.257929	9.59184	8.65275e-22	1.64238e-20
AC129507.4	48.1321	3.18104	0.331988	9.5818	9.5366e-22	1.80167e-20
AC019155.3	14.2235	5.06826	0.529071	9.57955	9.74658e-22	1.83733e-20
AL445426.1	3.76127	-1.81445	0.190016	-9.54895	1.31021e-21	2.44891e-20
LINC01564	34.85	2.9543	0.30959	9.54263	1.39252e-21	2.59835e-20
SALRNA1	16.462	2.66558	0.279724	9.52932	1.58319e-21	2.93056e-20
AC104699.1	23.9677	2.24337	0.235418	9.52927	1.58387e-21	2.93056e-20
AL352984.1	3.96299	3.49291	0.366822	9.5221	1.69715e-21	3.13489e-20
AC092969.1	15.3189	3.97162	0.417384	9.51551	1.80822e-21	3.33446e-20
AC009275.1	29.3271	2.42727	0.255184	9.51185	1.87295e-21	3.44805e-20
LNCAROD	10.1202	4.99623	0.525281	9.51154	1.87867e-21	3.45279e-20
AC105137.2	7.67078	1.73404	0.182657	9.49342	2.23587e-21	4.10244e-20
AC004034.1	15.4418	2.46041	0.259237	9.49097	2.28888e-21	4.19273e-20
LINC01070	1.15818	-3.68171	0.387925	-9.49079	2.2928e-21	4.19294e-20
NKAIN3-IT1	25.7022	4.38507	0.462342	9.48447	2.43609e-21	4.44758e-20
AC007342.4	51.3996	1.70887	0.180324	9.47667	2.62534e-21	4.77725e-20
LINC00472	42.1291	-1.99967	0.211126	-9.47148	2.75898e-21	5.01215e-20
AC009121.1	7.41217	2.14328	0.226442	9.465	2.93548e-21	5.31524e-20
AC004988.1	28.3111	-1.80205	0.190415	-9.46382	2.9689e-21	5.36694e-20
LINC02562	140.09	2.23241	0.236072	9.45647	3.18521e-21	5.74851e-20
AC073316.2	9.5185	3.73434	0.395382	9.44488	3.55809e-21	6.41096e-20
AL034397.3	91.806	-1.62707	0.172561	-9.42897	4.14121e-21	7.43729e-20
AC079834.2	37.9368	1.68183	0.17841	9.4268	4.22781e-21	7.56812e-20
LINC01979	13.4626	2.37888	0.252394	9.42528	4.2897e-21	7.66645e-20
FAM222A-AS1	15.3346	2.60231	0.276196	9.42199	4.42631e-21	7.89777e-20
KLHL7-DT	51.943	1.66959	0.177433	9.4097	4.97555e-21	8.84908e-20
AC239803.3	6.05337	2.63077	0.279606	9.40885	5.016e-21	8.90663e-20
AC114811.2	27.8713	1.59088	0.169188	9.40304	5.30079e-21	9.39717e-20
AC106882.1	13.2172	2.55735	0.271986	9.4025	5.32822e-21	9.43061e-20
LINC01031	2.9081	-1.96841	0.209538	-9.39405	5.77377e-21	1.02028e-19
MIR137HG	11.1404	4.92616	0.525138	9.38068	6.55474e-21	1.15458e-19
LINC01287	29.3116	4.48225	0.478407	9.36912	7.31419e-21	1.28424e-19
AC110285.6	9.61306	2.35731	0.251836	9.36047	7.93832e-21	1.39161e-19
LINC00866	6.1617	2.9137	0.311361	9.35792	8.1324e-21	1.42336e-19
STPG3-AS1	23.1334	2.01603	0.215982	9.33425	1.01713e-20	1.77458e-19
MIR9-3HG	171.4	2.48439	0.266325	9.32838	1.07497e-20	1.86957e-19
AC005993.1	15.8309	4.90723	0.526715	9.31667	1.20049e-20	2.08129e-19
HELLPAR	57.5071	1.74524	0.187457	9.31009	1.27726e-20	2.21091e-19
AC092834.1	2.37286	-3.00009	0.32235	-9.30693	1.31579e-20	2.27403e-19
AL356234.2	8.25311	4.23969	0.455628	9.30516	1.33795e-20	2.30508e-19
AC105219.2	6.73331	2.99589	0.32217	9.29909	1.41656e-20	2.43291e-19
AC092691.1	7.46817	-3.04842	0.328124	-9.29047	1.53607e-20	2.62995e-19
FLJ45513	87.8062	1.60999	0.17331	9.28966	1.54784e-20	2.64599e-19
EGOT	29.2333	2.39052	0.257442	9.28567	1.60696e-20	2.73855e-19
AC135178.1	2.06823	-1.90705	0.205487	-9.28063	1.68486e-20	2.86687e-19
AC010275.1	7.97825	4.67466	0.50422	9.27108	1.84274e-20	3.13067e-19
AL606489.1	20.287	1.9581	0.21156	9.2555	2.13235e-20	3.60332e-19
AC020928.2	24.6385	2.83224	0.306009	9.25541	2.13404e-20	3.60332e-19
DPP10-AS1	68.0306	3.17296	0.343094	9.2481	2.28529e-20	3.83419e-19
TTLL11-IT1	9.61267	3.30162	0.357011	9.24796	2.28818e-20	3.83419e-19
AC010761.5	9.07974	1.62602	0.175906	9.24369	2.3813e-20	3.98416e-19
AP001574.1	20.2948	2.60748	0.282335	9.2354	2.57325e-20	4.29877e-19
AC025265.1	14.439	1.67519	0.181468	9.23135	2.67232e-20	4.45752e-19
SATB2-AS1	7.15395	2.92832	0.317309	9.22861	2.74173e-20	4.56637e-19
AC023794.1	15.7184	2.06304	0.224118	9.20514	3.41228e-20	5.65749e-19
AC103740.2	4.75955	3.58835	0.389863	9.20415	3.44398e-20	5.70147e-19
AC073529.1	17.025	1.53533	0.166814	9.20386	3.45306e-20	5.70791e-19
AC092078.2	0.489137	-3.55874	0.387632	-9.18072	4.28224e-20	7.05736e-19
AC010894.3	35.5064	3.19069	0.347797	9.17398	4.55853e-20	7.49028e-19
AC116345.1	16.7836	4.9535	0.540083	9.17173	4.65499e-20	7.63738e-19
HOXA11-AS	13.1013	4.20745	0.458914	9.16827	4.80663e-20	7.87443e-19
POU6F2-AS2	14.9134	5.86099	0.639309	9.16769	4.83261e-20	7.90523e-19
LINC01980	34.4173	6.55	0.714939	9.16161	5.11264e-20	8.33853e-19
AP001363.2	4.39504	-1.5614	0.170471	-9.15936	5.22042e-20	8.50171e-19
LINC01843	57.7272	2.32449	0.253799	9.15877	5.2492e-20	8.53596e-19
AC089999.2	8.33662	2.25831	0.246639	9.15631	5.37035e-20	8.70895e-19
LINC01419	26.1174	7.90363	0.863191	9.15629	5.3714e-20	8.70895e-19
AC022144.1	84.3154	1.52224	0.16626	9.15577	5.39728e-20	8.73804e-19
AC020891.2	5.86127	4.21808	0.461655	9.13686	6.42934e-20	1.0348e-18
PIK3CD-AS2	140.005	1.60462	0.175672	9.13417	6.59075e-20	1.05831e-18
AF127577.3	13.4146	5.65813	0.619983	9.12627	7.08996e-20	1.13615e-18
AC141930.1	17.603	2.6561	0.291319	9.1175	7.68791e-20	1.22839e-18
LINC01561	8.61035	3.32179	0.364497	9.11333	7.98882e-20	1.27462e-18
LINC02387	11.6144	3.44078	0.377637	9.11136	8.13562e-20	1.29617e-18
AL033527.3	8.3767	1.86269	0.204448	9.11084	8.17464e-20	1.3005e-18
AC025470.2	1.63941	-2.52777	0.277483	-9.10964	8.26575e-20	1.3131e-18
AP003390.1	12.1914	2.21724	0.24342	9.10871	8.33681e-20	1.32248e-18
AC090164.3	5.54041	3.79571	0.416726	9.10839	8.36132e-20	1.32446e-18
AL512413.1	13.1695	2.00702	0.220403	9.10612	8.53848e-20	1.35058e-18
AL157931.1	8.36647	3.44433	0.378498	9.10001	9.03231e-20	1.42459e-18
LINC02321	11.2679	2.57479	0.28319	9.09208	9.71651e-20	1.53032e-18
AC104257.1	2.83777	-3.53079	0.388877	-9.07946	1.09112e-19	1.71358e-18
AP002856.2	16.7788	-4.2644	0.469797	-9.07712	1.11488e-19	1.74839e-18
AL031599.1	1.94322	-2.57509	0.283735	-9.07567	1.12983e-19	1.76932e-18
AC022217.2	1.9149	-1.91937	0.211598	-9.07085	1.18092e-19	1.84408e-18
FO393415.1	4.9396	-2.40485	0.265136	-9.07024	1.18756e-19	1.85183e-18
AC004221.1	3.35011	2.96294	0.326902	9.0637	1.261e-19	1.96078e-18
LACTB2-AS1	36.6001	1.54765	0.170821	9.06005	1.30385e-19	2.02455e-18
NARF-AS1	7.03752	1.89987	0.209788	9.05612	1.3517e-19	2.0959e-18
AL355974.1	0.950538	-2.91415	0.321811	-9.05546	1.35992e-19	2.10567e-18
AC012213.1	9.56572	5.07125	0.560643	9.04542	1.49088e-19	2.3052e-18
LINC01876	55.9949	2.18547	0.241882	9.03525	1.63635e-19	2.52659e-18
AC144450.1	20.9453	2.5848	0.286147	9.0331	1.66868e-19	2.57291e-18
AC127164.1	19.4978	2.32189	0.257418	9.01993	1.88216e-19	2.89015e-18
PGM5P4-AS1	5.47046	-2.06993	0.229485	-9.01992	1.88231e-19	2.89015e-18
AL445183.2	23.094	3.03766	0.336923	9.01589	1.95282e-19	2.99008e-18
AC116025.2	3.91153	3.1004	0.3439	9.01542	1.96123e-19	2.99878e-18
AC006064.3	5.92621	2.07443	0.230469	9.0009	2.2388e-19	3.40898e-18
LINC01970	8.93609	1.87061	0.207939	8.99594	2.34215e-19	3.56143e-18
LINC00519	12.2711	2.19344	0.243924	8.99234	2.42023e-19	3.67001e-18
AC078820.1	9.39265	3.33645	0.371089	8.99099	2.45018e-19	3.71032e-18
AC007342.5	94.326	1.54235	0.171783	8.9785	2.74488e-19	4.15087e-18
LINC02015	42.0088	2.46586	0.275099	8.96354	3.14418e-19	4.74168e-18
LINC01484	41.3863	1.84629	0.206077	8.95921	3.27026e-19	4.92507e-18
AL109761.1	9.10224	2.67628	0.298843	8.95546	3.38323e-19	5.08825e-18
ITGB2-AS1	231.974	1.61072	0.179931	8.9519	3.49425e-19	5.24805e-18
AC243830.1	4.37766	3.13893	0.35071	8.95022	3.54789e-19	5.32135e-18
AC010998.1	9.85053	-2.77974	0.310648	-8.94819	3.61347e-19	5.41234e-18
AL645608.6	4.9439	3.23337	0.361403	8.94673	3.66173e-19	5.47717e-18
AC023796.2	3.93527	3.43139	0.383644	8.9442	3.74661e-19	5.59653e-18
AC022148.1	20.6211	3.2845	0.367374	8.94048	3.87471e-19	5.78004e-18
AL356417.2	12.6176	2.21329	0.247621	8.93823	3.95455e-19	5.89116e-18
AC012531.1	10.3352	3.62392	0.405464	8.9377	3.9736e-19	5.91154e-18
LINC02185	29.6514	-1.98848	0.222507	-8.93673	4.00846e-19	5.95535e-18
LINC01926	3.07506	3.34349	0.374248	8.9339	4.11255e-19	6.10176e-18
AC245041.2	133.544	-2.46655	0.276277	-8.92784	4.34395e-19	6.43641e-18
AL355076.2	8.31408	2.04352	0.229189	8.91629	4.8218e-19	7.13484e-18
AC090627.1	6.12819	3.87806	0.435178	8.91143	5.03766e-19	7.44424e-18
LINC01615	17.1164	2.14677	0.241493	8.88959	6.13341e-19	9.01504e-18
AC084880.3	2.35845	-2.78711	0.313628	-8.88667	6.2967e-19	9.24271e-18
MIR503HG	78.1018	1.62498	0.182922	8.88349	6.47927e-19	9.49804e-18
AL157895.1	32.2036	-1.53382	0.172694	-8.88173	6.5828e-19	9.63698e-18
AC026904.2	1.69021	-1.71189	0.193093	-8.86558	7.6108e-19	1.11271e-17
GAS1RR	16.6677	-1.58948	0.179367	-8.86161	7.88684e-19	1.15154e-17
AL034417.2	28.0691	1.61471	0.182276	8.85862	8.10097e-19	1.18124e-17
Z95331.1	67.7454	1.64166	0.185397	8.85484	8.38018e-19	1.22034e-17
ADAMTS9-AS2	59.9365	-1.67627	0.189355	-8.85248	8.55952e-19	1.24481e-17
AC022098.2	27.9552	2.66782	0.301466	8.8495	8.79132e-19	1.27515e-17
LINC02147	2.85809	-1.87109	0.211452	-8.84878	8.8484e-19	1.28174e-17
RAMP2-AS1	65.1719	-1.77705	0.200852	-8.84758	8.94341e-19	1.2938e-17
ATP2A1-AS1	24.2641	1.55644	0.176079	8.83945	9.61914e-19	1.38609e-17
AC097468.1	27.1058	1.94011	0.21955	8.83676	9.85386e-19	1.41805e-17
AC131011.1	15.666	1.78868	0.202443	8.83549	9.96615e-19	1.43234e-17
LINC02156	4.08039	3.26052	0.369164	8.83216	1.02673e-18	1.4737e-17
AC034206.1	6.58891	3.85682	0.436917	8.82736	1.07176e-18	1.53434e-17
AC133644.2	13.6463	1.92354	0.218428	8.80628	1.29366e-18	1.84481e-17
AL590004.3	78.1489	2.3859	0.271205	8.79743	1.39988e-18	1.99112e-17
AL354861.3	2.69356	-2.4875	0.282831	-8.79502	1.43021e-18	2.03163e-17
LNCOC1	26.8748	1.65684	0.189003	8.76619	1.84812e-18	2.61181e-17
PURPL	26.251	4.09853	0.467592	8.76518	1.86477e-18	2.63195e-17
HPN-AS1	20.4732	1.68492	0.192313	8.76134	1.92936e-18	2.71963e-17
AL035252.2	11.4241	3.47109	0.396488	8.75459	2.04844e-18	2.88011e-17
AC003965.2	12.7715	2.14127	0.244655	8.75221	2.0922e-18	2.93415e-17
AL031768.1	12.3509	1.53029	0.174852	8.7519	2.09783e-18	2.9383e-17
AL133153.2	3.47145	2.56048	0.292966	8.73984	2.33432e-18	3.2571e-17
LINC02398	10.3073	3.41721	0.391241	8.73428	2.45206e-18	3.40842e-17
LINC02623	2.30679	-2.16316	0.247668	-8.73412	2.45558e-18	3.40901e-17
AC010343.3	6.90479	4.1428	0.474581	8.72937	2.5609e-18	3.54628e-17
LINC02428	6.62594	4.30371	0.49345	8.72168	2.74113e-18	3.7911e-17
LINC00342	912.296	1.93893	0.22265	8.7084	3.08188e-18	4.25168e-17
LINC01415	19.6562	-1.58759	0.182559	-8.6963	3.42883e-18	4.7126e-17
LINC01213	5.39048	3.94931	0.454223	8.69465	3.479e-18	4.7756e-17
AL162431.1	6.89781	2.81553	0.323947	8.69131	3.58295e-18	4.91217e-17
MIR31HG	20.9161	3.59841	0.414112	8.68947	3.64125e-18	4.98588e-17
AC011444.3	1.60907	-2.09322	0.240942	-8.68767	3.69939e-18	5.0592e-17
AC061975.1	3.33228	3.15521	0.363674	8.67591	4.10258e-18	5.58977e-17
AL139023.1	9.94786	5.47685	0.631385	8.67434	4.15973e-18	5.66063e-17
LINC01393	15.3793	2.05738	0.237308	8.66969	4.33305e-18	5.88194e-17
AC063944.1	6.268	-1.65907	0.191482	-8.66438	4.53995e-18	6.15521e-17
AC090192.2	5.38875	4.2406	0.489469	8.66368	4.56763e-18	6.18512e-17
AL445471.1	6.65667	2.27409	0.262505	8.66303	4.59374e-18	6.21284e-17
LINC00944	33.5283	1.90432	0.219828	8.66274	4.60544e-18	6.22101e-17
MANCR	20.1449	3.46332	0.399891	8.66067	4.69012e-18	6.32764e-17
LINC01616	2.1955	-3.28878	0.380016	-8.65433	4.95826e-18	6.68121e-17
AL606970.1	14.755	4.64928	0.537628	8.64776	5.25199e-18	7.05973e-17
LINC01978	10.6724	2.17353	0.251346	8.64756	5.26118e-18	7.06345e-17
AC114489.1	4.93635	3.9182	0.453432	8.6412	5.56277e-18	7.44113e-17
AC024257.1	4.0763	-2.23729	0.259226	-8.63067	6.09936e-18	8.13913e-17
AL358115.1	10.623	2.04068	0.236525	8.62776	6.25647e-18	8.32859e-17
AP003119.3	124.768	1.71296	0.198569	8.62652	6.32493e-18	8.40956e-17
AP003064.2	8.53117	-2.48972	0.288931	-8.617	6.87283e-18	9.12702e-17
AL136369.1	4.70738	-3.37191	0.391334	-8.61646	6.9054e-18	9.15922e-17
AC009121.2	8.84142	1.61688	0.187722	8.61319	7.10526e-18	9.41298e-17
HOXC-AS1	10.7965	3.31216	0.384713	8.60943	7.34218e-18	9.71515e-17
LINC02265	10.0393	-2.09276	0.243428	-8.59705	8.17938e-18	1.07816e-16
AC024901.1	14.9967	2.81232	0.32713	8.59694	8.1873e-18	1.07816e-16
MGAT3-AS1	3.99699	-2.46949	0.287276	-8.59622	8.23866e-18	1.08363e-16
AL662890.1	7.22027	2.76118	0.3213	8.59378	8.41567e-18	1.10427e-16
LINC01971	3.6771	3.22525	0.375483	8.58961	8.72677e-18	1.14373e-16
AC092484.1	8.25654	4.3099	0.502039	8.58479	9.10035e-18	1.19127e-16
AC015914.1	14.6901	-1.67789	0.19552	-8.58168	9.34996e-18	1.22104e-16
AL136221.1	6.39114	2.20472	0.257217	8.57145	1.02191e-17	1.33138e-16
LINC02365	13.8241	3.17338	0.370667	8.56128	1.11618e-17	1.45077e-16
LINC01535	41.5633	1.95746	0.229255	8.53837	1.3613e-17	1.76519e-16
LINC01807	10.05	5.04087	0.590404	8.53799	1.36577e-17	1.76891e-16
AL359764.1	6.7444	4.11422	0.481891	8.53765	1.36982e-17	1.77207e-16
AC022182.1	10.5852	1.99314	0.233633	8.53106	1.45013e-17	1.87376e-16
AC108451.2	11.8096	3.48579	0.408917	8.52445	1.53541e-17	1.97931e-16
AL365226.2	222.355	3.12292	0.366355	8.52431	1.53729e-17	1.97942e-16
AC104260.1	0.962848	-2.27989	0.267866	-8.51132	1.71968e-17	2.20396e-16
AL590666.3	2.9961	2.85806	0.335934	8.50779	1.77274e-17	2.26932e-16
AL161740.1	1.56361	-3.35195	0.394328	-8.50041	1.88915e-17	2.41272e-16
AC025766.1	7.45397	1.71366	0.201644	8.49844	1.92152e-17	2.45122e-16
AL139300.2	2.46785	-1.61892	0.190721	-8.48843	2.09455e-17	2.66886e-16
AC005180.1	4.44305	-1.76707	0.208367	-8.48054	2.24152e-17	2.85282e-16
AC136475.3	498.916	2.0262	0.239169	8.47187	2.41484e-17	3.05926e-16
LINC02253	24.0383	5.07589	0.599474	8.46724	2.51283e-17	3.17974e-16
AC093281.2	3.72774	3.77947	0.446611	8.46254	2.6161e-17	3.30662e-16
AC011632.1	18.3333	4.69806	0.555411	8.4587	2.70365e-17	3.41336e-16
UBXN10-AS1	41.8309	1.66687	0.197069	8.45831	2.71282e-17	3.42102e-16
AL731684.1	3.78646	3.6767	0.435157	8.44912	2.93515e-17	3.69293e-16
LINC02257	113.763	2.10107	0.248706	8.44803	2.96248e-17	3.72306e-16
AL117329.1	8.09217	5.08014	0.601542	8.4452	3.03526e-17	3.80583e-16
AC069222.1	9.53202	1.57583	0.186603	8.44482	3.04509e-17	3.81381e-16
U47924.1	4.2006	2.26503	0.268419	8.43841	3.21679e-17	4.01515e-16
AC021218.1	34.238	2.83915	0.336475	8.43792	3.23025e-17	4.02739e-16
AL031710.2	6.64127	2.15919	0.255956	8.43579	3.28967e-17	4.09684e-16
AC006017.1	11.9727	1.62549	0.192962	8.42391	3.64138e-17	4.49921e-16
SYNPR-AS1	41.169	2.00791	0.238408	8.42215	3.69651e-17	4.56221e-16
LINC01354	15.5282	-1.89426	0.225013	-8.41842	3.81583e-17	4.70419e-16
AC116049.2	4.94768	4.42199	0.525398	8.41646	3.88041e-17	4.77312e-16
AC087667.1	7.83909	3.21641	0.38221	8.41528	3.91971e-17	4.81608e-16
AC106799.3	12.0153	5.06209	0.601833	8.41112	4.06117e-17	4.97878e-16
AC004264.1	26.6928	1.9605	0.233339	8.40194	4.39157e-17	5.37187e-16
AP005717.1	6.40285	1.74539	0.208005	8.3911	4.81633e-17	5.8849e-16
AC010168.1	9.34152	2.27245	0.271309	8.37588	5.48134e-17	6.68262e-16
AC079384.1	29.0331	3.58225	0.427781	8.37403	5.56796e-17	6.78071e-16
AC131009.2	4.10639	3.68533	0.440124	8.37338	5.59888e-17	6.81084e-16
AC026780.2	0.754603	-2.34293	0.280101	-8.36458	6.03273e-17	7.32241e-16
AL138902.1	4.09181	2.48762	0.297448	8.36323	6.10264e-17	7.39098e-16
CU639417.5	3.85845	3.35154	0.40087	8.36066	6.23663e-17	7.54086e-16
AC112721.1	5.145	2.93796	0.351406	8.3606	6.24009e-17	7.54086e-16
AP003119.2	13.359	1.83534	0.219636	8.35627	6.47349e-17	7.81433e-16
C10orf91	30.4016	1.95117	0.233792	8.34573	7.07729e-17	8.53383e-16
AC069277.1	12.397	4.35069	0.521496	8.34272	7.26013e-17	8.74472e-16
LEMD1-AS1	10.4746	2.2642	0.271759	8.33165	7.97201e-17	9.57076e-16
AC007014.2	9.92501	1.6978	0.203852	8.32858	8.18185e-17	9.81198e-16
AC062028.1	8.55258	1.91907	0.230729	8.31744	8.9881e-17	1.07671e-15
AL354993.2	8.50669	3.38757	0.407386	8.31538	9.14549e-17	1.09438e-15
AP003973.2	2.4708	-1.56103	0.187748	-8.31449	9.21463e-17	1.10145e-15
IGFL2-AS1	11.4126	3.30682	0.397956	8.30952	9.6091e-17	1.14612e-15
MIR2052HG	12.2709	3.78873	0.456153	8.30582	9.91354e-17	1.18115e-15
AC068724.1	2.97465	2.39566	0.288458	8.30507	9.97585e-17	1.18729e-15
LINC00582	14.7011	1.9574	0.235841	8.29964	1.0443e-16	1.23887e-15
LINC01305	5.35474	4.21253	0.507583	8.29918	1.04831e-16	1.24229e-15
LINC00567	12.1871	3.25256	0.391995	8.29745	1.06367e-16	1.25913e-15
AL133551.1	5.77387	1.73543	0.209245	8.29377	1.09716e-16	1.29739e-15
AC021683.2	39.5978	3.14593	0.379417	8.2915	1.11832e-16	1.32099e-15
AC236972.3	44.3895	-2.58643	0.311952	-8.2911	1.12202e-16	1.32393e-15
KIF25-AS1	68.84	3.35508	0.404901	8.28617	1.16957e-16	1.37857e-15
AC068025.1	6.61353	1.92997	0.23321	8.27566	1.27741e-16	1.50407e-15
AC105450.1	3.42265	3.22788	0.390135	8.27375	1.29806e-16	1.52674e-15
LINC01792	3.49781	3.41241	0.413361	8.25527	1.51555e-16	1.77685e-15
LINC02552	0.654716	-2.62772	0.318392	-8.2531	1.54339e-16	1.80757e-15
LINC02324	3.54321	2.84974	0.346001	8.2362	1.7777e-16	2.0644e-15
LINC01804	10.167	4.85844	0.589898	8.23607	1.77956e-16	2.0644e-15
AC125603.1	25.908	4.3151	0.524109	8.23322	1.82248e-16	2.11196e-15
AL049836.1	17.7045	1.966	0.238934	8.22823	1.89997e-16	2.19945e-15
LINC00626	4.30128	3.36925	0.41013	8.21508	2.12023e-16	2.44671e-15
AL353152.1	2.91825	-2.33332	0.284871	-8.1908	2.59485e-16	2.96951e-15
AC226101.1	1.76097	-2.24445	0.274117	-8.18794	2.65733e-16	3.03786e-15
AC078905.1	0.963967	-2.77739	0.339265	-8.1865	2.68922e-16	3.07112e-15
F11-AS1	16.7991	-2.33693	0.285728	-8.17887	2.86513e-16	3.25849e-15
PRC1-AS1	8.27449	1.51845	0.186038	8.16204	3.29403e-16	3.73856e-15
AC100826.1	18.5446	4.46266	0.54707	8.15739	3.42342e-16	3.87741e-15
LINC01281	12.3501	1.87339	0.229718	8.15519	3.48618e-16	3.94444e-15
AC068631.1	7.83622	1.99504	0.244753	8.15124	3.60206e-16	4.07136e-15
AC010595.1	7.14293	4.94929	0.607387	8.14849	3.68505e-16	4.15663e-15
AC012213.4	7.27177	4.62301	0.567539	8.14572	3.77023e-16	4.24835e-15
LMO7DN	8.47401	-1.61191	0.197932	-8.14375	3.83228e-16	4.31386e-15
MRGPRF-AS1	2.76724	-1.56362	0.192064	-8.14113	3.91601e-16	4.40361e-15
AP002754.1	16.8451	2.30761	0.283591	8.13714	4.04739e-16	4.5467e-15
LINC00648	56.4699	3.89237	0.478559	8.13352	4.16985e-16	4.67474e-15
COL4A2-AS1	3.9382	-1.52252	0.187271	-8.13005	4.29118e-16	4.80586e-15
AL122125.1	8.24244	1.78892	0.220055	8.12941	4.31378e-16	4.82626e-15
LINC01238	45.0625	1.53029	0.188352	8.12463	4.48732e-16	5.01023e-15
LINC02036	45.2863	1.92335	0.236771	8.12324	4.53918e-16	5.063e-15
LINC01136	13.5309	1.86868	0.23024	8.11621	4.80956e-16	5.35915e-15
LINC02346	0.599817	-2.89144	0.356572	-8.10898	5.10461e-16	5.6707e-15
AP001094.1	1.49237	-1.66472	0.205363	-8.10625	5.22078e-16	5.79391e-15
AL121904.1	12.3626	3.63366	0.448328	8.10492	5.27793e-16	5.85144e-15
LINC01779	0.748327	-2.17995	0.268973	-8.10471	5.28701e-16	5.8556e-15
LINC01224	76.092	2.5246	0.311522	8.1041	5.31374e-16	5.87929e-15
HOXB-AS4	7.59406	4.3449	0.536491	8.09873	5.55351e-16	6.12611e-15
AC110769.2	9.54924	1.54893	0.19127	8.09809	5.58279e-16	6.15224e-15
LINC01275	11.3266	1.68773	0.208511	8.09419	5.76482e-16	6.34649e-15
PLAC4	103.187	3.06355	0.378727	8.08906	6.01268e-16	6.60615e-15
AL139385.1	33.9784	1.83206	0.226955	8.07235	6.8956e-16	7.54609e-15
FAM83C-AS1	3.1367	2.37901	0.294748	8.07133	6.95351e-16	7.6019e-15
LINC01827	5.52573	-2.06492	0.256058	-8.06429	7.36597e-16	8.04484e-15
AC011676.1	8.63476	1.63931	0.203363	8.06101	7.56651e-16	8.24749e-15
AC083973.1	6.33035	2.56671	0.318473	8.05942	7.66563e-16	8.34727e-15
AL391845.2	7.17903	2.06442	0.256357	8.05293	8.08351e-16	8.79362e-15
AC005330.1	10.6837	2.40006	0.298242	8.04734	8.46146e-16	9.17756e-15
AC092535.1	12.1693	2.34705	0.291759	8.04449	8.66041e-16	9.37487e-15
AL359922.2	33.7417	1.75612	0.218315	8.04395	8.69852e-16	9.40687e-15
AC114488.1	13.7381	2.1601	0.268573	8.04291	8.77331e-16	9.47844e-15
AC091153.3	7.38805	1.74009	0.216497	8.03747	9.17113e-16	9.88883e-15
AL158847.1	2.36308	-2.3585	0.293577	-8.03367	9.46018e-16	1.01806e-14
AC122134.1	4.17007	4.01135	0.499353	8.03309	9.50481e-16	1.02186e-14
AC003070.2	2.437	-1.97843	0.24655	-8.02445	1.01982e-15	1.09427e-14
AL359504.2	19.4122	1.62523	0.202812	8.01349	1.11497e-15	1.19404e-14
LINC02099	10.2592	1.56547	0.195366	8.01299	1.11948e-15	1.1977e-14
AC010255.1	5.75542	-2.07201	0.258602	-8.01237	1.12522e-15	1.20235e-14
LINC01738	0.81894	-3.16658	0.395216	-8.01228	1.12601e-15	1.20235e-14
AC022509.4	1.62071	-1.95168	0.243757	-8.00666	1.17867e-15	1.25614e-14
AC079630.1	448.597	-2.07007	0.258613	-8.00451	1.19943e-15	1.27703e-14
AC008870.3	2.54714	2.64822	0.330884	8.00347	1.20957e-15	1.28659e-14
SLC12A5-AS1	21.8893	1.72452	0.215666	7.99626	1.28251e-15	1.36285e-14
AC007277.1	11.9275	-1.90192	0.237947	-7.99305	1.31638e-15	1.39615e-14
AL354714.3	6.85075	-2.91167	0.364284	-7.99287	1.31838e-15	1.39692e-14
AL513327.2	4.07669	2.49334	0.312282	7.98425	1.41376e-15	1.49655e-14
LINC01518	8.7606	5.2014	0.651679	7.98154	1.44514e-15	1.52829e-14
LINC00636	2.14586	-1.697	0.21267	-7.97952	1.46904e-15	1.55208e-14
AC024560.1	8.30159	2.44157	0.306537	7.96503	1.65187e-15	1.7419e-14
AL731557.1	3.78191	-1.9822	0.249206	-7.95404	1.80523e-15	1.89998e-14
AC008063.1	21.4163	2.06556	0.259995	7.94462	1.9478e-15	2.04807e-14
AC004832.1	39.8985	-2.23701	0.281949	-7.93411	2.12013e-15	2.21658e-14
LINC01269	22.8049	2.12834	0.268308	7.93244	2.14886e-15	2.24447e-14
AC007848.1	12.1749	3.62464	0.457269	7.92672	2.25014e-15	2.34581e-14
AC010776.2	14.5712	-2.77458	0.350306	-7.92045	2.3666e-15	2.46256e-14
TM4SF1-AS1	30.7122	1.77317	0.223883	7.92006	2.37392e-15	2.46785e-14
BCAR4	10.8308	4.66681	0.589272	7.91962	2.3823e-15	2.47422e-14
AL513123.1	4.83055	4.38328	0.554124	7.91029	2.56796e-15	2.65453e-14
AL353807.2	2.63631	2.34236	0.296189	7.90833	2.60873e-15	2.69414e-14
AC009262.1	2.3887	3.41448	0.431887	7.90597	2.6586e-15	2.74307e-14
AC026462.3	4.68156	4.22659	0.5349	7.90165	2.75226e-15	2.83704e-14
AC023090.1	9.55609	2.75427	0.348761	7.89727	2.85069e-15	2.93302e-14
AC013457.1	53.8609	-3.16723	0.401503	-7.88844	3.05996e-15	3.13953e-14
AL049830.3	8.5814	2.44298	0.310017	7.88015	3.26999e-15	3.34878e-14
AP003500.2	3.66606	3.66791	0.465825	7.87403	3.43406e-15	3.51353e-14
AL122019.1	4.31211	3.72162	0.472688	7.87332	3.45344e-15	3.53007e-14
AL022341.2	8.47719	2.1338	0.271126	7.87013	3.54265e-15	3.61455e-14
AC124319.2	35.6031	1.6429	0.208785	7.8689	3.57776e-15	3.64343e-14
AC012640.1	2.6776	2.3633	0.300337	7.86882	3.58002e-15	3.64343e-14
LINC02280	5.1335	1.9139	0.243345	7.865	3.6911e-15	3.7521e-14
AP003680.1	5.04139	1.802	0.229237	7.86088	3.81458e-15	3.87405e-14
AL158835.2	5.27271	1.53258	0.194999	7.85941	3.8594e-15	3.91596e-14
AC005324.1	1.45947	-3.14122	0.399745	-7.85806	3.90131e-15	3.95483e-14
AC010735.2	24.9485	2.0455	0.26035	7.85674	3.94249e-15	3.99291e-14
AC012349.1	3.47333	-2.40226	0.306517	-7.8373	4.60352e-15	4.6581e-14
VWA8-AS1	7.53243	-1.72841	0.220623	-7.83425	4.71666e-15	4.7682e-14
AC011365.2	1.98604	-1.76221	0.225121	-7.82786	4.96226e-15	5.01188e-14
PACRG-AS1	2.05166	-2.11482	0.27022	-7.82628	5.02528e-15	5.07088e-14
LINC00513	57.3739	2.02581	0.258968	7.82264	5.17267e-15	5.21006e-14
LINC02043	3.90338	2.52963	0.323412	7.82169	5.21198e-15	5.24485e-14
AC002066.1	20.6866	-1.88866	0.241736	-7.8129	5.58865e-15	5.61876e-14
AC122710.2	4.22011	2.50185	0.320643	7.80263	6.06323e-15	6.05717e-14
AC138305.1	5.65223	3.64895	0.46769	7.80208	6.08939e-15	6.0778e-14
ZNF571-AS1	57.0533	1.6398	0.210195	7.80132	6.12628e-15	6.10908e-14
AC239584.1	7.13733	4.03548	0.517451	7.79877	6.25112e-15	6.22793e-14
AP000695.2	28.7517	1.67569	0.214979	7.79469	6.45668e-15	6.42691e-14
AC097625.1	6.42699	2.86962	0.3685	7.7873	6.84546e-15	6.80773e-14
MIAT	892.78	1.68022	0.216079	7.77597	7.4873e-15	7.41923e-14
AP000593.3	7.90562	1.783	0.229339	7.7745	7.57465e-15	7.49904e-14
AL022316.1	13.2091	1.78924	0.230321	7.76847	7.94423e-15	7.85082e-14
LINC02065	2.92149	3.14311	0.40471	7.76633	8.07916e-15	7.97699e-14
LINC01968	2.68233	2.69016	0.346452	7.76488	8.17248e-15	8.06191e-14
MYCNOS	6.81985	3.53882	0.455901	7.76226	8.3427e-15	8.22245e-14
AC126696.3	2.57905	2.90569	0.374358	7.76179	8.37393e-15	8.24585e-14
LINC00670	2.3198	-1.98108	0.255479	-7.75439	8.87669e-15	8.72531e-14
AC008109.1	13.8031	4.63067	0.597962	7.74409	9.62668e-15	9.45407e-14
AC005062.1	19.719	1.64932	0.213004	7.74315	9.69831e-15	9.51592e-14
LINC01775	2.79373	2.47021	0.319203	7.73869	1.00446e-14	9.82943e-14
AC021087.4	3.0756	2.88548	0.373374	7.72812	1.09143e-14	1.06521e-13
AL162411.1	10.2884	2.50548	0.32437	7.72415	1.12605e-14	1.09802e-13
LINC01629	9.59301	3.45665	0.447652	7.72173	1.14763e-14	1.11708e-13
AC013264.1	48.9335	-2.07328	0.268606	-7.71867	1.17552e-14	1.14124e-13
AC015468.3	0.64741	-2.29573	0.297426	-7.71866	1.17556e-14	1.14124e-13
AC246793.1	3.1086	3.24282	0.420299	7.7155	1.20509e-14	1.16888e-13
AC010735.1	6.753	2.88991	0.374616	7.71433	1.21622e-14	1.17864e-13
LINC01537	14.1592	-1.57248	0.20388	-7.71275	1.2313e-14	1.19221e-13
AC003092.1	10.0648	4.17883	0.542613	7.70131	1.34677e-14	1.2983e-13
AL049874.3	3.37838	3.12616	0.405938	7.70107	1.34928e-14	1.29958e-13
AC004584.1	4.07546	1.66616	0.216444	7.69788	1.38343e-14	1.33131e-13
SOX21-AS1	112.113	2.27709	0.295942	7.69438	1.42183e-14	1.36587e-13
AC046195.1	59.9676	-2.50484	0.325557	-7.69402	1.42583e-14	1.36852e-13
AC022784.6	5.29541	2.46004	0.319951	7.6888	1.48519e-14	1.42425e-13
AL022324.3	2.29576	3.13352	0.407737	7.68516	1.52806e-14	1.46409e-13
AL596223.1	5.52427	3.01518	0.392532	7.68135	1.57424e-14	1.50703e-13
AL121827.2	19.404	2.23722	0.291338	7.6791	1.60211e-14	1.53238e-13
AC087379.1	4.92547	3.70173	0.482325	7.67477	1.65717e-14	1.58366e-13
AC005726.2	6.02355	2.1161	0.275806	7.6724	1.68813e-14	1.61061e-13
SFTA1P	1133.46	-1.8869	0.245984	-7.67082	1.709e-14	1.62895e-13
LINC00668	35.7469	3.89128	0.507828	7.66259	1.82215e-14	1.7338e-13
AP003119.1	14.6601	3.36773	0.439722	7.65878	1.87708e-14	1.78452e-13
LINC00659	5.63204	3.68845	0.482785	7.63994	2.17318e-14	2.05891e-13
LINC00355	21.8556	4.4574	0.58357	7.63815	2.20364e-14	2.08597e-13
AC126323.6	10.7035	2.82283	0.369686	7.63577	2.24473e-14	2.12304e-13
AC068189.1	2.301	2.52088	0.330351	7.63092	2.33082e-14	2.20257e-13
AP000525.1	10.1198	2.01992	0.265028	7.62154	2.50661e-14	2.36058e-13
AC007861.1	0.392141	-2.61805	0.343576	-7.61998	2.53711e-14	2.38727e-13
AC022613.1	163.37	1.59532	0.209396	7.61868	2.56293e-14	2.4095e-13
LINC00524	9.50719	3.56752	0.468371	7.61687	2.59907e-14	2.44139e-13
AL157400.2	1.83734	2.7233	0.357574	7.61605	2.61556e-14	2.4548e-13
AL022313.2	10.4391	2.46778	0.3241	7.61425	2.6522e-14	2.48706e-13
LINC02594	3.66613	3.07716	0.404151	7.61387	2.66003e-14	2.49228e-13
AP001189.6	1.25688	-1.82558	0.239872	-7.61064	2.72735e-14	2.55318e-13
UMODL1-AS1	31.0786	-2.11657	0.278124	-7.61017	2.73741e-14	2.56042e-13
AC026369.1	7.91532	-1.94522	0.255768	-7.60544	2.8394e-14	2.65131e-13
AC114316.1	8.69291	3.2568	0.429158	7.58881	3.22849e-14	3.00319e-13
AC015909.1	4.12424	2.4933	0.328556	7.58865	3.23244e-14	3.00319e-13
LINC02331	8.33622	2.96338	0.390501	7.58865	3.23261e-14	3.00319e-13
AC132192.1	6.51835	1.80735	0.238387	7.5816	3.41331e-14	3.15509e-13
AC006206.2	41.8157	3.15759	0.416518	7.58094	3.43073e-14	3.16587e-13
AC005996.1	4.47567	3.22172	0.425037	7.57987	3.45908e-14	3.18937e-13
AP000915.1	0.954868	-1.89411	0.249903	-7.57936	3.47253e-14	3.19909e-13
LINC00682	5.30563	4.52062	0.596606	7.57724	3.52996e-14	3.24656e-13
AC131097.3	24.2381	2.16681	0.285992	7.57648	3.55067e-14	3.26288e-13
AC010624.1	10.4094	-1.86499	0.24629	-7.57234	3.66564e-14	3.36292e-13
KCNQ1OT1	552.409	1.56977	0.20758	7.56224	3.96198e-14	3.63176e-13
AP000977.1	4.91478	2.27523	0.301161	7.55486	4.19325e-14	3.83737e-13
AC090125.1	3.37016	3.65099	0.483358	7.55339	4.24067e-14	3.87753e-13
AP000526.1	3.14961	3.15007	0.417228	7.54999	4.3529e-14	3.97659e-13
LINC02109	6.63607	4.39621	0.582292	7.54984	4.35796e-14	3.97659e-13
AC087045.2	6.28825	2.00392	0.265427	7.54978	4.35983e-14	3.97659e-13
AP005328.1	6.17343	3.66943	0.486062	7.54931	4.3756e-14	3.98767e-13
AC090772.3	25.5884	1.61429	0.213904	7.54679	4.46127e-14	4.06238e-13
FNDC1-IT1	2.18323	2.82039	0.373785	7.54548	4.50634e-14	4.10002e-13
MIR194-2HG	11.9943	2.80333	0.371537	7.54523	4.51496e-14	4.10448e-13
LINC01929	41.4271	2.14562	0.284409	7.54414	4.55292e-14	4.13557e-13
AC243830.2	6.34415	1.63761	0.217122	7.54236	4.61555e-14	4.189e-13
AL592494.2	11.3805	1.66455	0.2207	7.54214	4.62336e-14	4.19263e-13
AC025176.1	4.66967	2.05758	0.272931	7.53882	4.74259e-14	4.29368e-13
AC008083.1	5.47923	2.50263	0.332391	7.52918	5.10581e-14	4.61873e-13
LINC00589	18.9471	2.18879	0.291206	7.5163	5.63469e-14	5.0763e-13
AC104958.2	196.333	1.52648	0.20312	7.5152	5.68259e-14	5.11526e-13
AL670729.1	15.9773	1.50153	0.199857	7.51302	5.77768e-14	5.1966e-13
LINC02587	4.86006	-1.58087	0.210457	-7.51161	5.84046e-14	5.2445e-13
LINC01028	1.07321	-4.17983	0.556632	-7.50915	5.95134e-14	5.33971e-13
MIR3150BHG	7.47853	1.86749	0.248777	7.50668	6.06476e-14	5.43705e-13
AC004884.2	9.63824	1.93553	0.258006	7.5019	6.29016e-14	5.63453e-13
AC011352.1	2.44721	3.18356	0.424507	7.49942	6.40989e-14	5.73659e-13
AL513548.1	12.0636	4.48838	0.599816	7.48293	7.26832e-14	6.48961e-13
AP000695.1	28.9355	1.56735	0.209652	7.47598	7.66319e-14	6.8311e-13
LINC01765	18.5135	-2.51724	0.337109	-7.46715	8.19534e-14	7.28188e-13
AC092809.2	11.7239	-1.5676	0.209937	-7.46699	8.20492e-14	7.28451e-13
AL157373.2	16.2763	1.86091	0.250023	7.44293	9.84778e-14	8.729e-13
AC006994.2	2.64307	-1.71787	0.231052	-7.43498	1.04586e-13	9.26295e-13
Z99943.1	7.6959	2.33382	0.314424	7.42253	1.14908e-13	1.01364e-12
LINC02293	7.1561	4.34667	0.586131	7.41587	1.20829e-13	1.06502e-12
LINC01888	1.10306	-1.80331	0.243454	-7.40721	1.28983e-13	1.13235e-12
AP003548.1	2.12359	-2.05225	0.277165	-7.40443	1.3172e-13	1.15469e-12
AC016885.2	0.759628	-3.11824	0.421264	-7.40209	1.34061e-13	1.17412e-12
AC093772.1	6.97035	-1.76266	0.238169	-7.40086	1.35307e-13	1.1841e-12
AJ011932.1	3.96577	-1.57795	0.21328	-7.39847	1.37758e-13	1.20459e-12
HOXA10-AS	4.68609	4.00107	0.541116	7.39411	1.42362e-13	1.24386e-12
AL596218.1	17.0391	2.57001	0.347753	7.39035	1.46444e-13	1.27851e-12
AC087392.2	4.57148	-1.99983	0.270759	-7.38604	1.51271e-13	1.3196e-12
AC025166.1	2.33637	2.43138	0.329342	7.38253	1.55311e-13	1.3527e-12
AL359313.1	3.89735	3.40853	0.461714	7.38234	1.55537e-13	1.3536e-12
LINC01116	112.447	2.03211	0.275716	7.3703	1.7024e-13	1.47573e-12
AP001619.1	3.77978	1.80655	0.245185	7.36814	1.73032e-13	1.49757e-12
TTC3-AS1	6.00107	1.78981	0.243608	7.34711	2.02533e-13	1.74195e-12
LUARIS	4.26126	2.32017	0.315893	7.34479	2.06079e-13	1.7683e-12
DGCR10	7.66372	1.93894	0.26405	7.3431	2.08709e-13	1.78947e-12
AC011700.1	6.15175	3.27405	0.446184	7.33788	2.17005e-13	1.85771e-12
AC026391.1	0.56932	-2.94283	0.401178	-7.33548	2.20928e-13	1.88835e-12
AP001628.1	6.66584	1.58862	0.216589	7.33473	2.22174e-13	1.89753e-12
ABCA9-AS1	10.0814	3.31928	0.453586	7.31787	2.51943e-13	2.14678e-12
LINC01357	7.70816	2.79491	0.382035	7.31586	2.55732e-13	2.17738e-12
FAM30A	253.643	1.53578	0.209955	7.31479	2.57786e-13	2.19317e-12
LINC02236	4.2656	2.02094	0.276341	7.31321	2.60827e-13	2.21734e-12
AC093390.1	1.93217	-2.22363	0.304415	-7.30459	2.78122e-13	2.36071e-12
TUSC8	27.2814	3.81177	0.522155	7.30008	2.87598e-13	2.43927e-12
AC093515.1	4.6312	4.02502	0.551912	7.29286	3.03443e-13	2.56772e-12
AL138720.1	5.47128	2.1874	0.300135	7.28807	3.14421e-13	2.65449e-12
LINC00184	10.9208	2.02048	0.277308	7.28606	3.19159e-13	2.69243e-12
LINC02195	16.3599	1.87345	0.257446	7.27704	3.41215e-13	2.87409e-12
DSCR8	14.2141	5.49208	0.755135	7.27299	3.51628e-13	2.94963e-12
AP000696.1	3.46897	3.70297	0.509144	7.27292	3.51791e-13	2.94963e-12
AC005064.1	16.0319	2.59274	0.357044	7.26169	3.82277e-13	3.19551e-12
AC026336.3	20.2795	5.8401	0.804686	7.25762	3.93967e-13	3.28824e-12
LHX1-DT	7.35303	4.73723	0.652915	7.25551	4.00166e-13	3.33744e-12
AC009097.2	3.27219	2.1596	0.297698	7.25433	4.03641e-13	3.36287e-12
AL445224.1	0.470704	-2.17845	0.300299	-7.25427	4.03825e-13	3.36287e-12
LNCSRLR	10.0754	2.14989	0.296653	7.24714	4.25659e-13	3.54201e-12
AP003472.1	5.62141	2.40625	0.332256	7.24216	4.41599e-13	3.66634e-12
AC106799.2	6.06855	4.61215	0.637347	7.23648	4.60484e-13	3.82025e-12
AC246787.2	6.76731	2.14066	0.296214	7.22674	4.94743e-13	4.08906e-12
LINC01611	5.92443	4.72643	0.654208	7.22465	5.0239e-13	4.14604e-12
AC027117.2	27.6609	1.8272	0.25314	7.21812	5.27096e-13	4.33692e-12
AC104472.1	6.09246	1.95982	0.271555	7.21704	5.31331e-13	4.3685e-12
AC100791.2	1.91165	2.90059	0.401957	7.21616	5.34746e-13	4.3933e-12
AL356489.2	11.434	-1.54618	0.214272	-7.21598	5.35466e-13	4.39593e-12
AC022028.2	5.55096	2.75885	0.382561	7.21153	5.53261e-13	4.53526e-12
AC010754.1	19.9784	-1.61304	0.223697	-7.21086	5.56016e-13	4.55445e-12
LINC01511	10.7048	3.46628	0.481304	7.20185	5.94031e-13	4.86222e-12
FILNC1	2.62124	-1.78341	0.247686	-7.2003	6.00799e-13	4.91031e-12
LINC01655	32.343	1.93436	0.268828	7.19553	6.22203e-13	5.07395e-12
PACERR	17.2724	1.59417	0.221743	7.18929	6.51289e-13	5.29545e-12
AC019171.1	33.7659	2.31515	0.322664	7.17512	7.22442e-13	5.85236e-12
AC010307.4	5.26415	3.03807	0.423663	7.17096	7.44752e-13	6.02423e-12
AC096637.2	24.1776	-1.78624	0.249106	-7.1706	7.46676e-13	6.03535e-12
AL442224.1	18.1205	3.51008	0.48978	7.16664	7.68615e-13	6.20813e-12
AL355916.1	95.5212	2.02014	0.282121	7.16055	8.03518e-13	6.47105e-12
AC109454.3	4.64933	3.29764	0.461197	7.15019	8.66587e-13	6.96877e-12
AL158839.1	4.89102	1.83601	0.257002	7.14397	9.06739e-13	7.27572e-12
Z82188.2	3.65421	1.84229	0.258354	7.13087	9.97359e-13	7.9738e-12
AC020659.1	38.294	1.56995	0.220349	7.12482	1.04219e-12	8.31315e-12
AP002478.1	12.5901	2.85449	0.400645	7.12473	1.04283e-12	8.31315e-12
AC026355.1	32.1337	1.62505	0.228102	7.12422	1.04671e-12	8.33807e-12
AC090772.1	5.63058	1.72362	0.241977	7.1231	1.05524e-12	8.39386e-12
AL139420.2	1.67955	2.94375	0.413547	7.1183	1.09269e-12	8.66672e-12
RDH10-AS1	59.0885	1.57294	0.221156	7.11235	1.14083e-12	9.04206e-12
AC010643.1	77.2815	1.63372	0.229838	7.10813	1.17625e-12	9.30936e-12
HIF1A-AS2	23.7037	1.70681	0.240147	7.10734	1.18299e-12	9.35599e-12
AC245100.6	2.63614	2.9046	0.410182	7.08126	1.42847e-12	1.12249e-11
AL583722.1	9.85781	1.78811	0.252589	7.07913	1.45064e-12	1.13909e-11
LINC01168	2.05073	-2.51171	0.355067	-7.07391	1.5063e-12	1.18196e-11
LINC01625	3.20141	-1.92548	0.272211	-7.07349	1.51081e-12	1.18381e-11
MIR548XHG	10.9526	5.51635	0.78118	7.06156	1.64644e-12	1.28825e-11
AC079466.1	7.14975	4.74892	0.672636	7.06016	1.66307e-12	1.30034e-11
AC084026.2	6.16264	2.58867	0.366711	7.05915	1.6752e-12	1.30889e-11
LINC01356	10.9043	2.25035	0.318811	7.05857	1.68225e-12	1.31347e-11
RHOXF1-AS1	167.539	-1.70888	0.242192	-7.05591	1.71471e-12	1.33787e-11
LINC01344	4.97967	2.55454	0.36223	7.05225	1.76049e-12	1.37261e-11
AP005264.1	3.97554	-1.81907	0.258115	-7.04752	1.8214e-12	1.41608e-11
LINC01169	8.13146	-2.10128	0.298177	-7.04707	1.82722e-12	1.41961e-11
AC092675.1	10.8376	2.51942	0.358055	7.03642	1.97241e-12	1.52917e-11
AC025280.2	3.74544	-1.56543	0.222534	-7.03457	1.99881e-12	1.54855e-11
LINC02048	3.80164	3.55715	0.505993	7.03004	2.06469e-12	1.59846e-11
AC022126.1	8.74028	1.87171	0.26641	7.02567	2.1304e-12	1.64702e-11
AL354861.2	2.03834	2.45699	0.350196	7.01605	2.28235e-12	1.76202e-11
MYO16-AS1	31.0828	-2.48198	0.353859	-7.01405	2.31514e-12	1.78483e-11
LINC01166	2.73303	-2.58825	0.369158	-7.01123	2.3623e-12	1.81864e-11
AC012501.1	3.35466	3.95886	0.564891	7.00818	2.41444e-12	1.85749e-11
AC093520.1	5.16426	2.17869	0.310939	7.00681	2.43811e-12	1.87438e-11
AC026904.1	2.00249	-1.67942	0.23972	-7.00576	2.45641e-12	1.88713e-11
AC098936.1	3.85161	2.21282	0.316107	7.00023	2.55547e-12	1.9605e-11
AC093484.2	1.07338	-1.56273	0.223271	-6.99926	2.57327e-12	1.97278e-11
LNX1-AS2	4.30057	2.05617	0.293864	6.99704	2.61435e-12	2.00288e-11
GATA6-AS1	52.2648	-1.65161	0.23611	-6.99511	2.65043e-12	2.02911e-11
AC096537.1	8.17907	2.32771	0.3328	6.9943	2.66578e-12	2.03944e-11
Z85994.1	2.87468	3.02408	0.432565	6.99105	2.72832e-12	2.08584e-11
AC104458.1	0.694946	-2.02581	0.289805	-6.99024	2.74409e-12	2.09498e-11
AL355472.3	7.08736	1.61586	0.231233	6.98803	2.78781e-12	2.12394e-11
AC008011.2	2.63695	-1.83539	0.262749	-6.98534	2.84158e-12	2.16342e-11
AC100771.2	5.27086	1.69028	0.242426	6.97234	3.11716e-12	2.37158e-11
AC108868.1	1.96764	-2.10981	0.30276	-6.96857	3.20169e-12	2.43421e-11
AC021594.1	2.569	2.8325	0.406627	6.96585	3.2643e-12	2.4801e-11
LINC02206	0.854921	-1.63168	0.234281	-6.96463	3.29264e-12	2.49991e-11
LINC02471	51.5574	-2.34903	0.337311	-6.96399	3.30762e-12	2.50955e-11
AC004156.1	4.64088	1.56795	0.22524	6.96126	3.37254e-12	2.55705e-11
HHIP-AS1	192.461	-1.65895	0.238397	-6.9588	3.43192e-12	2.60027e-11
AL121894.1	0.408326	-2.14516	0.30835	-6.9569	3.4783e-12	2.63361e-11
SPATA3-AS1	4.52928	2.45936	0.353623	6.95475	3.53189e-12	2.67234e-11
LINC01446	26.4895	4.36743	0.628138	6.95297	3.57685e-12	2.70265e-11
AL034345.2	1.90347	2.51823	0.362713	6.94278	3.84448e-12	2.89957e-11
AC124861.1	1.24335	-1.75148	0.252275	-6.94275	3.84538e-12	2.89957e-11
AL365436.2	5.98469	1.51737	0.218698	6.93821	3.97109e-12	2.98823e-11
FP325330.3	2.91717	3.71258	0.535273	6.93587	4.03725e-12	3.03386e-11
AP003031.1	2.27881	2.5391	0.366272	6.93228	4.14101e-12	3.10181e-11
AC026765.2	0.770946	-2.03845	0.294054	-6.93226	4.14176e-12	3.10181e-11
AC090833.1	4.01781	3.29393	0.476243	6.91649	4.62966e-12	3.46014e-11
PANCR	5.48312	4.61595	0.668409	6.90588	4.98945e-12	3.71392e-11
PGM5P3-AS1	6.77504	-1.70876	0.247596	-6.90138	5.14983e-12	3.82554e-11
CHL1-AS1	4.51838	2.6117	0.378628	6.8978	5.28155e-12	3.91546e-11
AC021683.1	26.6438	2.59744	0.376774	6.89389	5.42852e-12	4.0163e-11
AL354993.1	12.1522	2.16208	0.313666	6.89295	5.46472e-12	4.04037e-11
AP003717.1	34.0694	1.6839	0.244308	6.89253	5.48096e-12	4.04965e-11
AC084083.1	5.62349	2.01144	0.292064	6.88696	5.69966e-12	4.19997e-11
AP000424.2	2.78025	2.41163	0.350651	6.87759	6.08724e-12	4.47785e-11
AC016924.1	8.51452	-1.6678	0.242534	-6.87658	6.13068e-12	4.50552e-11
AL611929.1	5.41719	4.26238	0.619944	6.87543	6.18044e-12	4.53906e-11
AL162632.3	3.57721	1.79194	0.260828	6.87019	6.41167e-12	4.69634e-11
AC109361.2	7.27264	-1.65007	0.24022	-6.86898	6.46603e-12	4.73302e-11
AC117453.1	4.63156	-1.61531	0.235213	-6.86744	6.53632e-12	4.77811e-11
LINC01927	2.71498	-1.90688	0.277691	-6.86693	6.5596e-12	4.79195e-11
ERVK-28	2.28804	3.02946	0.441258	6.86551	6.62533e-12	4.83676e-11
LINC01583	4.06729	2.37411	0.346046	6.86069	6.85307e-12	4.99638e-11
AL121992.3	2.74123	1.91538	0.279261	6.85876	6.94607e-12	5.06084e-11
AC069120.1	5.55263	3.4388	0.502192	6.84758	7.511e-12	5.4508e-11
AC090709.1	3.72306	3.06593	0.448436	6.83695	8.08991e-12	5.85163e-11
LINC00543	34.8961	2.02935	0.29702	6.83237	8.35221e-12	6.03343e-11
AC023154.1	7.71965	2.32529	0.34034	6.83226	8.35894e-12	6.03433e-11
AL355388.1	15.5429	-1.84807	0.270511	-6.83178	8.38682e-12	6.05049e-11
AC074135.1	31.2185	1.93577	0.285075	6.7904	1.11821e-11	8.00417e-11
AF015262.1	2.02607	3.0298	0.446281	6.78899	1.12921e-11	8.07763e-11
AC104365.2	1.08928	-1.89598	0.279575	-6.78165	1.1881e-11	8.48235e-11
LINC02223	3.39965	3.30652	0.487835	6.77796	1.21886e-11	8.6963e-11
LINC00592	10.8243	1.89489	0.279628	6.77648	1.23142e-11	8.78022e-11
LINC02490	3.71226	4.04958	0.597689	6.77539	1.24073e-11	8.84092e-11
AC022240.1	2.87302	2.90639	0.429028	6.77436	1.24957e-11	8.89811e-11
AC129926.1	11.283	2.21292	0.326733	6.77289	1.26239e-11	8.98359e-11
AP000842.3	3.78837	3.09352	0.456953	6.76988	1.28891e-11	9.1605e-11
NALCN-AS1	11.8245	-1.89843	0.280446	-6.76932	1.29391e-11	9.19012e-11
AC108751.4	8.5482	1.67419	0.247555	6.76291	1.35244e-11	9.59342e-11
FAM95B1	2.41046	-1.59095	0.235325	-6.76068	1.37345e-11	9.72991e-11
TBL1XR1-AS1	4.47339	2.95222	0.437026	6.75525	1.42589e-11	1.00884e-10
LINC01600	4.42654	2.01204	0.298237	6.74644	1.51521e-11	1.06929e-10
AC123023.1	4.45103	-2.27987	0.338089	-6.74339	1.5473e-11	1.09102e-10
AC084855.1	1.41151	-1.56574	0.232191	-6.74333	1.54799e-11	1.09102e-10
AC011447.3	51.9556	1.55243	0.230362	6.7391	1.59375e-11	1.12184e-10
DPYD-AS1	33.7012	2.3241	0.344893	6.7386	1.59922e-11	1.12497e-10
MEG3	1301.87	1.66106	0.246508	6.73839	1.60153e-11	1.12588e-10
AC109446.3	17.3197	1.65908	0.246293	6.73619	1.62591e-11	1.14229e-10
LINC00898	4.58108	4.12365	0.612263	6.73509	1.63827e-11	1.15023e-10
AL772337.2	3.37392	-2.82699	0.420097	-6.72938	1.7039e-11	1.19327e-10
LINC00943	12.0748	1.63063	0.242425	6.72633	1.7399e-11	1.21693e-10
AP001429.1	6.7895	1.95032	0.290112	6.72263	1.78469e-11	1.24352e-10
AC007405.2	2.37047	2.73646	0.407259	6.71922	1.82705e-11	1.26982e-10
AC006449.3	3.23033	1.81119	0.269592	6.71828	1.83887e-11	1.27643e-10
AC084398.2	6.09549	-1.61515	0.240757	-6.70864	1.96447e-11	1.36018e-10
AL122008.3	5.17972	2.19445	0.327158	6.70764	1.97802e-11	1.3684e-10
AC005291.2	4.18721	2.44382	0.364338	6.70758	1.97882e-11	1.3684e-10
AC010255.2	8.0479	-1.91031	0.284825	-6.70695	1.98729e-11	1.37339e-10
SH3PXD2A-AS1	51.6111	1.86826	0.278958	6.69727	2.12344e-11	1.46288e-10
LINC01485	8.07397	1.98008	0.295699	6.69629	2.13781e-11	1.47187e-10
AC025154.2	128.281	2.11894	0.316626	6.69226	2.19749e-11	1.51201e-10
DEPDC1-AS1	2.14521	2.3056	0.344636	6.68996	2.23231e-11	1.53501e-10
AC073352.1	4.36332	1.57346	0.235239	6.68874	2.25093e-11	1.54685e-10
LINC02320	8.38352	1.74686	0.261185	6.68821	2.2592e-11	1.5512e-10
LINC02454	8.92028	2.81442	0.420806	6.68815	2.26009e-11	1.5512e-10
AL161618.1	11.6329	-2.34818	0.351377	-6.6828	2.34423e-11	1.60795e-10
HAR1B	14.5388	2.09876	0.314067	6.68251	2.34878e-11	1.61007e-10
AC106785.2	6.02608	4.70568	0.704205	6.68226	2.35287e-11	1.61187e-10
AC125611.4	17.9611	-1.7741	0.26557	-6.68034	2.38391e-11	1.63212e-10
AC022165.1	2.84589	2.1301	0.318955	6.67838	2.41606e-11	1.6531e-10
AL021807.1	22.1761	1.50559	0.22572	6.67018	2.55497e-11	1.74597e-10
LINC02397	19.5824	1.6064	0.240917	6.66784	2.59604e-11	1.77294e-10
AC006213.4	8.32019	1.64424	0.246609	6.66739	2.60385e-11	1.77717e-10
AL355512.1	5.71474	2.16145	0.324288	6.66522	2.6426e-11	1.80139e-10
AC090826.1	8.15169	2.14414	0.321802	6.66291	2.68462e-11	1.8289e-10
AC105914.2	3.61551	-2.90692	0.436367	-6.66164	2.70795e-11	1.84365e-10
AC023794.6	7.90522	1.59862	0.240136	6.65713	2.79233e-11	1.89992e-10
AC093159.1	4.37617	-1.62167	0.243672	-6.65515	2.83013e-11	1.92445e-10
AL121852.1	2.55711	1.76175	0.264788	6.65345	2.86293e-11	1.94556e-10
AC113192.2	0.490626	-2.35323	0.353976	-6.648	2.97092e-11	2.01521e-10
AC105206.1	7.56437	-2.71437	0.408322	-6.64762	2.97861e-11	2.01918e-10
AC008406.3	2.06647	2.73268	0.411319	6.6437	3.05908e-11	2.06991e-10
AC145146.1	3.32455	2.56793	0.386567	6.64291	3.0754e-11	2.07712e-10
AC128709.2	2.8844	-2.43296	0.366474	-6.63883	3.16182e-11	2.13157e-10
AC002378.1	4.67051	3.73026	0.562835	6.62764	3.41107e-11	2.29538e-10
SAMSN1-AS1	3.46795	2.55043	0.385261	6.62002	3.59154e-11	2.41387e-10
LINC00470	25.5139	2.94656	0.44513	6.61953	3.60331e-11	2.42031e-10
AC148476.1	10.9652	1.79932	0.272362	6.60635	3.9392e-11	2.63908e-10
LINC01633	4.01294	4.16463	0.630404	6.60628	3.941e-11	2.63908e-10
AC010307.2	5.98062	2.1255	0.322099	6.59891	4.14205e-11	2.76698e-10
AC009139.1	2.57287	2.90128	0.440517	6.58607	4.51621e-11	3.00962e-10
ST7-OT4	10.6167	1.74862	0.265533	6.58533	4.53888e-11	3.0229e-10
LINC02208	2.82474	2.87461	0.436605	6.584	4.57945e-11	3.04808e-10
LINC01206	5.15508	2.96697	0.450881	6.58038	4.69248e-11	3.12142e-10
AC009743.1	3.14054	3.14601	0.478388	6.57626	4.82431e-11	3.20524e-10
AC013480.1	0.803226	-2.11635	0.321864	-6.57531	4.85518e-11	3.2238e-10
ARNTL2-AS1	2.35623	2.72755	0.415406	6.56598	5.16908e-11	3.42603e-10
SAMMSON	3.02275	2.69113	0.409909	6.5652	5.19633e-11	3.44202e-10
LINC01659	18.986	2.04719	0.311991	6.56169	5.32012e-11	3.5219e-10
LINC00518	2.63703	3.55242	0.541514	6.56016	5.37493e-11	3.55605e-10
AL606970.3	5.91288	3.33877	0.509325	6.55527	5.554e-11	3.67011e-10
EHMT2-AS1	2.61231	1.80782	0.275787	6.55513	5.55939e-11	3.67147e-10
AC024132.3	0.489246	-3.653	0.557378	-6.5539	5.60524e-11	3.69953e-10
LINC00958	63.881	1.92456	0.293873	6.54897	5.79364e-11	3.81472e-10
AC072062.1	4.13157	2.10173	0.320992	6.5476	5.847e-11	3.84296e-10
AL136298.1	2.93259	3.02291	0.462388	6.53761	6.25078e-11	4.09612e-10
AC025431.1	1.28309	-2.29774	0.352096	-6.52588	6.76053e-11	4.41702e-10
AC010205.1	0.946154	-1.86294	0.285476	-6.52574	6.76684e-11	4.41851e-10
LINC01429	2.16123	2.77603	0.426832	6.5038	7.83152e-11	5.09257e-10
AC037487.1	8.63177	1.5836	0.243596	6.50092	7.98286e-11	5.1818e-10
AC090578.2	2.94635	2.89108	0.444885	6.49849	8.11317e-11	5.26018e-10
AP003721.1	2.62775	2.21267	0.340857	6.49149	8.49896e-11	5.49736e-10
AC137834.2	1.77594	2.21505	0.341405	6.48803	8.69688e-11	5.61219e-10
AL136307.1	4.45922	2.03602	0.314255	6.4789	9.23962e-11	5.95544e-10
AC078909.2	3.23455	1.73612	0.268096	6.47571	9.43662e-11	6.0753e-10
AC245041.1	49.8769	-2.06952	0.319878	-6.46971	9.81932e-11	6.31062e-10
AC117402.1	21.4655	1.91084	0.295408	6.46848	9.89932e-11	6.35462e-10
AL079307.1	3.56144	2.94283	0.455231	6.46448	1.01646e-10	6.52111e-10
LINC00601	3.45155	3.38405	0.523782	6.46079	1.04157e-10	6.67441e-10
AC073578.1	3.10838	3.5436	0.549078	6.45373	1.09133e-10	6.98108e-10
AC027627.1	1.52152	2.71586	0.42111	6.4493	1.12367e-10	7.17962e-10
ZFHX4-AS1	4.82341	3.57227	0.554206	6.44574	1.15035e-10	7.34581e-10
AC010478.1	18.9943	2.57548	0.399622	6.44478	1.15765e-10	7.38813e-10
AC004888.1	3.05601	2.98163	0.463698	6.43012	1.27503e-10	8.11374e-10
AC008063.2	1.90534	2.82343	0.439226	6.4282	1.2912e-10	8.21193e-10
AL357518.1	0.954357	-1.89562	0.294967	-6.42656	1.30528e-10	8.29665e-10
CDKN2A-DT	2.51996	2.75176	0.428326	6.42445	1.32345e-10	8.40734e-10
SLC8A1-AS1	20.2512	1.95488	0.304728	6.41518	1.40652e-10	8.9196e-10
KCNQ5-IT1	3.52975	3.37679	0.526813	6.40985	1.45666e-10	9.21632e-10
LINC01605	22.6113	1.76166	0.274858	6.40936	1.46132e-10	9.23813e-10
LINC01524	3.18365	3.14533	0.490744	6.40931	1.46179e-10	9.23813e-10
AC025539.1	15.8828	1.73208	0.27039	6.40586	1.49521e-10	9.44393e-10
AC096734.1	2.67375	2.30208	0.359615	6.40152	1.5384e-10	9.69451e-10
AL662860.1	6.18941	-1.62169	0.253727	-6.39147	1.64295e-10	1.02885e-09
AC068722.1	1.99659	2.77804	0.434747	6.39001	1.65879e-10	1.03727e-09
AL139039.3	5.49781	1.76361	0.275996	6.38997	1.65921e-10	1.03727e-09
AC026355.2	1.9833	3.09902	0.485275	6.38611	1.70159e-10	1.06255e-09
AC005670.1	1.89257	1.91552	0.300101	6.38292	1.73748e-10	1.08374e-09
AC008649.1	4.63054	2.34998	0.368275	6.38104	1.75887e-10	1.09645e-09
LINC00221	11.8883	4.04767	0.634517	6.37914	1.78086e-10	1.10891e-09
AL049794.1	4.58227	1.50967	0.236675	6.37866	1.78647e-10	1.11177e-09
LINC00319	2.69414	2.69438	0.422417	6.37848	1.7886e-10	1.11247e-09
G2E3-AS1	7.52004	4.84656	0.760008	6.37698	1.80619e-10	1.12151e-09
LINC02041	38.5937	1.80724	0.283462	6.37559	1.82254e-10	1.13102e-09
AC128707.1	0.553145	-2.54974	0.400667	-6.36374	1.96898e-10	1.21915e-09
LINC02477	2.44933	2.85974	0.449423	6.36314	1.97675e-10	1.2229e-09
LINC01267	15.8508	-1.61833	0.254494	-6.35902	2.03039e-10	1.25506e-09
MIR4527HG	5.15328	3.14323	0.494544	6.35582	2.07316e-10	1.28077e-09
C15orf54	10.212	1.71643	0.270126	6.35418	2.09543e-10	1.29381e-09
LINC01510	3.56509	2.95539	0.465278	6.35188	2.127e-10	1.31256e-09
AC011625.1	0.936469	-2.01968	0.318087	-6.34946	2.1607e-10	1.33187e-09
AL133467.2	6.14857	3.94388	0.621245	6.34836	2.17628e-10	1.34072e-09
AC006946.3	3.66047	2.17106	0.342187	6.34464	2.22943e-10	1.37269e-09
AC040904.1	2.99843	2.17597	0.343006	6.34383	2.24129e-10	1.37923e-09
AC068594.2	8.33869	1.85862	0.293181	6.33952	2.30477e-10	1.4175e-09
AC090912.2	7.3625	1.50219	0.237166	6.33389	2.39056e-10	1.46862e-09
AC064807.2	4.25316	2.05057	0.323801	6.33279	2.40767e-10	1.47748e-09
AP006545.2	4.47429	1.5146	0.239198	6.332	2.42009e-10	1.48428e-09
MIR378D2HG	3.46865	1.7774	0.281116	6.32267	2.57075e-10	1.5758e-09
LINC01513	7.65821	-1.96133	0.310507	-6.31653	2.67493e-10	1.63875e-09
AP001596.2	0.5145	-1.82454	0.288916	-6.31514	2.69914e-10	1.65266e-09
LINC01385	3.92013	4.13051	0.654191	6.31393	2.72038e-10	1.66428e-09
AC023794.3	2.99681	2.67459	0.424068	6.30699	2.84519e-10	1.73822e-09
ATP11AUN	13.5465	2.83946	0.45056	6.30207	2.93704e-10	1.79036e-09
AL928742.1	21.9653	1.53067	0.242906	6.30152	2.94749e-10	1.79573e-09
LINC02468	5.00119	2.51772	0.400153	6.29189	3.13631e-10	1.90444e-09
AL161431.1	168.546	2.73059	0.434014	6.29148	3.14456e-10	1.9084e-09
AC078850.2	3.36619	2.76877	0.440228	6.2894	3.18688e-10	1.93252e-09
AL109914.1	3.44906	2.35873	0.375135	6.28769	3.22214e-10	1.95226e-09
AP000842.2	1.0244	-2.14342	0.341274	-6.28063	3.37212e-10	2.03976e-09
AL035458.2	4.99766	1.62292	0.258502	6.27816	3.42612e-10	2.07015e-09
ST8SIA6-AS1	49.2815	2.93046	0.46684	6.27722	3.44678e-10	2.08149e-09
AP003900.1	5.26757	4.60833	0.734304	6.27578	3.47881e-10	2.09968e-09
AC006159.1	2.39173	-2.04275	0.325766	-6.27061	3.59625e-10	2.167e-09
AC058791.1	31.2314	1.70179	0.271428	6.26975	3.61619e-10	2.17775e-09
AC090515.4	20.1451	2.12504	0.33894	6.26967	3.61804e-10	2.17775e-09
AC131532.1	9.24555	4.35228	0.69522	6.26029	3.84262e-10	2.30662e-09
AC098798.1	3.03619	3.56182	0.570647	6.24173	4.32744e-10	2.58917e-09
AL357093.2	65.293	-1.95388	0.313412	-6.23422	4.54047e-10	2.70927e-09
AC010547.2	7.32617	2.22119	0.356656	6.22782	4.72972e-10	2.81761e-09
AC025244.1	3.81257	3.78575	0.608518	6.22127	4.93151e-10	2.93307e-09
AC120193.1	4.86803	1.95039	0.313679	6.2178	5.04182e-10	2.99382e-09
AC019193.3	0.915632	-1.57702	0.253655	-6.21721	5.0608e-10	3.00347e-09
AL133325.3	3.23118	3.75577	0.604193	6.21618	5.09415e-10	3.02163e-09
C5orf66-AS1	3.43564	3.15205	0.50713	6.21547	5.11721e-10	3.03368e-09
BFSP2-AS1	2.75407	2.02218	0.32548	6.21292	5.20095e-10	3.07835e-09
AL589642.2	2.71609	3.6089	0.581137	6.21007	5.29603e-10	3.13125e-09
AC083806.2	10.3077	1.53648	0.247483	6.20843	5.35152e-10	3.16067e-09
AC092198.1	12.6584	2.19813	0.35438	6.20273	5.54924e-10	3.26868e-09
AL109924.2	1.80464	2.33188	0.376954	6.18611	6.16684e-10	3.62664e-09
AL390115.1	1.97329	2.18592	0.353865	6.17728	6.52134e-10	3.82898e-09
AC135782.1	2.52919	2.601	0.421434	6.17177	6.75284e-10	3.95016e-09
AC005699.1	7.57375	1.78521	0.289267	6.17151	6.76427e-10	3.95474e-09
AL109910.2	0.802719	-1.73316	0.280887	-6.17033	6.8146e-10	3.98095e-09
AC084026.1	2.22309	2.81984	0.457116	6.16877	6.88216e-10	4.01514e-09
AL117190.1	7.14117	2.37836	0.385909	6.16299	7.13844e-10	4.15986e-09
AL589743.5	2.49931	2.67875	0.434656	6.16292	7.14155e-10	4.15986e-09
AC103923.1	4.21539	1.55471	0.252476	6.15786	7.37325e-10	4.29028e-09
AL359881.1	10.6169	1.51875	0.246984	6.14917	7.78902e-10	4.52264e-09
AC009264.1	7.61536	3.4846	0.566763	6.14824	7.83464e-10	4.54646e-09
LSAMP-AS1	4.41148	3.35361	0.545465	6.14817	7.8383e-10	4.54646e-09
SMCR2	1.96136	1.86046	0.30275	6.14521	7.98595e-10	4.62967e-09
AC093904.3	1.73227	2.69067	0.438119	6.1414	8.17981e-10	4.73706e-09
AF230666.2	3.00816	2.13855	0.348884	6.1297	8.80455e-10	5.08281e-09
LINC00028	1.33659	-1.54223	0.251777	-6.12538	9.04699e-10	5.2173e-09
AC245123.1	0.407398	-2.32443	0.379568	-6.12389	9.13201e-10	5.26357e-09
AC078942.1	2.50491	-1.68511	0.275346	-6.11998	9.35854e-10	5.38807e-09
AC122694.1	3.04151	3.20392	0.523524	6.11991	9.36268e-10	5.38807e-09
LINC00330	4.26917	2.23307	0.365037	6.11738	9.51255e-10	5.47145e-09
AL355472.2	5.10812	1.55891	0.254974	6.11398	9.71762e-10	5.58357e-09
AC106779.1	2.58722	1.55571	0.254474	6.11344	9.75075e-10	5.59969e-09
SRGAP3-AS2	138.56	-2.32455	0.380492	-6.10932	1.00056e-09	5.74008e-09
HHATL-AS1	5.78529	-2.04422	0.334912	-6.10377	1.03597e-09	5.93699e-09
SIRPG-AS1	6.27592	1.82155	0.298619	6.09992	1.06119e-09	6.07204e-09
AC103809.1	1.33563	-1.59916	0.262335	-6.09587	1.08843e-09	6.21824e-09
AC106712.1	7.91718	1.96153	0.321936	6.09293	1.10861e-09	6.32696e-09
AC114803.1	1.73423	2.98975	0.490754	6.09216	1.11399e-09	6.35435e-09
C12orf80	5.18199	1.88379	0.30934	6.0897	1.13123e-09	6.44269e-09
AL158055.1	2.74637	-1.5648	0.256966	-6.08952	1.1325e-09	6.44657e-09
IFNG-AS1	23.4119	1.57608	0.258892	6.08778	1.14485e-09	6.51016e-09
AL158168.1	0.898543	-2.08589	0.342716	-6.08635	1.1551e-09	6.56507e-09
TMEM78	1.14981	2.03428	0.334351	6.08428	1.17016e-09	6.64723e-09
FO680682.1	2.38124	2.15864	0.354875	6.08281	1.18094e-09	6.70262e-09
AP003174.1	1.9526	2.87202	0.472155	6.08278	1.18113e-09	6.70262e-09
AC022167.4	2.14538	1.91562	0.315095	6.07951	1.20552e-09	6.83044e-09
AL391152.1	10.8528	2.13771	0.352054	6.07212	1.26236e-09	7.1415e-09
AP001619.2	1.5477	1.98311	0.326665	6.07079	1.27286e-09	7.19485e-09
PLUT	4.06282	4.13162	0.680577	6.07076	1.2731e-09	7.19485e-09
SNAP47-AS1	2.69363	1.97797	0.32587	6.06983	1.28047e-09	7.22907e-09
AC100774.1	4.31879	2.39375	0.394408	6.06924	1.2852e-09	7.25039e-09
AP002856.3	0.578203	-3.72275	0.615099	-6.05227	1.42816e-09	8.03401e-09
AL161645.1	4.86695	1.97919	0.327087	6.05095	1.43993e-09	8.08786e-09
BX284668.6	2.49399	1.93467	0.319763	6.05034	1.44539e-09	8.11439e-09
AL357093.1	4.19429	-1.96785	0.325747	-6.04104	1.53127e-09	8.57901e-09
AC008750.3	1.97879	2.1362	0.353656	6.04034	1.53789e-09	8.61174e-09
LINC01967	3.49969	3.76543	0.623684	6.0374	1.56619e-09	8.74403e-09
AC083906.3	3.22656	2.11012	0.349618	6.03549	1.58483e-09	8.84309e-09
AP003472.2	1.94263	2.19575	0.363839	6.03496	1.59006e-09	8.86776e-09
AP003555.3	4.64513	-1.64422	0.272466	-6.03459	1.59362e-09	8.88315e-09
LINC01771	3.62611	1.57892	0.261952	6.02752	1.66498e-09	9.2555e-09
AC091043.1	4.32017	3.07868	0.510775	6.02747	1.66547e-09	9.2555e-09
AL031963.2	2.461	1.56753	0.260122	6.02613	1.67937e-09	9.31746e-09
VCAN-AS1	4.93245	2.45821	0.4081	6.02356	1.7062e-09	9.45797e-09
AC018358.1	0.408035	-2.73821	0.454696	-6.02207	1.72202e-09	9.54088e-09
AC020658.4	1.39748	2.09066	0.347482	6.01661	1.78108e-09	9.85322e-09
LINC02068	10.3642	1.50912	0.250984	6.01284	1.82299e-09	1.00749e-08
AC025434.1	1.53541	2.56271	0.426434	6.00962	1.85958e-09	1.0272e-08
AL590006.1	3.94733	2.17544	0.362032	6.00896	1.86714e-09	1.03074e-08
AC008268.1	353.25	-2.20469	0.366991	-6.00749	1.88423e-09	1.03925e-08
LINC01257	7.85519	3.81516	0.635311	6.00519	1.91112e-09	1.05356e-08
LINC01449	1.62087	2.09979	0.35014	5.997	2.00997e-09	1.10694e-08
LINC01098	3.33459	3.18693	0.53162	5.99475	2.03802e-09	1.12127e-08
AL365259.1	3.39294	-1.50422	0.251064	-5.9914	2.08041e-09	1.14345e-08
AL139819.1	1.03985	-1.80551	0.301489	-5.98865	2.11592e-09	1.16122e-08
AC011498.3	1.30853	1.88838	0.315537	5.98468	2.16819e-09	1.18872e-08
AC015813.4	1.74295	2.09608	0.350378	5.98234	2.19956e-09	1.20532e-08
AC012317.1	4.66389	3.00656	0.502665	5.98124	2.21444e-09	1.21227e-08
AC018695.6	6.40921	1.6887	0.282679	5.97391	2.31636e-09	1.2668e-08
LINC01556	11.4417	1.585	0.265539	5.96899	2.38725e-09	1.30428e-08
FAM242C	2.94277	1.7647	0.295846	5.96494	2.44718e-09	1.33636e-08
AC138466.1	4.31484	1.75443	0.294619	5.95492	2.60198e-09	1.41668e-08
AC027281.1	13.5249	-2.12442	0.356792	-5.95424	2.61275e-09	1.42184e-08
LINC00165	5.34786	-2.48675	0.418316	-5.94468	2.77004e-09	1.5052e-08
AC106799.1	2.27382	3.39855	0.571797	5.94362	2.78795e-09	1.51418e-08
AC025174.1	1.00252	-1.69863	0.285834	-5.94271	2.80341e-09	1.52183e-08
LINC02347	4.06725	2.95236	0.496816	5.94256	2.80606e-09	1.52252e-08
LINC01913	10.3307	2.12362	0.357407	5.94175	2.81996e-09	1.52931e-08
AC087273.1	1.55508	2.75622	0.464288	5.93645	2.91261e-09	1.578e-08
DENND5B-AS1	5.0617	1.64696	0.277763	5.92938	3.04081e-09	1.6426e-08
AC126323.3	2.41081	2.78145	0.469792	5.9206	3.2077e-09	1.72936e-08
AC022424.1	2.59329	2.15509	0.364279	5.91605	3.29767e-09	1.77631e-08
ARHGAP26-AS1	4.93617	2.28683	0.38659	5.9154	3.31066e-09	1.78225e-08
TMLHE-AS1	2.86821	1.70059	0.287598	5.91309	3.35741e-09	1.80565e-08
LINC01700	1.36818	-1.51014	0.25563	-5.90751	3.47327e-09	1.86432e-08
AP002992.1	5.27819	1.59556	0.270231	5.90442	3.53884e-09	1.89766e-08
AC106772.1	1.08977	2.16227	0.366666	5.89712	3.69891e-09	1.98157e-08
LINC01397	2.11616	2.06743	0.350688	5.89535	3.73892e-09	2.00203e-08
BASP1-AS1	7.39615	1.90835	0.323795	5.89368	3.77686e-09	2.02038e-08
AC073316.1	2.16681	3.128	0.531245	5.88806	3.9075e-09	2.08722e-08
AL032819.1	2.05156	1.88986	0.321251	5.88282	4.03333e-09	2.15235e-08
AC011893.1	3.79081	1.59537	0.271535	5.87538	4.21881e-09	2.24697e-08
AP000821.1	1.94513	-2.1401	0.364451	-5.87212	4.30266e-09	2.29052e-08
AC025524.2	2.34091	2.55297	0.434849	5.87094	4.33319e-09	2.30566e-08
GRM5-AS1	3.1889	2.37299	0.404207	5.87074	4.33865e-09	2.30745e-08
AC006065.4	3.39839	3.51345	0.598835	5.86714	4.43373e-09	2.35347e-08
AC104574.2	2.93574	3.12039	0.531916	5.86631	4.45594e-09	2.36412e-08
AC007431.1	3.15522	2.8186	0.481625	5.85227	4.84895e-09	2.56768e-08
AC097347.1	3.29202	1.84045	0.314924	5.8441	5.09306e-09	2.69306e-08
LINC02037	7.48481	3.50046	0.599	5.84385	5.10094e-09	2.69593e-08
AC133540.1	4.50718	2.08149	0.356324	5.84157	5.1711e-09	2.7317e-08
AC007785.1	1.99037	2.64243	0.453182	5.83083	5.5154e-09	2.908e-08
LINC01776	2.80646	3.3409	0.573286	5.82763	5.62203e-09	2.95997e-08
LINC02596	1.12084	-1.77096	0.303983	-5.82586	5.68202e-09	2.98992e-08
LINC02284	1.35061	-1.60006	0.274652	-5.82579	5.68436e-09	2.98992e-08
AC021066.1	3.79477	1.92985	0.33137	5.82384	5.75112e-09	3.02359e-08
LINC02245	3.09979	1.72498	0.296291	5.82192	5.81759e-09	3.05708e-08
AL136987.1	2.10839	2.73453	0.469736	5.82142	5.83515e-09	3.06484e-08
AP005271.1	2.7749	2.2755	0.391182	5.81699	5.99177e-09	3.14112e-08
LINC02577	168.834	1.94988	0.335314	5.81509	6.06029e-09	3.17553e-08
AC008403.4	3.02719	1.69235	0.291078	5.81408	6.09673e-09	3.1931e-08
GDNF-AS1	5.39615	1.70331	0.293391	5.80559	6.41397e-09	3.34969e-08
ZBTB20-AS1	6.24616	1.61365	0.278239	5.7995	6.65149e-09	3.46879e-08
AC096536.1	2.50894	1.68159	0.290015	5.79827	6.70045e-09	3.49267e-08
LINC02178	4.01423	4.16207	0.718231	5.79489	6.83673e-09	3.55866e-08
AC027514.1	4.20724	2.25434	0.38944	5.78868	7.09434e-09	3.68404e-08
PRKCA-AS1	4.05009	3.0145	0.520807	5.78813	7.11743e-09	3.69429e-08
AL023755.1	1.68957	2.82359	0.487933	5.78685	7.17203e-09	3.72087e-08
AC007608.1	6.86847	-1.53372	0.265084	-5.7858	7.21674e-09	3.74054e-08
AL161729.2	2.78403	2.71968	0.47027	5.78323	7.32809e-09	3.7929e-08
AC108136.1	2.31659	2.77584	0.480099	5.78182	7.38982e-09	3.81946e-08
KHDRBS2-OT	7.19232	-1.66699	0.288337	-5.78141	7.40773e-09	3.82692e-08
AC011773.1	2.95471	1.72139	0.297856	5.77926	7.5028e-09	3.87422e-08
PKNOX2-AS1	0.491045	-2.06283	0.356959	-5.77888	7.51975e-09	3.88115e-08
AP005328.2	4.21006	3.04675	0.527284	5.77819	7.55071e-09	3.8953e-08
AC053503.4	0.683665	-1.82763	0.316351	-5.77724	7.59352e-09	3.91555e-08
AL450270.1	1.08883	-2.05713	0.356124	-5.77643	7.63021e-09	3.92895e-08
AC127024.3	4.62302	1.71402	0.29689	5.77324	7.77596e-09	3.99839e-08
LINC02492	5.16157	4.47838	0.776314	5.76877	7.98529e-09	4.1022e-08
AC091212.1	3.04121	2.19752	0.381278	5.76356	8.2356e-09	4.22487e-08
FAM167A-AS1	4.4056	-1.8792	0.326202	-5.76086	8.36847e-09	4.28904e-08
LINC01096	3.3745	2.69453	0.467953	5.75812	8.50548e-09	4.35318e-08
AL110115.1	3.56788	1.86474	0.323995	5.75547	8.64003e-09	4.41998e-08
AC097658.2	0.38152	-1.97006	0.342326	-5.75491	8.6688e-09	4.43059e-08
Z99289.2	4.19472	2.11678	0.367921	5.75335	8.74921e-09	4.46961e-08
AC024581.1	1.57983	2.38738	0.415107	5.75124	8.85921e-09	4.52161e-08
AC020656.2	25.6315	1.54312	0.268616	5.74473	9.20689e-09	4.6947e-08
LINC01299	2.36689	3.26058	0.567775	5.74274	9.31559e-09	4.74793e-08
LINC02360	0.916423	-2.5644	0.446715	-5.74058	9.43555e-09	4.8024e-08
AL137793.1	15.1895	1.55288	0.270588	5.73892	9.52834e-09	4.84068e-08
MIR181A1HG	8.7136	1.7649	0.307592	5.73779	9.59176e-09	4.8684e-08
AC106771.1	8.16818	4.90686	0.855608	5.73494	9.75447e-09	4.94643e-08
CASC20	6.61082	3.42401	0.597117	5.73424	9.79488e-09	4.96464e-08
AC073323.1	2.17537	2.44196	0.42596	5.73283	9.87687e-09	5.00389e-08
LINC02466	3.68793	4.09478	0.71431	5.7325	9.89604e-09	5.01129e-08
AC005291.1	3.15851	2.27099	0.396343	5.72986	1.00516e-08	5.08303e-08
AC097537.1	1.11691	-3.02674	0.529205	-5.7194	1.06901e-08	5.38614e-08
AC243972.1	1.59229	2.09678	0.36666	5.71859	1.07413e-08	5.40949e-08
LINC02506	7.69762	3.78834	0.662774	5.71589	1.09134e-08	5.48862e-08
ZNF114-AS1	3.09077	2.48055	0.434292	5.7117	1.11852e-08	5.61939e-08
AC104031.1	26.7363	1.63417	0.286111	5.71165	1.11888e-08	5.61939e-08
AC084816.1	3.61371	2.85435	0.499905	5.70978	1.13122e-08	5.67882e-08
AC008609.1	9.93673	-1.53546	0.269004	-5.70795	1.14347e-08	5.73504e-08
AL139130.1	2.44001	2.02692	0.355425	5.70279	1.17861e-08	5.90323e-08
AL357992.1	3.19723	1.63787	0.287225	5.7024	1.18135e-08	5.91428e-08
LINC00871	5.23927	3.55201	0.623873	5.69349	1.2447e-08	6.20886e-08
AL162574.1	0.72105	-1.65682	0.291133	-5.69095	1.26336e-08	6.29619e-08
AC093607.1	0.931071	-2.1646	0.380595	-5.68742	1.28974e-08	6.41606e-08
AC010285.1	2.32291	1.81232	0.318744	5.68583	1.3018e-08	6.47061e-08
AC091173.1	5.21506	2.88183	0.506931	5.68486	1.30919e-08	6.50106e-08
P3H2-AS1	8.58571	-1.69032	0.297437	-5.68295	1.3239e-08	6.57117e-08
AC130651.1	3.20106	1.78261	0.313769	5.68127	1.33696e-08	6.63297e-08
AC104088.1	5.21192	3.20051	0.563452	5.68018	1.34553e-08	6.6725e-08
AC073641.1	2.00659	1.58172	0.278553	5.67836	1.3599e-08	6.74074e-08
AL356055.1	3.50989	2.19829	0.387251	5.67666	1.37352e-08	6.80515e-08
AL157788.1	1.7485	1.78685	0.314866	5.67497	1.38714e-08	6.86644e-08
AC008278.2	1.82585	-1.80746	0.31877	-5.6701	1.42718e-08	7.05833e-08
AC087588.2	5.36095	1.79604	0.316992	5.66588	1.46271e-08	7.22104e-08
AP000721.2	1.28449	1.93137	0.34098	5.66416	1.47747e-08	7.28414e-08
AC068987.1	7.68338	1.5572	0.274945	5.66367	1.48166e-08	7.30152e-08
AC048383.1	1.96756	2.36143	0.417297	5.65886	1.52383e-08	7.50263e-08
AC005329.1	4.9045	1.51323	0.267607	5.65467	1.56146e-08	7.681e-08
SLC26A4-AS1	48.5827	1.81687	0.321603	5.6494	1.61013e-08	7.91688e-08
AC011005.4	3.63147	1.71374	0.303397	5.64852	1.61835e-08	7.95376e-08
LINC01502	11.1966	2.7118	0.480237	5.6468	1.63461e-08	8.0301e-08
AC012174.1	7.39051	3.00369	0.53198	5.64623	1.64e-08	8.05299e-08
AL121829.2	2.03088	1.82257	0.322915	5.64412	1.66026e-08	8.14155e-08
AC124276.1	3.19013	1.85451	0.328623	5.64326	1.66858e-08	8.17145e-08
AC024230.1	3.59184	3.75457	0.665593	5.64094	1.69124e-08	8.27874e-08
AP000527.1	2.76758	3.52929	0.62589	5.63883	1.71206e-08	8.37208e-08
LINC02343	1.80218	2.37767	0.421664	5.63878	1.71259e-08	8.37208e-08
AC007991.4	10.0177	1.629	0.289198	5.63284	1.77271e-08	8.65058e-08
AL353616.2	1.1402	-1.92231	0.341312	-5.63212	1.78005e-08	8.68259e-08
LINC01185	4.4167	1.51634	0.269266	5.63138	1.78769e-08	8.71596e-08
CERNA3	1.43746	1.97679	0.351393	5.62558	1.84889e-08	8.99843e-08
AL359851.1	1.94159	2.77467	0.493448	5.62303	1.87638e-08	9.12816e-08
LINC01079	4.88511	3.2761	0.582712	5.62216	1.88581e-08	9.17e-08
AC008554.2	3.25852	2.29084	0.407671	5.61934	1.91688e-08	9.30874e-08
ASH1L-IT1	2.78853	2.42323	0.431277	5.61874	1.92358e-08	9.33715e-08
LINC00393	5.32328	4.28474	0.76279	5.6172	1.94081e-08	9.41252e-08
AL136962.1	42.885	1.73612	0.309435	5.61061	2.01613e-08	9.75202e-08
AC243547.1	2.15744	1.7932	0.319673	5.60947	2.02944e-08	9.80776e-08
AC117386.1	2.82849	3.60787	0.643274	5.60861	2.03959e-08	9.8525e-08
LINC01594	5.03134	2.07124	0.36982	5.60066	2.13534e-08	1.02925e-07
AC090541.1	5.20148	2.99554	0.535105	5.59805	2.16782e-08	1.04444e-07
LINC02417	3.10985	2.71699	0.486051	5.58992	2.2717e-08	1.09258e-07
AL133467.4	4.35281	3.89583	0.697004	5.58939	2.27864e-08	1.09496e-07
LINC01873	1.64177	2.40483	0.430363	5.58791	2.29817e-08	1.10386e-07
POU6F2-AS1	2.03485	3.12533	0.559317	5.58775	2.30025e-08	1.10438e-07
AC018781.1	7.76675	1.74926	0.313149	5.58604	2.32311e-08	1.11439e-07
FOXCUT	3.86928	2.02822	0.363611	5.57799	2.43307e-08	1.16561e-07
LINC02476	8.66811	5.07849	0.911634	5.57075	2.53645e-08	1.21408e-07
AC108025.2	2.13764	3.20902	0.576176	5.56951	2.55459e-08	1.22223e-07
AC007953.1	6.47261	1.77122	0.318481	5.56147	2.67508e-08	1.27821e-07
Z94160.1	2.62535	2.29642	0.413057	5.55959	2.70416e-08	1.29154e-07
AC009065.6	1.24752	1.9082	0.343299	5.55843	2.7222e-08	1.29959e-07
AC092667.1	5.09059	-1.76346	0.317287	-5.55792	2.73001e-08	1.30276e-07
AL138900.2	21.5291	-1.73204	0.311869	-5.55374	2.79623e-08	1.3332e-07
LINC02188	31.3483	2.05925	0.370907	5.55194	2.8252e-08	1.34643e-07
AC099487.1	2.24883	3.18269	0.574002	5.54473	2.94401e-08	1.40003e-07
AC073284.1	1.42647	2.44	0.4402	5.54293	2.97456e-08	1.41272e-07
LINC01117	9.89837	1.76708	0.318853	5.54198	2.99075e-08	1.4198e-07
AC040174.2	1.8617	2.85011	0.515173	5.53234	3.15994e-08	1.49818e-07
AC244250.1	1.24614	2.36513	0.427956	5.52658	3.26531e-08	1.54548e-07
AL162413.1	6.41662	3.25289	0.588707	5.52548	3.2859e-08	1.55322e-07
LINC01687	2.32811	3.43644	0.622359	5.52163	3.35864e-08	1.58624e-07
AC009630.2	1.10562	1.92526	0.348792	5.51979	3.39404e-08	1.60227e-07
AC078960.1	1.75595	1.9833	0.359639	5.5147	3.49383e-08	1.64726e-07
LINC01910	2.47726	2.63632	0.479445	5.49869	3.82633e-08	1.79941e-07
AC024267.5	4.00803	1.66569	0.302969	5.49789	3.84372e-08	1.80604e-07
AC092436.4	4.14062	1.70183	0.30955	5.49775	3.84676e-08	1.8067e-07
FGF12-AS2	2.59735	2.51881	0.458221	5.49692	3.86475e-08	1.81437e-07
PTENP1-AS	1.32777	-1.58166	0.287912	-5.49354	3.93946e-08	1.84787e-07
AL160191.1	1.02481	-1.9566	0.356641	-5.48619	4.10695e-08	1.92234e-07
AL136018.1	3.32911	2.38091	0.434143	5.48417	4.15418e-08	1.94279e-07
AC004817.3	9.62027	1.6432	0.299647	5.48378	4.16341e-08	1.94629e-07
AC021127.1	1.84369	1.95733	0.357423	5.47623	4.3448e-08	2.02935e-07
AC008894.1	0.394362	-2.01081	0.367195	-5.47614	4.34695e-08	2.0295e-07
AC006145.1	3.7214	3.80859	0.695806	5.47363	4.40899e-08	2.05672e-07
AL160271.1	7.81522	4.92743	0.900823	5.46992	4.5024e-08	2.09852e-07
AC008738.4	1.53552	2.4083	0.440705	5.46464	4.63842e-08	2.15735e-07
AL353803.1	1.32842	2.17844	0.39901	5.45962	4.7715e-08	2.21643e-07
AC022031.2	4.98251	3.69832	0.677425	5.45939	4.77784e-08	2.21844e-07
AC003986.2	1.71521	2.30044	0.421543	5.45719	4.83723e-08	2.24507e-07
AC022929.2	1.78181	2.36382	0.433316	5.45519	4.89211e-08	2.26959e-07
AL358473.2	0.416968	-2.32828	0.427053	-5.45198	4.98114e-08	2.30797e-07
AC016723.1	2.27091	3.02425	0.554843	5.45063	5.01912e-08	2.32166e-07
MYO3B-AS1	1.7855	2.4367	0.447529	5.44479	5.18655e-08	2.39709e-07
AL033384.1	16.8825	1.74125	0.319812	5.4446	5.19224e-08	2.39872e-07
AL023803.3	1.49678	1.87292	0.344076	5.44332	5.22964e-08	2.41498e-07
AC034223.2	2.4854	3.4066	0.625929	5.44247	5.25455e-08	2.42546e-07
AC096759.2	3.91463	3.92831	0.722131	5.43989	5.33137e-08	2.45886e-07
AC139720.1	4.53692	1.63918	0.301348	5.4395	5.3429e-08	2.46315e-07
LINC01945	0.355724	-3.11017	0.571912	-5.4382	5.38222e-08	2.48024e-07
LINC02525	2.98517	3.58118	0.660542	5.42159	5.90725e-08	2.7131e-07
AC078852.2	4.00213	2.11209	0.389719	5.41952	5.97581e-08	2.74344e-07
AL138962.1	1.60249	2.41613	0.446136	5.41568	6.10562e-08	2.79604e-07
AC011287.1	2.54395	2.44651	0.45178	5.41527	6.11947e-08	2.80122e-07
AC004832.4	3.59187	1.58722	0.293117	5.41496	6.13033e-08	2.80502e-07
AL391811.1	2.87684	3.15138	0.582079	5.414	6.16322e-08	2.8189e-07
AC069542.1	4.2001	1.91141	0.35308	5.41353	6.17945e-08	2.82515e-07
AL022097.1	4.60492	2.0556	0.379836	5.4118	6.23943e-08	2.85138e-07
MEF2C-AS2	0.302083	-2.1444	0.396339	-5.41052	6.28416e-08	2.87064e-07
C11orf44	2.5644	2.50787	0.463599	5.40957	6.31769e-08	2.88476e-07
LINC02433	2.03962	2.44941	0.453515	5.40094	6.6293e-08	3.01703e-07
LINC01924	4.30823	4.11678	0.763359	5.39298	6.92986e-08	3.15121e-07
AC008443.3	5.03837	2.3705	0.439811	5.38981	7.05334e-08	3.20604e-07
AC015923.1	3.13283	2.25425	0.418325	5.38875	7.09478e-08	3.22221e-07
AL135787.1	1.91709	2.1117	0.392116	5.3854	7.22818e-08	3.28009e-07
RBAKDN	5.8751	2.05255	0.381935	5.37409	7.69725e-08	3.4829e-07
AC005841.1	1.81631	1.69791	0.316014	5.37289	7.74855e-08	3.50324e-07
LINC02438	3.61993	3.62858	0.676544	5.3634	8.16716e-08	3.68493e-07
AC004158.1	1.5706	2.41529	0.45049	5.36148	8.25435e-08	3.72122e-07
LINC02598	3.38854	1.76057	0.328453	5.36018	8.31403e-08	3.74659e-07
AC097512.1	2.96645	3.72727	0.695641	5.35803	8.41332e-08	3.78823e-07
AC044802.2	2.94058	1.52067	0.283912	5.35612	8.50274e-08	3.82224e-07
LINC01249	4.62283	4.17014	0.77914	5.35223	8.68758e-08	3.89896e-07
LINC02555	114.359	-1.77658	0.332229	-5.34745	8.91999e-08	3.9935e-07
DSG1-AS1	3.71816	3.85351	0.720641	5.34734	8.92562e-08	3.9944e-07
LINC00698	1.29452	2.08696	0.3913	5.33339	9.63983e-08	4.29982e-07
BANCR	35.5477	-1.63933	0.307427	-5.33243	9.69068e-08	4.31922e-07
AC008687.2	1.9766	1.87048	0.350902	5.33049	9.79472e-08	4.36382e-07
FAM181A-AS1	14.7378	-1.88357	0.353513	-5.32814	9.92229e-08	4.41887e-07
AL133320.1	18.9433	-2.17344	0.408092	-5.32585	1.0048e-07	4.47125e-07
LINC00251	1.76756	3.03541	0.571162	5.31445	1.06978e-07	4.7527e-07
AC015712.4	2.26035	2.5261	0.475546	5.312	1.0843e-07	4.8114e-07
AC113615.1	1.56003	2.32923	0.438573	5.31093	1.0907e-07	4.83782e-07
AL596223.2	3.33106	1.60521	0.302253	5.31082	1.09131e-07	4.83858e-07
AL121652.1	3.00108	1.88304	0.35498	5.30463	1.12901e-07	4.9937e-07
AL358334.2	3.86993	1.68951	0.318611	5.30274	1.1408e-07	5.04178e-07
AL445647.1	4.29961	4.21522	0.795677	5.29765	1.173e-07	5.17785e-07
AC092723.1	0.772784	-1.64957	0.311439	-5.29662	1.17966e-07	5.20516e-07
AF233439.1	3.51219	2.04582	0.386276	5.29626	1.18195e-07	5.2132e-07
AC106795.3	0.93695	-1.5689	0.296424	-5.29275	1.20493e-07	5.30817e-07
LINC00602	3.93419	3.58244	0.677013	5.29154	1.21293e-07	5.34126e-07
AL353770.4	5.15048	-2.25267	0.42582	-5.29018	1.22196e-07	5.37886e-07
AC022733.2	74.2441	1.80759	0.341711	5.28982	1.22438e-07	5.38739e-07
AL035401.1	3.12054	2.5305	0.47869	5.28631	1.24809e-07	5.48949e-07
AC093151.3	2.18509	1.65431	0.312995	5.28543	1.25409e-07	5.5115e-07
LINC00536	1.18994	2.35545	0.445679	5.28509	1.25646e-07	5.5197e-07
AL583805.2	0.447983	-1.81884	0.344217	-5.28399	1.26399e-07	5.55058e-07
AC020934.1	1.45914	2.5403	0.480798	5.28352	1.26727e-07	5.56277e-07
AL033527.2	1.97594	1.85314	0.350931	5.28064	1.28736e-07	5.64867e-07
AC234781.1	2.31933	1.52924	0.28985	5.27598	1.32047e-07	5.78705e-07
LINC01114	0.957416	-1.64542	0.312142	-5.27138	1.354e-07	5.92692e-07
AC090502.3	1.44338	2.6522	0.503302	5.2696	1.3672e-07	5.9823e-07
FAM230C	8.09484	4.87817	0.925865	5.26877	1.37341e-07	6.00709e-07
AP000439.2	7.12164	2.97888	0.565415	5.26849	1.37548e-07	6.01378e-07
AC090921.1	3.97667	1.50442	0.285665	5.2664	1.39128e-07	6.07805e-07
HOXD-AS2	15.6741	1.86762	0.354965	5.26141	1.42954e-07	6.2402e-07
AC006159.2	1.61556	-2.0832	0.396016	-5.2604	1.43743e-07	6.27182e-07
AP001046.1	2.84612	1.69264	0.321776	5.26031	1.4381e-07	6.27182e-07
AC007221.1	1.29806	-2.20764	0.419799	-5.2588	1.44996e-07	6.31933e-07
BRWD1-AS1	2.05896	1.673	0.318365	5.25499	1.48036e-07	6.44686e-07
AP005137.2	2.42331	2.89401	0.551222	5.25017	1.51962e-07	6.60984e-07
AC004906.1	2.28918	1.70325	0.324478	5.24921	1.52756e-07	6.64174e-07
AC084064.1	0.49122	-2.21613	0.422325	-5.24744	1.54224e-07	6.69765e-07
AL450332.1	0.911626	-1.63032	0.311485	-5.23401	1.65875e-07	7.18098e-07
LINC02227	2.5596	1.58958	0.304181	5.22576	1.73442e-07	7.49381e-07
AC018467.1	1.4952	-1.88306	0.360622	-5.2217	1.77287e-07	7.65395e-07
AC073525.1	2.43624	2.87971	0.551771	5.21903	1.79863e-07	7.75602e-07
AL138759.1	1.34595	2.18661	0.41916	5.21665	1.82193e-07	7.85033e-07
AC068858.1	1.15633	1.87518	0.359683	5.21341	1.854e-07	7.98538e-07
AC021192.1	1.00362	-1.56192	0.299639	-5.21268	1.86132e-07	8.00511e-07
AC069503.1	2.02412	1.78605	0.342636	5.21266	1.86148e-07	8.00511e-07
AC125603.4	2.31378	1.86647	0.358348	5.20853	1.90342e-07	8.17904e-07
AC027243.1	1.74741	2.2577	0.43377	5.20484	1.94163e-07	8.33351e-07
AC099342.1	1.28491	2.2875	0.439517	5.20458	1.94433e-07	8.34181e-07
AP006333.2	1.3465	2.17542	0.418117	5.20289	1.96215e-07	8.41501e-07
AC134312.4	0.700499	-1.89146	0.363697	-5.20066	1.98578e-07	8.5064e-07
AC005522.1	3.00938	1.92387	0.370139	5.1977	2.0177e-07	8.63977e-07
AC073957.1	1.84277	2.00285	0.385417	5.19656	2.03005e-07	8.68927e-07
AC004551.1	1.99617	1.88285	0.363274	5.18301	2.18332e-07	9.31274e-07
AC107419.1	3.10269	2.87842	0.555737	5.17946	2.22528e-07	9.47702e-07
AC104134.1	3.08055	1.51786	0.29318	5.17722	2.25217e-07	9.58164e-07
AC097359.3	0.741467	-1.51614	0.292903	-5.17627	2.26371e-07	9.61837e-07
AC005307.1	2.81861	2.93096	0.566609	5.17281	2.30603e-07	9.77555e-07
SLCO4A1-AS1	52.504	1.54303	0.29842	5.17068	2.33244e-07	9.88371e-07
AC068580.2	1.83793	2.46079	0.476145	5.16816	2.36407e-07	9.99847e-07
LINC00706	2.75695	2.2681	0.439366	5.16221	2.44049e-07	1.03059e-06
AC122710.1	5.92508	4.53885	0.87929	5.16195	2.44395e-07	1.03165e-06
AC079354.2	1.55468	1.70947	0.331275	5.16027	2.46588e-07	1.04011e-06
AL023754.1	1.94853	2.95045	0.571901	5.15902	2.48243e-07	1.04669e-06
AL160408.1	14.3731	1.86471	0.361792	5.1541	2.54849e-07	1.0729e-06
AL160291.1	1.78125	1.50438	0.291988	5.1522	2.57447e-07	1.08342e-06
AC135012.2	0.422139	-1.64149	0.319029	-5.14526	2.67147e-07	1.12295e-06
AC132807.2	4.98064	3.40678	0.662741	5.14044	2.74093e-07	1.15171e-06
LINC02660	0.581888	-2.33227	0.454173	-5.1352	2.81841e-07	1.18292e-06
AC126407.1	1.7947	2.52385	0.491661	5.1333	2.84702e-07	1.19356e-06
Z82173.1	2.1634	2.62154	0.510733	5.13289	2.85323e-07	1.19571e-06
AC110741.1	10.7165	1.89228	0.368962	5.12865	2.91826e-07	1.22203e-06
AC107308.1	1.95342	3.07065	0.599057	5.1258	2.96272e-07	1.23876e-06
AC012456.2	2.26375	1.86345	0.363688	5.12376	2.99498e-07	1.25177e-06
AC016738.2	1.83619	1.81861	0.355004	5.12277	3.01076e-07	1.25694e-06
LINC02192	1.78765	2.66613	0.520569	5.12157	3.03002e-07	1.2645e-06
AC090164.2	2.34096	2.09917	0.410231	5.11705	3.10344e-07	1.29367e-06
AC091179.1	2.38006	3.24855	0.635124	5.11482	3.14033e-07	1.30855e-06
LINC02263	2.1545	3.21485	0.628618	5.11416	3.15136e-07	1.31166e-06
AC104241.2	1.00965	-2.20387	0.430991	-5.1135	3.16247e-07	1.31578e-06
AC083967.1	3.51008	2.04891	0.400823	5.11177	3.19162e-07	1.32691e-06
AC092112.1	4.82305	1.59668	0.312638	5.10712	3.27099e-07	1.35632e-06
AC010271.2	1.55372	1.75789	0.344659	5.10038	3.38972e-07	1.40238e-06
LINC01991	1.97773	1.88963	0.370638	5.09831	3.4269e-07	1.41564e-06
AC002511.2	4.83816	2.32371	0.455934	5.09659	3.45834e-07	1.42755e-06
BX005040.1	2.96909	-2.34216	0.459805	-5.09381	3.50943e-07	1.44701e-06
AC123768.1	1.0112	1.91966	0.376896	5.09333	3.51823e-07	1.4501e-06
LINC02642	2.07312	1.58385	0.31107	5.09162	3.5501e-07	1.46269e-06
AC107926.1	2.64521	2.02201	0.397383	5.08831	3.61267e-07	1.48736e-06
AC104958.1	9.19765	1.53476	0.302171	5.07911	3.79203e-07	1.55596e-06
AC002401.1	1.32391	1.59597	0.31431	5.07769	3.82057e-07	1.56592e-06
AL355607.2	1.30643	2.23061	0.439321	5.07741	3.82621e-07	1.56765e-06
AL590491.2	4.15928	-2.31467	0.456038	-5.07561	3.86262e-07	1.58198e-06
AC093791.1	4.67194	4.38691	0.865245	5.07014	3.97525e-07	1.62629e-06
AC092168.2	5.43172	1.74221	0.343631	5.07001	3.9779e-07	1.62677e-06
LINC02487	8.40921	1.54462	0.304877	5.06636	4.05499e-07	1.65645e-06
AC116021.1	2.93255	1.63944	0.323793	5.06322	4.12225e-07	1.68268e-06
LINC02076	2.51618	1.51332	0.298919	5.06262	4.13524e-07	1.68723e-06
LINC02315	26.7701	2.10087	0.414982	5.06257	4.13646e-07	1.68723e-06
AC069228.1	3.03228	3.24926	0.642244	5.05923	4.20961e-07	1.71453e-06
LIVAR	3.01195	2.04752	0.404727	5.05902	4.2142e-07	1.71576e-06
AC107909.2	1.90634	1.94276	0.384134	5.0575	4.24793e-07	1.72885e-06
SMILR	3.10311	2.24815	0.444953	5.05255	4.35944e-07	1.77292e-06
LINC01825	1.94596	1.797	0.355701	5.052	4.37202e-07	1.77739e-06
AL109954.2	1.88992	2.66524	0.52902	5.03807	4.70239e-07	1.90606e-06
AL512283.1	1.78056	1.96881	0.390842	5.03735	4.72025e-07	1.9126e-06
AL353753.1	1.4454	2.08041	0.413127	5.03575	4.75977e-07	1.92719e-06
LINC02267	6.32944	4.723	0.93804	5.03496	4.77937e-07	1.93441e-06
AC112176.1	2.32581	2.67771	0.532068	5.03265	4.83758e-07	1.95725e-06
AL354707.2	1.36755	1.69046	0.336056	5.03029	4.89733e-07	1.97998e-06
AC107464.1	4.40082	1.57992	0.314351	5.02596	5.00909e-07	2.02293e-06
LINC01701	1.46593	2.30095	0.457835	5.02573	5.01533e-07	2.02471e-06
AC104984.2	1.85696	2.07111	0.412313	5.02315	5.08305e-07	2.05129e-06
AC012625.1	3.7117	1.9708	0.392854	5.01661	5.25924e-07	2.11774e-06
AC138474.1	1.14152	-1.79771	0.358685	-5.01194	5.38839e-07	2.16578e-06
AC092155.1	0.772552	-1.89841	0.378792	-5.01174	5.39399e-07	2.16724e-06
LINC01571	8.76336	-2.10108	0.419502	-5.0085	5.48548e-07	2.20079e-06
LINC01634	5.06691	1.90213	0.37996	5.00614	5.55333e-07	2.22617e-06
C5orf17	31.2903	2.1882	0.437108	5.00609	5.5548e-07	2.22617e-06
AC083801.2	1.84922	2.84988	0.56943	5.0048	5.592e-07	2.23945e-06
MIR5689HG	1.77001	2.62291	0.524674	4.99912	5.75916e-07	2.30304e-06
TESC-AS1	3.71557	2.10417	0.421	4.99803	5.79191e-07	2.31445e-06
AC016831.5	11.1836	1.64741	0.32989	4.99381	5.92008e-07	2.36481e-06
AC109466.1	1.3287	-1.70524	0.341782	-4.98926	6.06104e-07	2.41647e-06
AC114291.1	7.99256	-2.19188	0.439453	-4.98774	6.10887e-07	2.43404e-06
AC090673.1	1.86405	2.80483	0.562602	4.98546	6.18141e-07	2.45938e-06
AC087273.2	33.3211	1.62659	0.326273	4.98538	6.18399e-07	2.45952e-06
AC009303.2	5.4164	2.01384	0.404438	4.97936	6.37933e-07	2.53081e-06
LINC01982	1.14312	-1.93516	0.38875	-4.97791	6.42729e-07	2.548e-06
AC112719.2	1.95762	1.95868	0.393563	4.97679	6.46458e-07	2.56186e-06
AL355974.3	0.740387	-1.67553	0.336816	-4.97463	6.53741e-07	2.58886e-06
AC100782.1	2.07779	2.35731	0.47389	4.97439	6.54534e-07	2.59107e-06
AC080129.1	1.83256	2.87859	0.578892	4.97258	6.60673e-07	2.61407e-06
AC148477.2	5.00224	2.49054	0.500858	4.97254	6.60819e-07	2.61407e-06
AC126696.2	1.00986	1.89	0.380323	4.96947	6.71367e-07	2.65199e-06
AF279873.3	5.43977	4.30462	0.866686	4.96676	6.80793e-07	2.68633e-06
AC006357.1	2.06566	3.09842	0.623922	4.96603	6.83358e-07	2.69548e-06
AC008667.1	1.8103	1.76416	0.35533	4.96484	6.87562e-07	2.70818e-06
AL355483.1	0.97927	1.98407	0.399721	4.96364	6.91844e-07	2.72407e-06
AC009227.1	2.36663	-1.56391	0.315461	-4.95753	7.13942e-07	2.80907e-06
AC099677.4	1.05168	2.08949	0.421544	4.95675	7.16821e-07	2.81738e-06
AC091588.2	0.424676	-1.85242	0.374256	-4.94959	7.43683e-07	2.91983e-06
AL109923.1	2.48783	1.96999	0.398418	4.94454	7.6325e-07	2.99132e-06
AC004672.1	2.73934	2.21546	0.448221	4.94279	7.70133e-07	3.01615e-06
AL451047.1	2.02087	2.52854	0.511647	4.94196	7.7342e-07	3.02687e-06
AL157937.1	1.56816	2.5372	0.514058	4.93564	7.98893e-07	3.11991e-06
AC099520.1	2.02632	3.17929	0.644455	4.9333	8.08538e-07	3.15645e-06
AC055855.2	1.33435	1.55331	0.314874	4.93311	8.0931e-07	3.15835e-06
AC073283.2	4.53889	1.52326	0.309289	4.92505	8.43373e-07	3.28894e-06
CU634019.6	1.77043	1.73217	0.351883	4.92258	8.54115e-07	3.32848e-06
AL132822.1	13.2412	1.63852	0.332889	4.92213	8.56081e-07	3.33496e-06
OVAAL	2.59127	2.41326	0.490296	4.92205	8.5642e-07	3.3351e-06
AL354824.2	1.5033	2.45232	0.498429	4.92011	8.64962e-07	3.36598e-06
LINC00284	12.5672	-1.52987	0.311155	-4.91673	8.79999e-07	3.42024e-06
LINC00705	2.0382	2.54237	0.517094	4.91664	8.80415e-07	3.42024e-06
FAM138B	0.691113	-1.59642	0.324698	-4.91663	8.80457e-07	3.42024e-06
LINC01731	1.67416	2.21569	0.450948	4.91339	8.95146e-07	3.47607e-06
AC145207.1	0.960409	1.77346	0.361018	4.91239	8.99738e-07	3.49267e-06
AC128709.1	3.09569	-1.53285	0.312225	-4.90945	9.13313e-07	3.53913e-06
AC093833.1	1.07453	2.31281	0.471268	4.90762	9.21871e-07	3.57103e-06
AP000851.1	6.80487	1.9004	0.387293	4.90688	9.25362e-07	3.5833e-06
LINC02539	2.35637	1.66131	0.338874	4.90243	9.46571e-07	3.66027e-06
AC093909.4	0.540148	-1.99543	0.407147	-4.901	9.53482e-07	3.68441e-06
AL589182.1	2.19768	3.34685	0.683659	4.89549	9.80586e-07	3.78118e-06
LINC01361	3.23409	1.97488	0.403981	4.88856	1.01576e-06	3.91407e-06
AC048337.1	1.69373	1.52106	0.311331	4.88569	1.03069e-06	3.96884e-06
FAM230I	5.55281	1.96088	0.401412	4.88496	1.03451e-06	3.98213e-06
AL022314.1	1.69476	2.24554	0.459969	4.88194	1.05045e-06	4.03643e-06
LINC01143	3.20244	2.46064	0.504036	4.88187	1.05083e-06	4.03649e-06
LINC01811	2.51236	-2.05054	0.420329	-4.87843	1.06935e-06	4.10335e-06
AC139792.1	2.45395	2.40605	0.493555	4.87493	1.08848e-06	4.17384e-06
AC087857.1	2.51591	3.38382	0.69426	4.87399	1.09366e-06	4.18931e-06
AC113349.1	10.3244	-1.97998	0.406372	-4.87233	1.10289e-06	4.2232e-06
AC022445.1	1.9133	1.5848	0.325478	4.86916	1.12073e-06	4.28406e-06
AC091182.2	3.87883	1.85309	0.381598	4.85615	1.1969e-06	4.56256e-06
RSF1-IT1	3.10505	1.5622	0.321858	4.85368	1.2119e-06	4.61334e-06
AL359094.1	5.72123	1.5416	0.31771	4.85223	1.22081e-06	4.64407e-06
AC091868.2	1.43244	2.07304	0.427413	4.8502	1.23334e-06	4.6885e-06
LINC02299	0.549745	-2.4567	0.50662	-4.84919	1.23965e-06	4.71026e-06
ERVMER61-1	4.37344	4.29156	0.885013	4.84915	1.23992e-06	4.71026e-06
AC099811.1	4.74604	1.55187	0.320223	4.84623	1.25827e-06	4.77502e-06
AC131097.1	2.23104	2.04111	0.42166	4.84066	1.29408e-06	4.90753e-06
LINC01456	3.57256	3.8557	0.797332	4.83575	1.32642e-06	5.01871e-06
AL031770.1	4.10129	1.54094	0.318826	4.83318	1.34372e-06	5.08004e-06
ZBTB46-AS1	2.90691	2.51743	0.521163	4.83041	1.36251e-06	5.14751e-06
AC020891.3	0.924526	2.09332	0.433503	4.82884	1.37334e-06	5.18582e-06
AC134312.3	0.328743	-2.32144	0.48075	-4.8288	1.37359e-06	5.18582e-06
AL583808.1	5.10224	3.13701	0.651214	4.81717	1.45608e-06	5.48598e-06
AL391422.2	1.62145	-1.67383	0.348067	-4.80892	1.51745e-06	5.69962e-06
AF106564.1	4.68809	2.28035	0.474298	4.80785	1.52564e-06	5.72845e-06
AL445531.1	1.62205	2.10829	0.43852	4.80773	1.52657e-06	5.72997e-06
SPANXA2-OT1	3.61327	1.66931	0.347561	4.80294	1.56357e-06	5.86683e-06
AC099811.4	3.14616	1.92583	0.401612	4.79526	1.62463e-06	6.08767e-06
AL023803.1	1.93186	1.56593	0.326573	4.79503	1.62654e-06	6.09275e-06
LINC02463	1.55937	2.25507	0.471572	4.78204	1.73529e-06	6.47806e-06
LINC01956	2.59572	3.12795	0.654144	4.78174	1.73784e-06	6.48539e-06
AF131216.3	3.61755	2.50656	0.524364	4.78019	1.75131e-06	6.5324e-06
ATP6V1B1-AS1	2.76172	1.77458	0.371309	4.77925	1.75952e-06	6.55518e-06
AL008721.1	1.16522	2.258	0.472779	4.77601	1.78805e-06	6.65247e-06
GFOD1-AS1	0.76601	-1.61519	0.338431	-4.77258	1.81879e-06	6.76227e-06
AC092535.3	4.64901	1.5157	0.317662	4.7714	1.82945e-06	6.79962e-06
AC123905.1	1.86805	2.90489	0.609362	4.7671	1.86898e-06	6.94185e-06
GACAT2	2.09884	2.02334	0.424886	4.76208	1.91604e-06	7.10703e-06
LINC02111	1.57528	2.50225	0.525528	4.7614	1.92255e-06	7.1288e-06
AL022318.1	3.05943	1.97699	0.415466	4.7585	1.95039e-06	7.22713e-06
LINC01691	1.85855	1.65732	0.348324	4.758	1.95524e-06	7.24266e-06
AC020911.2	2.14561	-1.52702	0.321301	-4.75262	2.00793e-06	7.42786e-06
LINC01133	126.277	1.69725	0.357566	4.74666	2.068e-06	7.63466e-06
BX324167.1	2.97992	1.85834	0.391883	4.74207	2.1154e-06	7.80706e-06
LINC01204	3.19601	1.92125	0.40525	4.7409	2.12768e-06	7.84713e-06
AC011287.2	2.36161	2.74663	0.579775	4.73741	2.1647e-06	7.97564e-06
AL355075.4	10.1623	2.61063	0.551076	4.73733	2.16551e-06	7.97595e-06
LINC02327	4.86243	3.7935	0.800953	4.73624	2.17722e-06	8.01104e-06
LINC02152	1.70638	2.83113	0.597785	4.73603	2.17945e-06	8.0145e-06
LINC01411	1.73742	2.4994	0.527743	4.73601	2.17962e-06	8.0145e-06
AC027801.3	1.6236	1.8212	0.384579	4.73556	2.18447e-06	8.02965e-06
AC010320.4	4.88493	1.56963	0.331703	4.73205	2.22269e-06	8.15925e-06
AC025871.1	1.38726	1.69262	0.358097	4.72671	2.28184e-06	8.36801e-06
AL589740.1	1.89391	3.02536	0.640268	4.72515	2.29944e-06	8.42694e-06
AC084048.1	2.22162	1.50653	0.319121	4.72087	2.34835e-06	8.59758e-06
AL589765.1	2.76007	1.55958	0.33042	4.72001	2.35831e-06	8.63119e-06
AC055717.2	4.45535	4.31712	0.915943	4.71331	2.43723e-06	8.89639e-06
AC091153.2	1.24493	1.62106	0.34399	4.71253	2.44656e-06	8.9245e-06
AC005090.1	3.48656	3.86213	0.819828	4.7109	2.46625e-06	8.99036e-06
AC025419.1	15.5294	1.99598	0.423822	4.70947	2.48363e-06	9.05075e-06
AL139231.1	0.462125	-1.64283	0.349521	-4.70024	2.59854e-06	9.45696e-06
LINC00051	2.70974	2.74817	0.58542	4.69435	2.67455e-06	9.72074e-06
AL355303.1	2.20813	1.8086	0.385974	4.6858	2.78875e-06	1.01124e-05
AP003351.1	0.998052	1.87014	0.39949	4.68132	2.85028e-06	1.03118e-05
AP000542.2	2.36741	3.34604	0.715927	4.67372	2.95794e-06	1.06802e-05
NHS-AS1	1.49233	2.37888	0.509042	4.67325	2.96464e-06	1.07009e-05
AC078906.1	1.92485	1.79248	0.383734	4.67116	2.99498e-06	1.08033e-05
AC008115.2	0.950246	1.66456	0.356822	4.66498	3.08652e-06	1.11117e-05
LINC01444	3.91371	3.29159	0.705634	4.66473	3.09026e-06	1.11215e-05
AC007906.1	3.27523	1.71072	0.366742	4.66464	3.09157e-06	1.11226e-05
L29074.1	1.16244	1.6218	0.34777	4.66344	3.10965e-06	1.11803e-05
AC005808.1	1.23818	2.26927	0.487121	4.65853	3.18469e-06	1.14314e-05
TCEAL3-AS1	1.91334	1.86774	0.401055	4.65705	3.20767e-06	1.15064e-05
AC108174.1	1.35129	1.91176	0.411044	4.65097	3.30374e-06	1.18279e-05
AC073115.2	2.35762	1.52557	0.328093	4.64981	3.32248e-06	1.18911e-05
AP000851.2	3.72129	2.0811	0.447774	4.64766	3.35727e-06	1.2004e-05
TLR8-AS1	30.4705	1.6975	0.365294	4.64694	3.36903e-06	1.20421e-05
LMNB1-DT	0.818049	1.61807	0.348507	4.64287	3.43602e-06	1.22736e-05
PART1	59.2056	1.85608	0.400224	4.63759	3.52491e-06	1.25707e-05
LINC00609	2.56569	2.06588	0.445685	4.6353	3.56416e-06	1.26983e-05
AC007533.1	2.84321	2.51547	0.542868	4.63366	3.5926e-06	1.27872e-05
AC130371.1	2.42247	1.67713	0.362057	4.63223	3.61739e-06	1.28713e-05
LINC02377	4.36174	4.33793	0.936671	4.63122	3.6352e-06	1.29305e-05
LINC02404	2.30843	2.92783	0.632497	4.629	3.67441e-06	1.30615e-05
AC073365.1	6.78375	4.41722	0.955192	4.62443	3.75639e-06	1.33486e-05
LINC01087	2.53187	2.79723	0.605052	4.62312	3.78002e-06	1.34283e-05
AC011611.2	1.10883	2.24137	0.484868	4.62264	3.78881e-06	1.34551e-05
GACAT3	4.2416	4.05655	0.877745	4.62155	3.80879e-06	1.35087e-05
LINC02335	4.31606	4.27229	0.925646	4.61547	3.92207e-06	1.38881e-05
AL358216.1	3.84903	1.79013	0.387963	4.61419	3.94623e-06	1.39646e-05
XXYLT1-AS1	2.04045	1.71553	0.371823	4.61383	3.95307e-06	1.39799e-05
AL138733.1	1.78172	1.56039	0.33834	4.61191	3.98986e-06	1.40919e-05
AC074366.1	1.95216	1.99204	0.432226	4.60879	4.05012e-06	1.43001e-05
AC114812.2	1.77062	2.71572	0.589415	4.60748	4.07578e-06	1.43815e-05
AC100791.1	0.915236	2.0062	0.435552	4.60611	4.1027e-06	1.44718e-05
AC106875.1	5.76227	3.02539	0.657149	4.60381	4.14828e-06	1.46232e-05
TMEM132D-AS1	3.0308	3.61905	0.786781	4.59982	4.22855e-06	1.48871e-05
HOTTIP	2.20577	2.68128	0.583486	4.59527	4.32191e-06	1.51819e-05
OSBPL10-AS1	3.90769	1.89049	0.411676	4.59217	4.38653e-06	1.5399e-05
AC006372.1	2.68186	3.12443	0.681066	4.58756	4.48465e-06	1.57234e-05
AC093817.1	1.60466	2.16174	0.47135	4.58626	4.51248e-06	1.5816e-05
FAM242F	1.56898	2.11627	0.461942	4.58125	4.62216e-06	1.61695e-05
AL157778.1	5.14917	4.47559	0.977005	4.58093	4.62911e-06	1.61835e-05
AC137056.1	0.268601	-2.54146	0.554887	-4.58015	4.64649e-06	1.6234e-05
AC007848.2	1.40226	2.42368	0.529773	4.57495	4.76338e-06	1.66174e-05
LINC02000	1.28708	1.85032	0.404454	4.57485	4.76567e-06	1.66187e-05
AC078852.1	2.79763	1.72424	0.377005	4.57353	4.79584e-06	1.6708e-05
AC046158.1	2.53525	2.35132	0.514234	4.57247	4.82019e-06	1.67716e-05
AC099811.5	3.58347	1.87088	0.409325	4.57066	4.86197e-06	1.69063e-05
AC005920.4	3.75266	1.63781	0.358436	4.56934	4.89258e-06	1.70074e-05
LINC01312	2.33007	2.96713	0.649436	4.56878	4.90574e-06	1.70477e-05
LINC01322	7.34145	2.66026	0.582722	4.56523	4.98937e-06	1.7322e-05
AC004990.1	33.1714	1.53719	0.337054	4.56067	5.09899e-06	1.76747e-05
AP001178.1	1.1057	1.59853	0.350605	4.55935	5.13117e-06	1.77694e-05
ITGB5-AS1	1.98461	1.94234	0.426732	4.55167	5.32217e-06	1.84019e-05
AC010974.1	1.39404	2.01373	0.442454	4.55128	5.33217e-06	1.84307e-05
AC092839.2	2.77296	1.93257	0.42502	4.54702	5.44114e-06	1.87779e-05
AC010186.1	1.10763	1.66953	0.36761	4.54157	5.58368e-06	1.92578e-05
AL133343.2	1.76959	2.11952	0.466824	4.54029	5.61782e-06	1.93512e-05
CYP4F26P	11.3773	1.51935	0.334855	4.53733	5.6972e-06	1.9594e-05
AC008937.2	3.29555	1.9843	0.437344	4.53715	5.70182e-06	1.96008e-05
AC090809.1	5.05952	4.49838	0.991951	4.53488	5.76368e-06	1.97979e-05
LINC02205	0.882664	1.75525	0.387371	4.53119	5.8653e-06	2.01302e-05
AL162584.1	2.24045	2.68938	0.593862	4.52864	5.9365e-06	2.03534e-05
AL135902.1	0.745119	-2.56791	0.567323	-4.52636	6.00075e-06	2.05609e-05
AC017048.3	3.60975	2.03484	0.449708	4.5248	6.0452e-06	2.07003e-05
AL512604.2	1.95508	1.58986	0.351576	4.52211	6.12271e-06	2.09462e-05
AC127029.2	1.79193	2.63738	0.583279	4.52165	6.13592e-06	2.09849e-05
AF121898.1	1.73872	2.77685	0.614364	4.51987	6.18783e-06	2.11362e-05
AC092801.1	4.21301	2.06993	0.458256	4.51697	6.27308e-06	2.14074e-05
AL359853.1	2.20887	1.7473	0.387116	4.51365	6.37216e-06	2.17253e-05
AC006148.1	2.36775	2.69839	0.597858	4.51342	6.379e-06	2.17419e-05
AC022809.1	1.06495	2.11242	0.468053	4.5132	6.38574e-06	2.17582e-05
PHACTR2-AS1	3.49246	2.23983	0.498957	4.48902	7.15529e-06	2.42676e-05
FGF12-AS3	1.50274	2.26787	0.505583	4.48566	7.26883e-06	2.46223e-05
AC021504.1	20.7164	1.74933	0.390031	4.4851	7.28785e-06	2.46792e-05
AC020900.1	4.24049	1.54757	0.345221	4.48284	7.36556e-06	2.4904e-05
AL390718.1	0.989115	1.97889	0.44201	4.47702	7.56934e-06	2.55695e-05
LINC01414	2.76765	3.47088	0.775492	4.47571	7.61581e-06	2.57185e-05
AC018552.3	1.9836	1.68435	0.376472	4.47403	7.67574e-06	2.5913e-05
AC092746.1	0.95078	-1.89765	0.424168	-4.47381	7.68369e-06	2.59319e-05
AL353803.2	3.962	1.89001	0.422625	4.47206	7.74684e-06	2.6137e-05
LINC02182	1.26118	1.68759	0.37748	4.47067	7.7976e-06	2.63002e-05
AL358394.1	3.30391	2.28017	0.510407	4.46736	7.91892e-06	2.66767e-05
PLCH1-AS2	1.63617	1.63771	0.366641	4.46679	7.94035e-06	2.67243e-05
ATP13A4-AS1	39.9303	-1.51428	0.33944	-4.46111	8.15365e-06	2.74087e-05
AC026310.2	2.96743	1.54192	0.345758	4.45953	8.21387e-06	2.75943e-05
AC004704.1	3.21435	2.83321	0.636447	4.4516	8.52316e-06	2.85326e-05
BX005019.1	1.4899	2.68649	0.603492	4.45158	8.52427e-06	2.85326e-05
AL020995.1	4.43482	1.63504	0.367428	4.44995	8.58896e-06	2.87316e-05
RAPGEF4-AS1	1.50387	2.08163	0.467914	4.44874	8.63751e-06	2.88853e-05
AL355336.1	4.61986	1.63	0.366624	4.44596	8.7499e-06	2.92345e-05
AC016987.2	0.543033	-2.344	0.52737	-4.44469	8.80167e-06	2.93896e-05
PRRX2-AS1	0.841594	1.81836	0.409234	4.44333	8.85784e-06	2.95682e-05
AP000753.2	3.08698	1.74496	0.392905	4.44118	8.94671e-06	2.98558e-05
AC016245.1	2.38538	1.80088	0.405679	4.43917	9.0307e-06	3.00814e-05
AC003985.2	5.87812	-1.88598	0.42526	-4.43489	9.21209e-06	3.06532e-05
AL442647.1	2.48341	2.0435	0.460788	4.4348	9.21599e-06	3.06532e-05
AC007494.2	2.80889	2.01605	0.454599	4.43479	9.21629e-06	3.06532e-05
AP002784.1	5.22278	1.63977	0.369837	4.43376	9.26028e-06	3.07809e-05
AC010327.3	2.18641	1.76942	0.39989	4.42477	9.65451e-06	3.20236e-05
AC093274.1	1.48493	1.97191	0.445681	4.4245	9.66674e-06	3.20546e-05
AC112236.1	1.76227	2.40817	0.544862	4.41977	9.88049e-06	3.27141e-05
NAV2-AS3	3.75637	1.8273	0.413704	4.41694	1.00109e-05	3.31061e-05
LINC01681	2.09349	3.0737	0.696158	4.41523	1.00903e-05	3.33585e-05
AL355482.1	4.14027	1.62669	0.368482	4.41457	1.01211e-05	3.34404e-05
IDH2-DT	1.9346	2.01609	0.456717	4.41432	1.01329e-05	3.34694e-05
TXNDC12-AS1	2.29469	1.56365	0.354419	4.41188	1.02477e-05	3.38281e-05
AL513164.1	1.59983	2.32446	0.527168	4.40933	1.03691e-05	3.42083e-05
LINC01345	3.73383	3.96037	0.899863	4.40108	1.07715e-05	3.54828e-05
MACC1-AS1	3.55357	1.82465	0.415164	4.39501	1.10768e-05	3.64448e-05
LINC01992	4.3628	3.78101	0.860529	4.39382	1.11374e-05	3.66225e-05
AC087473.1	1.1112	1.95794	0.445785	4.39211	1.12253e-05	3.68895e-05
AL031668.1	2.73805	2.21591	0.504992	4.38801	1.14391e-05	3.75582e-05
AC093865.1	2.54073	1.6383	0.373426	4.38721	1.14814e-05	3.76859e-05
AC007389.3	1.08223	1.78302	0.406725	4.38384	1.16603e-05	3.82048e-05
AC019211.1	1.12514	2.05937	0.470175	4.38	1.18682e-05	3.88166e-05
AC078950.1	1.56869	2.3492	0.536679	4.37728	1.20167e-05	3.92674e-05
C21orf91-OT1	1.79316	1.72165	0.39342	4.37611	1.20818e-05	3.94565e-05
AL512363.1	2.48466	2.31165	0.528578	4.37335	1.22354e-05	3.99228e-05
AL450345.1	1.9682	2.92498	0.670496	4.36242	1.28634e-05	4.18108e-05
AC100800.1	2.64321	2.54822	0.584267	4.3614	1.29234e-05	4.19933e-05
LINC01975	0.672502	-1.58264	0.36298	-4.36015	1.29974e-05	4.22091e-05
AC104982.1	2.57237	2.59168	0.594472	4.35963	1.30283e-05	4.22968e-05
AL355102.4	2.78212	1.55699	0.357172	4.35921	1.30533e-05	4.2353e-05
AL356108.1	1.72789	1.5497	0.355585	4.35819	1.31144e-05	4.25163e-05
AC112493.1	2.11393	2.42791	0.557147	4.35775	1.31407e-05	4.25864e-05
AL031710.1	2.16089	1.7019	0.391106	4.35151	1.35205e-05	4.37786e-05
AC244100.3	1.8149	-1.51922	0.349293	-4.34941	1.36505e-05	4.41866e-05
AL161751.1	0.497742	-1.89046	0.43477	-4.3482	1.37261e-05	4.44182e-05
AL353746.1	4.97819	1.85107	0.426542	4.33972	1.42665e-05	4.60587e-05
AP001893.3	1.63992	1.67579	0.386318	4.33784	1.43887e-05	4.64395e-05
LINC02231	1.24526	-1.92095	0.443049	-4.33576	1.45256e-05	4.68402e-05
AL445072.1	1.23149	2.51554	0.580246	4.3353	1.45563e-05	4.69255e-05
AC006141.1	4.22665	1.9586	0.452103	4.33219	1.47631e-05	4.75363e-05
AC103957.1	1.04239	1.86298	0.430388	4.3286	1.5006e-05	4.82199e-05
LINC01812	1.05038	1.92291	0.44488	4.32232	1.54398e-05	4.95271e-05
AC093702.1	2.52517	1.95614	0.452597	4.32204	1.54591e-05	4.95746e-05
AC053503.1	1.12921	1.92539	0.445658	4.32033	1.55798e-05	4.99324e-05
LINC01785	4.69461	-2.79616	0.647733	-4.31684	1.5828e-05	5.06393e-05
AC011595.1	2.64742	2.37039	0.54949	4.31379	1.60476e-05	5.12825e-05
AC004053.1	1.40637	1.74296	0.404393	4.31007	1.63204e-05	5.21089e-05
AC016550.2	1.88893	3.07623	0.713857	4.30932	1.63759e-05	5.22709e-05
AL034376.1	1.30467	1.84162	0.427412	4.30878	1.64161e-05	5.2384e-05
AL353611.1	0.260974	-2.05808	0.477667	-4.30861	1.64287e-05	5.24091e-05
AC025211.1	1.67048	2.29148	0.531864	4.30839	1.64444e-05	5.24438e-05
LINC01494	0.737783	1.71713	0.398588	4.30803	1.64715e-05	5.2515e-05
AL606748.1	0.641386	-1.81327	0.421066	-4.30639	1.65938e-05	5.28898e-05
AC131182.1	3.19226	2.22952	0.518359	4.30111	1.69941e-05	5.41187e-05
LINC01695	3.87057	1.53295	0.356905	4.29513	1.74593e-05	5.55197e-05
AC099560.1	2.6606	1.65761	0.38597	4.29467	1.74954e-05	5.56025e-05
CLCA4-AS1	1.74474	1.62504	0.378606	4.29215	1.76949e-05	5.61554e-05
AC105760.1	1.59882	2.28666	0.533325	4.28756	1.80647e-05	5.72631e-05
AC124276.2	2.79988	1.63435	0.38137	4.28546	1.82358e-05	5.77721e-05
AC131391.1	2.00918	2.13504	0.498703	4.28118	1.85907e-05	5.87948e-05
AC068389.3	2.05112	2.4866	0.581358	4.27723	1.89229e-05	5.97597e-05
LINC01060	6.27951	1.79518	0.419886	4.2754	1.90795e-05	6.02198e-05
LINC01048	0.940808	1.78267	0.416995	4.27504	1.91105e-05	6.03002e-05
AC007163.1	1.7775	1.62994	0.381425	4.27329	1.92612e-05	6.07408e-05
IL20RB-AS1	1.35409	2.23036	0.522153	4.27147	1.94189e-05	6.1168e-05
PHKA1-AS1	1.22817	1.54387	0.361604	4.2695	1.95912e-05	6.16933e-05
AL589986.2	1.38686	1.8519	0.433842	4.26861	1.96699e-05	6.19234e-05
MTOR-AS1	1.81406	2.46411	0.577488	4.26695	1.98167e-05	6.23498e-05
AL353747.2	2.13396	-1.71428	0.402148	-4.26281	2.01871e-05	6.34788e-05
LINC02512	2.63753	-1.6981	0.398563	-4.26055	2.03921e-05	6.40322e-05
AC108865.1	1.30914	1.91468	0.449733	4.25737	2.06849e-05	6.48775e-05
AL731563.2	1.70785	2.01721	0.473855	4.25701	2.07179e-05	6.4944e-05
EDNRB-AS1	1.08702	1.56891	0.368899	4.25296	2.10962e-05	6.60734e-05
LINC01908	4.71659	-1.90658	0.448744	-4.2487	2.15018e-05	6.72864e-05
AL136164.2	0.300738	-1.86374	0.438785	-4.24751	2.16162e-05	6.76251e-05
AC027018.1	3.30617	1.95059	0.46048	4.23599	2.27548e-05	7.09451e-05
AC027088.3	1.55054	2.67716	0.632191	4.23474	2.28817e-05	7.13208e-05
AC068025.2	2.4448	1.71671	0.405492	4.23363	2.29945e-05	7.16317e-05
AL022323.3	2.59323	1.5892	0.375792	4.22895	2.34782e-05	7.30559e-05
AC114737.1	2.48973	1.71789	0.406904	4.22187	2.42284e-05	7.51988e-05
AL391421.1	2.86345	2.13931	0.50675	4.22163	2.42542e-05	7.52577e-05
LINC01592	1.41413	1.72934	0.409978	4.21814	2.46331e-05	7.63689e-05
AC096637.1	0.627311	-2.07214	0.491298	-4.21769	2.46822e-05	7.64995e-05
AL139351.1	1.0269	1.62023	0.384602	4.21274	2.52296e-05	7.81301e-05
AC109479.1	1.5684	1.53187	0.363803	4.21072	2.5456e-05	7.87649e-05
AC007448.2	1.92432	2.64768	0.628823	4.21053	2.54776e-05	7.88096e-05
AC005828.2	1.78298	2.2682	0.538945	4.2086	2.56961e-05	7.94406e-05
AL031600.2	1.25944	1.54305	0.366853	4.20618	2.59725e-05	8.02276e-05
AC090772.2	1.97392	1.88345	0.448087	4.2033	2.63051e-05	8.11865e-05
LINC02395	1.73338	1.70955	0.40676	4.20286	2.63569e-05	8.13236e-05
AC005162.2	2.00736	1.78311	0.424534	4.20017	2.66713e-05	8.22248e-05
THOC7-AS1	2.38243	1.61709	0.386634	4.18247	2.88354e-05	8.85988e-05
FP236383.1	2.13161	2.43795	0.582987	4.18183	2.89172e-05	8.88253e-05
AL451067.1	0.915887	1.60343	0.383588	4.18009	2.91391e-05	8.9457e-05
AC097065.2	1.28187	1.85114	0.443935	4.16984	3.04808e-05	9.33937e-05
MAGEA4-AS1	5.31426	4.57238	1.09855	4.1622	3.15196e-05	9.63888e-05
AC079362.1	0.240522	-2.23034	0.537043	-4.153	3.28147e-05	0.00010021
AC104984.6	2.55711	1.93768	0.467207	4.14737	3.36311e-05	0.000102618
AC083841.2	1.35731	2.50583	0.604434	4.14574	3.38712e-05	0.000103264
AL121772.2	1.36959	1.96796	0.474751	4.14524	3.39452e-05	0.000103462
AC007991.3	1.99121	1.68566	0.406681	4.14492	3.39937e-05	0.00010358
LINC01450	1.17718	1.89049	0.45687	4.13791	3.50487e-05	0.000106677
AC022960.2	2.74368	1.56946	0.379309	4.13768	3.50838e-05	0.000106725
AC104237.1	0.571484	-1.7686	0.427561	-4.13648	3.5267e-05	0.000107209
LINC02141	2.60882	3.24063	0.785385	4.12616	3.68863e-05	0.000111837
AL121759.1	1.59352	1.76927	0.429041	4.12378	3.72707e-05	0.00011294
AC096577.1	2.03288	2.26298	0.550144	4.11343	3.89821e-05	0.000117847
AL592494.1	0.734803	1.67305	0.407581	4.10482	4.04623e-05	0.000122074
AC022173.1	2.84388	1.99712	0.486606	4.10418	4.05744e-05	0.000122346
AC073578.2	1.43415	2.42575	0.591137	4.10353	4.06892e-05	0.000122658
AC025040.1	2.09448	1.7165	0.418488	4.10168	4.10159e-05	0.000123575
LINC01163	4.48011	1.68234	0.410672	4.09655	4.19352e-05	0.000126103
AC108159.1	1.7128	2.01725	0.493108	4.09089	4.29725e-05	0.000129011
AL360091.3	1.92576	1.95832	0.479309	4.08571	4.39414e-05	0.000131776
AC005722.3	3.32284	2.16224	0.53	4.0797	4.50938e-05	0.000135012
AC007159.1	3.92951	3.57372	0.876161	4.07884	4.52618e-05	0.000135478
AC021146.12	9.5779	1.55038	0.380335	4.07634	4.57496e-05	0.000136863
AF178030.1	2.42692	2.9713	0.729271	4.07435	4.61434e-05	0.000137892
AC092803.1	1.2769	2.02973	0.498239	4.0738	4.62517e-05	0.000138178
AC126178.1	2.95683	1.80612	0.443426	4.07311	4.63893e-05	0.000138514
UPK1A-AS1	3.79375	1.64126	0.40334	4.06919	4.71776e-05	0.000140677
CPS1-IT1	2.54739	3.56288	0.875727	4.06849	4.73191e-05	0.00014106
AL121956.1	2.55166	1.60014	0.39371	4.06427	4.81832e-05	0.000143326
AL391863.1	2.19526	2.39547	0.589733	4.06195	4.86635e-05	0.000144605
FER1L6-AS2	1.28333	2.38165	0.587026	4.05714	4.96774e-05	0.000147452
AP001011.1	2.96298	2.15067	0.531411	4.0471	5.18561e-05	0.000153577
AC100802.1	0.557478	-1.66732	0.411984	-4.04705	5.18665e-05	0.000153577
AL359551.1	1.49355	1.95244	0.482672	4.04506	5.23104e-05	0.00015485
LINC01297	1.97269	2.93596	0.726128	4.04331	5.27015e-05	0.000155965
AL354824.1	1.01623	1.94202	0.480368	4.04277	5.28244e-05	0.000156287
AL359880.1	1.71373	1.70412	0.42159	4.04212	5.29693e-05	0.000156631
AC112178.1	2.03894	3.18544	0.78838	4.0405	5.33383e-05	0.000157638
AC103853.1	1.92834	2.66965	0.660871	4.0396	5.35433e-05	0.000158201
AC104316.2	1.18382	1.55335	0.384753	4.03726	5.40781e-05	0.00015961
LINC02505	2.32662	3.07147	0.761997	4.03081	5.55842e-05	0.000163748
LINC02527	2.818	3.11793	0.773607	4.03038	5.56862e-05	0.000163961
AL139424.1	1.45869	1.51437	0.376201	4.02543	5.68722e-05	0.000167274
AC108102.1	2.14752	2.22142	0.552815	4.01838	5.86007e-05	0.000172174
AC021818.1	1.22172	1.91035	0.475441	4.01806	5.86787e-05	0.000172311
AC073569.1	3.42779	1.89366	0.471582	4.01554	5.931e-05	0.000173979
AP003467.1	2.03651	1.97425	0.491765	4.01461	5.95435e-05	0.000174571
AC104984.3	2.75264	1.7703	0.441116	4.01324	5.98919e-05	0.000175546
LINC01666	2.99545	1.7993	0.448353	4.01313	5.99193e-05	0.000175579
AC110015.1	1.29617	2.52993	0.631243	4.00785	6.12741e-05	0.000179454
AL022323.2	3.74722	1.79446	0.447953	4.00592	6.17764e-05	0.00018078
AC020637.1	0.890153	1.67482	0.418244	4.00441	6.21715e-05	0.000181888
AC023481.1	1.20033	1.92525	0.481472	3.99867	6.36991e-05	0.000186209
AC002511.1	4.83301	1.76948	0.442662	3.99737	6.40502e-05	0.000187186
AC009884.1	1.8018	2.67186	0.669319	3.99191	6.55428e-05	0.000191345
AC239800.2	5.09566	1.58226	0.397462	3.9809	6.86551e-05	0.000200006
AC020661.3	3.07206	1.54969	0.389538	3.97829	6.94138e-05	0.000202003
AC116666.1	1.48111	2.6743	0.672388	3.97731	6.96993e-05	0.00020278
AC084116.3	0.81243	1.86417	0.468955	3.97516	7.0332e-05	0.000204513
AC067863.1	0.834147	1.58706	0.399749	3.97014	7.18317e-05	0.000208653
LINC02484	4.40052	4.35096	1.09596	3.96999	7.18755e-05	0.000208725
MIR2117HG	1.60941	1.54547	0.389515	3.96768	7.25771e-05	0.000210596
AC135895.1	0.353141	-1.8609	0.46932	-3.96511	7.3362e-05	0.000212649
LINC02196	1.72645	2.89822	0.731395	3.9626	7.41389e-05	0.000214845
LINC02266	4.49657	1.96517	0.49692	3.9547	7.66305e-05	0.000221482
AL110292.1	2.11576	2.03568	0.515345	3.95013	7.81072e-05	0.000225159
AC098828.3	3.22717	1.6117	0.408212	3.9482	7.87404e-05	0.000226806
LINC02300	11.5939	1.64274	0.416087	3.94806	7.87884e-05	0.000226875
AC090589.2	1.66252	1.51041	0.382717	3.94654	7.92884e-05	0.000228146
AJ239322.1	0.868855	-2.00132	0.508194	-3.9381	8.21301e-05	0.000235891
MIR202HG	0.961861	-1.54895	0.394292	-3.92844	8.54991e-05	0.000245247
AP000688.2	10.553	1.5319	0.390179	3.92615	8.63161e-05	0.000247398
AC087241.4	2.68743	1.77253	0.451827	3.92303	8.74436e-05	0.000250434
LINC00645	1.46184	2.61151	0.66606	3.92083	8.82442e-05	0.000252529
AL078601.2	5.84151	1.58685	0.404799	3.92009	8.85177e-05	0.000253246
U51244.1	2.64575	2.00012	0.510403	3.91871	8.90241e-05	0.000254563
LINC02330	0.280437	-2.72937	0.696507	-3.91865	8.90475e-05	0.000254564
LINC02260	1.39537	2.32994	0.595552	3.91224	9.14434e-05	0.000260871
LINC02228	2.7474	2.21263	0.567012	3.90227	9.52946e-05	0.000271155
LINC00939	8.69821	1.64551	0.421941	3.89987	9.62458e-05	0.000273578
AL360091.2	1.79517	2.27541	0.584817	3.89081	9.99108e-05	0.000283557
AL691420.1	2.81853	3.65824	0.940882	3.8881	0.000101033	0.000286594
AC005828.1	2.97984	1.59284	0.4102	3.8831	0.000103135	0.000292256
[truncated: 432 more rows]
