# Supplementary material for: Identification of LINC02310 as an enhancer in lung adenocarcinoma and investigation of its regulatory network via comprehensive analyses
Source: BMC Med Genomics. 2020 Dec 11;13:185. doi: 10.1186/s12920-020-00834-6 (PMC7731780; doi:10.1186/s12920-020-00834-6)
Supplement: Supplementary file 2 — Additional file 2. Table S2: List of DEmRNAs. [file 12920_2020_834_MOESM2_ESM.xlsx]

## Sheet: Additional file 3--Table SIII
symbol_id	baseMean	log2FoldChange	lfcSE	stat	pvalue	padj
FAM83A	6502.37	6.77921	0.234743	28.8793	2.17355e-183	4.17256e-179
PYCR1	5192.19	3.71006	0.12886	28.7915	2.74406e-182	2.63389e-178
OTUD1	1113.19	-2.11097	0.0814186	-25.9274	3.26871e-148	2.09165e-144
EPAS1	27385.3	-2.71289	0.109828	-24.7013	1.03525e-134	4.96843e-131
TEDC2	271.967	3.51491	0.144646	24.3001	1.95362e-130	7.50072e-127
ETV4	2125.98	3.83969	0.158145	24.2796	3.22284e-130	1.03115e-126
SPAAR	61.1615	-2.70591	0.111488	-24.2709	3.98192e-130	1.09201e-126
PECAM1	11950.5	-2.31109	0.0953257	-24.2442	7.61397e-130	1.82707e-126
B3GNT3	2036.04	4.37889	0.181946	24.0669	5.54856e-128	1.18351e-124
TUBB3	361.756	4.73308	0.197467	23.969	5.85942e-127	1.12483e-123
IQGAP3	1360.54	3.61418	0.151029	23.9304	1.47874e-126	2.58068e-123
TOP2A	5334.77	3.8627	0.161561	23.9087	2.48969e-126	3.98289e-123
SAPCD2	724.318	3.76665	0.159808	23.5698	7.86548e-123	1.16149e-119
S1PR1	1748.12	-2.84184	0.120699	-23.5448	1.4196e-122	1.94657e-119
ACVRL1	2233.15	-2.56299	0.108957	-23.523	2.37448e-122	3.03886e-119
STX11	545.916	-2.99768	0.127561	-23.4999	4.08439e-122	4.9005e-119
RGCC	3388.5	-2.86456	0.122683	-23.3493	1.39976e-120	1.58066e-117
SEMA3G	718.53	-3.2158	0.138424	-23.2315	2.18807e-119	2.33358e-116
EMP2	17902.6	-2.73937	0.11847	-23.123	2.71917e-118	2.74736e-115
KIF4A	864	3.82993	0.167386	22.8808	7.21892e-116	6.92908e-113
TEK	955.685	-3.24016	0.141976	-22.822	2.77561e-115	2.53731e-112
RAMP3	1112.69	-3.21243	0.140903	-22.7989	4.70212e-115	4.08367e-112
RTKN2	2108.52	-4.04908	0.177613	-22.7972	4.89265e-115	4.08367e-112
UBE2T	826.462	3.30336	0.146657	22.5245	2.39065e-112	1.91222e-109
ADM2	757.772	3.46985	0.154134	22.512	3.16776e-112	2.37272e-109
AL162171.1	1267.77	-2.44307	0.108526	-22.5113	3.21355e-112	2.37272e-109
MEX3A	1312.39	4.17991	0.186022	22.47	8.16734e-112	5.80698e-109
HSPA12B	432.154	-2.78394	0.12422	-22.4113	3.05292e-111	2.09311e-108
FAM107A	1726.64	-4.53216	0.202596	-22.3705	7.62967e-111	5.05058e-108
TMPRSS4	5446.54	4.82589	0.215849	22.3577	1.0154e-110	6.49753e-108
CRABP2	8019.66	5.57418	0.249415	22.349	1.2336e-110	7.63918e-108
HJURP	693.499	3.86196	0.173544	22.2535	1.04304e-109	6.25725e-107
NEK2	682.165	3.73645	0.1684	22.188	4.48892e-109	2.61133e-106
RAMP2	990.097	-2.87331	0.129953	-22.1103	2.51448e-108	1.41972e-105
ABCA12	590.645	5.386	0.243613	22.1089	2.59732e-108	1.4246e-105
KIF14	443.996	3.7625	0.170498	22.0678	6.45119e-108	3.4401e-105
UHRF1	685.211	3.34704	0.151704	22.063	7.16247e-108	3.71616e-105
TMEM184A	1989.83	3.13076	0.14193	22.0585	7.92441e-108	4.00329e-105
WWC2	2144.64	-2.3421	0.106319	-22.029	1.51728e-107	7.46852e-105
CDC25C	196.817	3.66404	0.166666	21.9844	4.06512e-107	1.95095e-104
LDB2	1135.09	-2.5884	0.118197	-21.8991	2.65233e-106	1.24187e-103
COL10A1	2744.52	4.61355	0.211231	21.8413	9.4077e-106	4.24467e-103
GOLM1	13232.8	2.63808	0.120787	21.8408	9.50778e-106	4.24467e-103
CDC20	1529.98	3.77228	0.172884	21.8198	1.50582e-105	6.56984e-103
DLGAP5	732.743	3.68329	0.16934	21.7509	6.77425e-105	2.8899e-102
PTPRH	734.223	5.18701	0.238514	21.7472	7.34542e-105	3.06544e-102
ASPM	1001.84	3.75325	0.172689	21.7342	9.74858e-105	3.98178e-102
ANLN	2092.15	3.78307	0.174342	21.6991	2.09183e-104	8.366e-102
CTHRC1	3127.06	3.78614	0.174641	21.6796	3.19605e-104	1.25213e-101
BUB1B	667.711	3.39871	0.157212	21.6186	1.19993e-103	4.60702e-101
UBE2C	1692.69	4.18364	0.193856	21.5811	2.70071e-103	1.01658e-100
MMP11	4450.7	5.52141	0.255982	21.5695	3.47474e-103	1.28278e-100
CENPF	2366.02	3.49413	0.162142	21.5498	5.31259e-103	1.92426e-100
KIF2C	1027.23	3.5728	0.166068	21.5141	1.1501e-102	4.08861e-100
ROBO4	1565.04	-2.83381	0.131727	-21.5128	1.18171e-102	4.1246e-100
EDNRB	1536.19	-3.48364	0.162149	-21.4842	2.18836e-102	7.50177e-100
NUF2	564.796	3.71422	0.172949	21.4759	2.6187e-102	8.81952e-100
ERCC6L	208.26	3.30059	0.153858	21.4521	4.36517e-102	1.44479e-99
LIMS2	1218.51	-2.79905	0.13061	-21.4306	6.92858e-102	2.25437e-99
CDC6	953.418	3.41588	0.159476	21.4194	8.81366e-102	2.81993e-99
PRX	1119.07	-3.36771	0.157448	-21.3894	1.67864e-101	5.28276e-99
CDH5	3144.59	-2.54547	0.119104	-21.3718	2.44326e-101	7.56505e-99
KIF20A	857.635	3.14938	0.147412	21.3644	2.86217e-101	8.72145e-99
KIF18B	567.112	3.76616	0.176779	21.3044	1.03315e-100	3.09897e-98
E2F8	346.548	3.17376	0.149159	21.2777	1.82872e-100	5.40092e-98
MELK	688.073	3.61457	0.169913	21.2731	2.01515e-100	5.86133e-98
GREM1	2734.09	5.02191	0.236401	21.2432	3.81157e-100	1.0921e-97
SPAG5	1372.59	3.08824	0.145438	21.2341	4.62663e-100	1.30614e-97
EXO1	421.7	3.59616	0.169499	21.2165	6.73067e-100	1.87259e-97
PLK1	1137.26	3.21045	0.151324	21.2157	6.84259e-100	1.87653e-97
TROAP	615.155	3.83251	0.180952	21.1797	1.46842e-99	3.97031e-97
JAM2	758.536	-2.5028	0.118247	-21.1659	1.96951e-99	5.2512e-97
CYP24A1	4203.55	6.68911	0.31613	21.1594	2.26295e-99	5.95093e-97
ECSCR	185.826	-2.37485	0.112319	-21.1438	3.14828e-99	8.16724e-97
XRCC2	302.044	3.23661	0.153087	21.1423	3.24884e-99	8.31572e-97
DEPDC1	490.829	3.83953	0.181817	21.1176	5.48244e-99	1.38482e-96
TPX2	2484.5	3.63623	0.172637	21.063	1.73992e-98	4.33783e-96
KIF26B	2092	3.1407	0.149134	21.0595	1.87107e-98	4.60499e-96
COL11A1	3108.77	6.23026	0.296326	21.025	3.87377e-98	9.41326e-96
PLEKHN1	332.465	3.13413	0.149393	20.9791	1.01769e-97	2.44207e-95
DEPDC1B	342.81	3.60363	0.171895	20.9641	1.39443e-97	3.30481e-95
BIRC5	1786.4	3.67563	0.175337	20.9633	1.41995e-97	3.32424e-95
ORC6	341.242	3.04956	0.145722	20.9273	3.02386e-97	6.99387e-95
CD101	292.947	-2.78218	0.133243	-20.8805	8.06044e-97	1.8421e-94
SH2D3C	1127.09	-2.28865	0.109639	-20.8745	9.13862e-97	2.06393e-94
PITX2	330.877	8.20535	0.394356	20.807	3.74222e-96	8.2574e-94
CYYR1	782.057	-2.26554	0.109559	-20.6787	5.38788e-95	1.17535e-92
KANK3	342.58	-2.82947	0.137099	-20.6382	1.24723e-94	2.69023e-92
SYT12	1345.62	5.70414	0.277158	20.5808	4.08e-94	8.70264e-92
ZYG11A	154.344	5.39215	0.26219	20.5658	5.55919e-94	1.17274e-91
CDCA8	855.673	3.04362	0.148133	20.5466	8.25835e-94	1.72321e-91
CALCRL	2365.78	-2.74701	0.133936	-20.5098	1.75956e-93	3.63208e-91
CEP55	1019.16	3.25002	0.158592	20.493	2.48518e-93	5.07531e-91
GINS1	686.285	3.0461	0.148877	20.4605	4.83984e-93	9.78004e-91
SPAG4	697.519	2.90645	0.142265	20.4298	9.09054e-93	1.81782e-90
FCN3	1501.39	-4.50351	0.220508	-20.4234	1.03641e-92	2.05113e-90
RAD54L	274.975	3.27925	0.160755	20.399	1.7073e-92	3.33821e-90
SPOCK2	6367.07	-3.19146	0.156455	-20.3986	1.72153e-92	3.33821e-90
RASAL1	493.736	4.03056	0.197644	20.393	1.92792e-92	3.70103e-90
FGD5	1334.16	-2.25136	0.110542	-20.3666	3.3101e-92	6.29149e-90
RECQL4	1069.51	3.02562	0.148808	20.3324	6.64551e-92	1.25072e-89
MYZAP	182.596	-3.31829	0.163246	-20.327	7.42554e-92	1.38396e-89
FOXF1	599.853	-2.73301	0.134588	-20.3065	1.12649e-91	2.07934e-89
LGR4	3204.28	2.7251	0.134261	20.2971	1.3634e-91	2.49268e-89
ATP10B	738.493	5.50074	0.271392	20.2686	2.43611e-91	4.41189e-89
EZH2	925.566	2.55185	0.126034	20.2474	3.74576e-91	6.72031e-89
STIL	583.858	2.56632	0.126865	20.2287	5.47075e-91	9.72426e-89
TAL1	192.868	-2.77696	0.137571	-20.1856	1.3099e-90	2.28601e-88
MYEOV	901.554	6.26749	0.311306	20.1329	3.80168e-90	6.57485e-88
PPP1R14D	601.711	5.97961	0.297066	20.1289	4.11963e-90	7.06111e-88
MCM10	408.452	3.53661	0.17591	20.1046	6.72173e-90	1.14192e-87
SKA3	312.198	3.19882	0.159337	20.0758	1.20145e-89	2.02318e-87
EPHA10	529.101	3.63153	0.180918	20.0728	1.27682e-89	2.13141e-87
GIMAP8	1101.85	-2.45001	0.122105	-20.0648	1.4992e-89	2.48105e-87
FRMD5	338.889	3.57916	0.178426	20.0596	1.66318e-89	2.7289e-87
FUT2	1031.58	3.17888	0.158885	20.0074	4.7463e-89	7.72158e-87
PLAC9	286.82	-2.70086	0.134997	-20.0069	4.80027e-89	7.74377e-87
CCNB1	1811.78	2.97182	0.148624	19.9955	6.02256e-89	9.63459e-87
EFNA3	260.156	3.05803	0.15311	19.9727	9.50815e-89	1.5085e-86
CLEC1A	185.917	-2.30059	0.115215	-19.9677	1.0519e-88	1.65519e-86
CBLC	875.424	3.20254	0.160397	19.9663	1.08086e-88	1.68693e-86
SGO1	203.288	3.22165	0.161553	19.9417	1.76831e-88	2.73761e-86
RRM2	2328.36	3.21851	0.16145	19.9351	2.02074e-88	3.10337e-86
SPP1	27434.9	4.78133	0.24002	19.9205	2.70018e-88	4.11391e-86
GTSE1	476.814	3.0985	0.15559	19.9146	3.0431e-88	4.59988e-86
TMPRSS11E	597.216	6.71577	0.337277	19.9118	3.21839e-88	4.82683e-86
GRK5	1463.64	-2.48728	0.124932	-19.9091	3.39476e-88	5.05188e-86
CENPA	283.371	3.62644	0.18226	19.8971	4.31162e-88	6.36694e-86
CST1	746.487	6.84233	0.344082	19.8857	5.40947e-88	7.92714e-86
GJB2	1634.63	4.54036	0.228475	19.8725	7.04663e-88	1.0248e-85
SMAD6	873.166	-2.5453	0.12816	-19.8603	8.97848e-88	1.29594e-85
CAVIN2	3599.33	-3.29717	0.166204	-19.838	1.39824e-87	2.00313e-85
ARHGEF39	316.861	2.45112	0.123574	19.8352	1.47854e-87	2.0956e-85
CDCA3	500.767	3.15784	0.159205	19.835	1.48461e-87	2.0956e-85
STARD8	702.436	-2.20378	0.111186	-19.8206	1.97859e-87	2.77248e-85
ANGPT4	54.2821	-4.21827	0.213139	-19.7912	3.54488e-87	4.93124e-85
EFNA4	882.097	2.17999	0.110177	19.7862	3.91394e-87	5.40546e-85
LRRC32	2178.44	-2.37095	0.119936	-19.7684	5.57045e-87	7.63829e-85
HMGB3	12816.1	3.49976	0.17706	19.766	5.84638e-87	7.95979e-85
SLC6A4	1104.47	-6.13776	0.310633	-19.7588	6.73248e-87	9.10164e-85
CCNB2	889.326	3.04644	0.154359	19.736	1.05856e-86	1.4112e-84
IGSF9	1245.74	3.23715	0.164385	19.6925	2.50233e-86	3.31291e-84
CKAP2L	471.237	3.15558	0.160275	19.6886	2.70283e-86	3.55385e-84
FERMT1	1392.21	3.23018	0.164244	19.667	4.13538e-86	5.40047e-84
FOXM1	1548.9	3.3616	0.171103	19.6466	6.17818e-86	8.01368e-84
AURKB	619.343	3.44716	0.175472	19.6451	6.37155e-86	8.20903e-84
GPT2	3200.71	3.41334	0.173949	19.6227	9.89895e-86	1.26687e-83
SPTBN2	2433.44	2.50285	0.127966	19.5587	3.47553e-85	4.36077e-83
GCNT3	2297.81	5.14827	0.263316	19.5517	3.98994e-85	4.97369e-83
C20orf202	22.7945	-2.61402	0.13382	-19.5338	5.66791e-85	7.0198e-83
FHL1	3114.23	-3.39816	0.174205	-19.5067	9.62482e-85	1.17686e-82
MYCT1	511.127	-2.24551	0.115283	-19.4783	1.67798e-84	2.02592e-82
NEIL3	218.517	4.28559	0.220043	19.4762	1.74947e-84	2.09903e-82
EEF1A2	2816.16	6.36246	0.327048	19.4542	2.683e-84	3.1991e-82
CLEC14A	1529.62	-2.2919	0.117888	-19.4412	3.45823e-84	4.09801e-82
ARHGEF15	679.569	-2.44799	0.125934	-19.4387	3.63142e-84	4.27683e-82
PSAT1	1238.18	3.4897	0.179674	19.4224	4.98894e-84	5.83979e-82
MND1	146.482	2.90288	0.149509	19.416	5.64817e-84	6.57139e-82
KIF11	1162.99	2.68929	0.138526	19.4137	5.91398e-84	6.8392e-82
STX1A	779.466	3.05996	0.15773	19.4	7.71535e-84	8.86896e-82
TTK	464.751	3.29184	0.16982	19.3844	1.04604e-83	1.19529e-81
FMO2	2770.62	-3.25931	0.1683	-19.366	1.49361e-83	1.69661e-81
MKI67	3384.67	3.10723	0.160695	19.3362	2.66312e-83	3.00728e-81
CDC45	465.992	3.15446	0.1633	19.317	3.86752e-83	4.3418e-81
NDC80	525.665	3.12505	0.16213	19.275	8.71794e-83	9.73014e-81
MYBL2	2279.41	3.81166	0.197811	19.2692	9.75157e-83	1.08209e-80
CELSR3	789.044	3.38441	0.175687	19.2638	1.08095e-82	1.19259e-80
POLQ	291.411	3.3157	0.17234	19.2393	1.73475e-82	1.89216e-80
NCAPG	668.405	3.20976	0.167041	19.2154	2.75228e-82	2.98506e-80
ZWINT	1374.02	2.60078	0.1354	19.2081	3.16909e-82	3.41781e-80
EPN3	860.921	3.06592	0.159719	19.1957	4.01815e-82	4.3093e-80
ITPKA	619.678	5.16232	0.269375	19.1641	7.38416e-82	7.8317e-80
HMMR	667.177	3.04094	0.158705	19.1609	7.84758e-82	8.27747e-80
ERG	1006.55	-2.137	0.111534	-19.1601	7.97061e-82	8.3613e-80
MMRN2	1401.03	-2.12826	0.11117	-19.1442	1.08089e-81	1.12771e-79
CSRNP1	3305.54	-2.37991	0.124588	-19.1022	2.41926e-81	2.51041e-79
PRAME	1080.97	7.54993	0.395736	19.0782	3.83259e-81	3.9556e-79
TRPM8	331.503	6.64737	0.348702	19.0632	5.10997e-81	5.24578e-79
PKMYT1	517.421	2.98244	0.156572	19.0484	6.77741e-81	6.92052e-79
CCM2L	191.321	-2.50188	0.131403	-19.0397	7.99302e-81	8.11863e-79
RMI2	674.734	2.28878	0.120283	19.0283	9.93813e-81	1.00412e-78
NOVA2	263.645	-2.41489	0.126962	-19.0206	1.15155e-80	1.1574e-78
NUSAP1	1316.53	2.56159	0.134755	19.0092	1.43243e-80	1.43221e-78
NCAPH	613.32	3.00615	0.158285	18.992	1.98503e-80	1.97443e-78
PPP1R14B	4168.26	2.07955	0.109534	18.9853	2.2557e-80	2.2321e-78
ARHGEF26	1150.28	-2.65403	0.139834	-18.9798	2.50415e-80	2.46524e-78
HS6ST2	1974.37	3.68264	0.194241	18.9591	3.71236e-80	3.63603e-78
THSD1	273.306	-2.23145	0.117834	-18.9372	5.63652e-80	5.4926e-78
CAV1	12654	-3.42651	0.180944	-18.9368	5.66966e-80	5.49699e-78
FABP4	954.532	-4.88048	0.257793	-18.9317	6.24536e-80	6.02473e-78
USHBP1	169.363	-2.3093	0.122022	-18.9252	7.06605e-80	6.78235e-78
SLC2A1	7831.36	3.50236	0.185298	18.9012	1.11453e-79	1.06446e-77
PERM1	140.87	3.04298	0.161021	18.898	1.18391e-79	1.12513e-77
FGL1	2139.58	7.40537	0.39206	18.8884	1.42172e-79	1.34447e-77
OTX1	268.587	3.32232	0.175939	18.8834	1.56261e-79	1.47046e-77
AGER	14244.9	-5.01198	0.265625	-18.8686	2.06543e-79	1.92476e-77
HTR3A	383.351	5.94353	0.315054	18.8651	2.20846e-79	2.04811e-77
MDK	13779.1	3.06469	0.162523	18.857	2.57509e-79	2.37663e-77
ADRB2	447.632	-3.06712	0.162901	-18.8281	4.44008e-79	4.05887e-77
PCLAF	769.456	2.82742	0.150175	18.8275	4.49862e-79	4.09289e-77
RGS17	535.118	3.73981	0.198774	18.8144	5.75428e-79	5.21061e-77
BRIP1	347.747	2.69482	0.143829	18.7363	2.5052e-78	2.2265e-76
CLEC3B	938.43	-3.68489	0.197115	-18.6941	5.52571e-78	4.88835e-76
CDCA5	1005.15	2.96839	0.159385	18.624	2.05185e-77	1.80685e-75
GPR146	89.7046	-2.27293	0.122073	-18.6195	2.23343e-77	1.95777e-75
MNX1	116.273	4.32448	0.232621	18.5902	3.85746e-77	3.36598e-75
ESPL1	664.667	3.12018	0.167856	18.5884	3.9917e-77	3.46736e-75
OCIAD2	4991.66	2.18539	0.117615	18.5809	4.58691e-77	3.96643e-75
SGCG	42.9319	-3.82072	0.206228	-18.5267	1.25746e-76	1.07765e-74
GRASP	574.76	-2.33419	0.126141	-18.5046	1.8941e-76	1.61329e-74
CDCA2	267.926	2.96889	0.160442	18.5045	1.89927e-76	1.61329e-74
LYVE1	635.277	-3.18475	0.17221	-18.4934	2.33357e-76	1.97346e-74
SPINK1	9154.36	6.66168	0.360456	18.4813	2.92261e-76	2.46076e-74
EME1	192.517	2.75751	0.149289	18.4709	3.54058e-76	2.95515e-74
CCNA2	906.807	2.89487	0.156738	18.4694	3.63942e-76	3.0245e-74
UNC5CL	721.035	3.1099	0.168398	18.4676	3.76666e-76	3.11675e-74
RAB26	172.075	3.65071	0.19771	18.465	3.95267e-76	3.25663e-74
GYPE	38.0281	-3.25984	0.176598	-18.4591	4.40329e-76	3.61239e-74
RHBDL2	470.01	2.67907	0.145168	18.455	4.75702e-76	3.88598e-74
SOX7	354.078	-2.92949	0.158841	-18.4429	5.94684e-76	4.83735e-74
ENTPD8	231.72	4.66734	0.253643	18.4012	1.28513e-75	1.04095e-73
PLPP2	3856.82	2.41436	0.131214	18.4002	1.30954e-75	1.05627e-73
VIPR1	1381.34	-3.21508	0.174898	-18.3826	1.81135e-75	1.45492e-73
TFAP2A	716.913	3.73619	0.203281	18.3794	1.91952e-75	1.53537e-73
TMEM100	1137.39	-4.32643	0.235434	-18.3764	2.02826e-75	1.61563e-73
KISS1R	81.0101	6.26265	0.341199	18.3548	3.02139e-75	2.39676e-73
PRC1	1452.71	2.5191	0.137549	18.3142	6.37265e-75	5.01376e-73
NME1	2762.66	2.19682	0.12019	18.2779	1.24008e-74	9.67714e-73
SLC39A8	8264.57	-2.48598	0.136353	-18.232	2.87712e-74	2.23612e-72
MMP13	1448.42	6.11903	0.335752	18.2249	3.27759e-74	2.5371e-72
TICRR	253.642	2.92499	0.160532	18.2206	3.54488e-74	2.73298e-72
IQANK1	1756.78	2.27383	0.124961	18.1963	5.52467e-74	4.22538e-72
C17orf53	292.115	2.73091	0.150127	18.1907	6.11466e-74	4.63965e-72
PTPRB	2873.82	-2.57732	0.141743	-18.183	7.03415e-74	5.31632e-72
GPRIN1	458.193	2.70325	0.148741	18.1743	8.24857e-74	6.20972e-72
VIL1	1159.27	6.96357	0.383266	18.169	9.0765e-74	6.80631e-72
XDH	1046.35	4.07049	0.224145	18.1601	1.0688e-73	7.98353e-72
GINS2	532.493	2.84896	0.157028	18.143	1.45719e-73	1.08425e-71
EMCN	933.666	-2.72733	0.150338	-18.1413	1.50334e-73	1.11427e-71
RASIP1	683.635	-2.30282	0.126963	-18.1377	1.60567e-73	1.181e-71
PBK	424.724	3.38934	0.186944	18.1302	1.84074e-73	1.34873e-71
CD93	5676.69	-2.20186	0.121563	-18.113	2.51631e-73	1.83672e-71
AOC3	3653.1	-2.64478	0.146423	-18.0625	6.28846e-73	4.57271e-71
B4GALNT4	513.827	4.74469	0.262827	18.0525	7.54284e-73	5.46415e-71
FEZ1	436.942	-2.15292	0.119421	-18.028	1.17536e-72	8.48248e-71
KIF15	362.688	2.68492	0.149004	18.0192	1.37826e-72	9.90954e-71
CABYR	582.273	4.65401	0.258288	18.0187	1.38987e-72	9.95569e-71
FAM111B	532.892	2.73987	0.152152	18.0074	1.70306e-72	1.21538e-70
TFR2	150.965	2.959	0.164364	18.0028	1.85336e-72	1.31774e-70
RGS9	97.1224	-2.47015	0.137331	-17.9868	2.4704e-72	1.74997e-70
HHIPL2	427.941	6.03774	0.337444	17.8925	1.34796e-71	9.47871e-70
ARHGAP6	284.583	-2.34658	0.131283	-17.8742	1.87309e-71	1.31233e-69
CCNE1	407.634	3.28513	0.184053	17.8488	2.9528e-71	2.06127e-69
GRHL3	158.801	3.51157	0.196753	17.8476	3.01545e-71	2.09738e-69
TNS1	15529.8	-2.16168	0.1213	-17.8209	4.8606e-71	3.36855e-69
SPC24	384.703	2.66621	0.149845	17.7931	7.99469e-71	5.50086e-69
CENPI	240.232	2.7447	0.154394	17.7773	1.05978e-70	7.2659e-69
RXFP1	101.634	-3.08677	0.173805	-17.76	1.44259e-70	9.85528e-69
SOX17	169.154	-2.70016	0.152054	-17.7579	1.49637e-70	1.01864e-68
KNL1	481.082	2.63283	0.148456	17.7348	2.2604e-70	1.53332e-68
GPD1	563.359	-3.92366	0.221451	-17.7179	3.04834e-70	2.06053e-68
LYPD1	252.365	4.07725	0.230195	17.7122	3.37907e-70	2.27607e-68
ORC1	324.495	2.74528	0.15501	17.7104	3.48687e-70	2.34047e-68
CAVIN1	11580	-2.07892	0.117448	-17.7007	4.14048e-70	2.7695e-68
KDELR3	2330.94	2.23606	0.12635	17.6973	4.39926e-70	2.93238e-68
STRA6	710.866	4.48227	0.253415	17.6875	5.23296e-70	3.47602e-68
BCL2L15	641.059	3.5311	0.199828	17.6707	7.04721e-70	4.66501e-68
NECTIN4	2986.02	2.34357	0.132784	17.6494	1.02764e-69	6.77923e-68
FXYD1	50.8511	-2.93605	0.16637	-17.6477	1.05996e-69	6.96851e-68
SKA1	258.896	3.02481	0.171639	17.6231	1.63751e-69	1.0656e-67
HIST1H2BD	942.75	2.63163	0.14941	17.6135	1.94099e-69	1.25458e-67
C14orf132	1108.14	-2.62759	0.149584	-17.5659	4.49273e-69	2.89419e-67
FEZF1	163.153	5.64016	0.321561	17.5399	7.10319e-69	4.56054e-67
BARX1	698.341	7.54105	0.430138	17.5317	8.21079e-69	5.25408e-67
MCM4	3976.54	2.20752	0.126077	17.5093	1.21728e-68	7.76347e-67
RSPO1	60.6126	-3.58313	0.204701	-17.5042	1.331e-68	8.46064e-67
PIMREG	291.978	3.17386	0.181413	17.4952	1.55863e-68	9.87493e-67
CDT1	735.284	2.73112	0.156136	17.492	1.64966e-68	1.04173e-66
TNNC1	648.091	-3.55977	0.203571	-17.4867	1.81091e-68	1.1398e-66
GIMAP6	1394.83	-2.08964	0.119529	-17.4823	1.95599e-68	1.2271e-66
GLIPR2	2218.55	-2.20807	0.126315	-17.4807	2.00921e-68	1.25638e-66
HIGD1B	198.044	-2.77936	0.159135	-17.4655	2.62586e-68	1.63135e-66
HELLS	717.152	2.40256	0.137575	17.4636	2.71396e-68	1.68064e-66
PAEP	3210.86	7.44249	0.426226	17.4614	2.82074e-68	1.74115e-66
KIFC1	1112.83	2.73457	0.156631	17.4587	2.95519e-68	1.8183e-66
TK1	2660.96	2.63965	0.151235	17.454	3.20931e-68	1.96834e-66
PAFAH1B3	1607.34	2.22386	0.12751	17.4406	4.05724e-68	2.48047e-66
PLEK2	855.756	2.72076	0.156068	17.4332	4.6203e-68	2.81271e-66
CA9	932.189	5.59803	0.32122	17.4274	5.11337e-68	3.09657e-66
KNTC1	1345.22	2.13581	0.122804	17.392	9.48924e-68	5.72846e-66
SALL4	119.381	3.4244	0.196902	17.3914	9.59265e-68	5.75469e-66
JPH4	77.834	-2.58801	0.148966	-17.3731	1.31792e-67	7.88168e-66
ASF1B	838.301	2.35932	0.135821	17.3707	1.37429e-67	8.19323e-66
ESCO2	235.68	2.63505	0.151772	17.362	1.60121e-67	9.51654e-66
DMBX1	73.3269	6.49109	0.374018	17.355	1.80705e-67	1.07068e-65
SLIT2	1611.8	-2.47747	0.142829	-17.3457	2.12508e-67	1.25523e-65
CLIC5	3471.53	-3.62365	0.209166	-17.3243	3.08665e-67	1.81502e-65
ONECUT1	43.0308	6.69329	0.386356	17.3242	3.09169e-67	1.81502e-65
BUB1	1079.34	2.65082	0.153077	17.3169	3.50862e-67	2.0535e-65
HEG1	4791.51	-2.12275	0.122673	-17.304	4.38456e-67	2.55837e-65
INMT	2539.24	-3.48569	0.201516	-17.2974	4.92405e-67	2.86446e-65
SYT7	2982.09	3.43777	0.198859	17.2875	5.84356e-67	3.38909e-65
RDM1	37.6898	3.59576	0.208152	17.2746	7.30274e-67	4.22261e-65
B3GNT6	814.997	5.77145	0.334209	17.269	8.05748e-67	4.64503e-65
SLC25A10	796.078	2.19951	0.12746	17.2565	1.00065e-66	5.75135e-65
EFCC1	296.069	-2.5726	0.14918	-17.245	1.22067e-66	6.99499e-65
DNA2	399.184	2.24181	0.130029	17.2408	1.31218e-66	7.49701e-65
SCUBE1	378.477	-3.5564	0.206832	-17.1946	2.91512e-66	1.66058e-64
PITX1	691.444	4.53255	0.263823	17.1803	3.73084e-66	2.11896e-64
SLC24A2	53.6988	5.11252	0.298054	17.153	5.97031e-66	3.38089e-64
NMU	244.475	4.59647	0.268102	17.1445	6.9079e-66	3.90032e-64
AURKA	1049.81	2.63625	0.153862	17.1338	8.30275e-66	4.67413e-64
C11orf86	100.721	7.77611	0.454324	17.1158	1.13175e-65	6.35267e-64
NMUR1	78.1818	-2.66635	0.155913	-17.1015	1.44671e-65	8.09694e-64
POLE2	285.306	2.35974	0.138014	17.0979	1.53818e-65	8.58385e-64
CENPU	711.197	2.37986	0.139218	17.0946	1.6294e-65	9.06656e-64
HNF4G	401.471	3.5129	0.205601	17.086	1.88663e-65	1.04675e-63
ARHGAP31	2435.98	-2.12321	0.124304	-17.0807	2.0659e-65	1.14291e-63
AKR7A3	459.687	5.02631	0.294325	17.0774	2.18676e-65	1.2063e-63
FAM110D	84.2853	-2.31928	0.13584	-17.0736	2.33469e-65	1.28421e-63
HBB	5446.6	-4.24585	0.248865	-17.0609	2.90174e-65	1.59156e-63
YBX2	257.331	4.74735	0.278331	17.0565	3.12757e-65	1.71054e-63
HBA2	950.466	-4.1419	0.242852	-17.0552	3.19689e-65	1.74349e-63
TONSL	1011.32	2.12212	0.124571	17.0354	4.48661e-65	2.43303e-63
KIF23	824.579	2.5826	0.151723	17.0218	5.65623e-65	3.05867e-63
FGB	6650.85	8.65358	0.508397	17.0213	5.70745e-65	3.07769e-63
NECAB1	247.847	-3.16206	0.185855	-17.0136	6.5136e-65	3.50256e-63
CNTD2	185.049	4.30205	0.253204	16.9904	9.66526e-65	5.18279e-63
MMP1	4192.53	4.91709	0.289635	16.9769	1.21816e-64	6.47784e-63
CGREF1	329.17	4.13372	0.243754	16.9586	1.66398e-64	8.79982e-63
TFF1	1049	8.12845	0.479457	16.9535	1.81431e-64	9.56851e-63
ANOS1	2490.03	-2.79361	0.164868	-16.9445	2.1123e-64	1.11095e-62
AGMAT	158.002	2.60706	0.153884	16.9417	2.21512e-64	1.16185e-62
C2CD4A	722.381	4.09425	0.241965	16.9208	3.15916e-64	1.648e-62
HBEGF	1831.15	-2.5749	0.152179	-16.9202	3.19146e-64	1.66034e-62
CENPE	565.123	2.66231	0.157381	16.9163	3.41195e-64	1.76548e-62
TENT5B	434.252	-2.80813	0.166003	-16.9161	3.42427e-64	1.76709e-62
DNAJC12	1136.74	4.26583	0.2527	16.881	6.20464e-64	3.18477e-62
GALNT14	920.43	3.67187	0.21777	16.8612	8.68289e-64	4.43312e-62
PODXL2	2250.6	3.23588	0.191952	16.8578	9.19792e-64	4.68362e-62
GPM6A	420.305	-4.4165	0.262584	-16.8193	1.76092e-63	8.89587e-62
GPIHBP1	414.478	-3.69536	0.219733	-16.8175	1.81544e-63	9.14724e-62
THBD	2863.05	-2.43356	0.144729	-16.8146	1.90797e-63	9.58831e-62
NLRC4	271.296	-2.0638	0.122846	-16.7998	2.44675e-63	1.22001e-61
P2RY6	826.423	2.98945	0.178434	16.7538	5.31083e-63	2.62763e-61
CHEK1	746.438	2.23192	0.133243	16.7507	5.60094e-63	2.76404e-61
KCNN4	2402.48	3.23948	0.193568	16.7357	7.20544e-63	3.52864e-61
RHBDL1	238.492	3.19602	0.191056	16.7281	8.17535e-63	3.99344e-61
CMTM2	23.8551	-2.29228	0.137117	-16.7176	9.74988e-63	4.75047e-61
CDKN3	409.729	2.8866	0.172694	16.7152	1.01656e-62	4.928e-61
RHBG	47.3347	4.64352	0.277853	16.7121	1.06958e-62	5.17198e-61
MAST1	98.2699	3.24319	0.194229	16.6978	1.36011e-62	6.56033e-61
STXBP6	468.626	-3.38024	0.202842	-16.6644	2.38008e-62	1.14226e-60
CDCA7	1183.92	2.93096	0.176089	16.6448	3.30086e-62	1.58022e-60
ECT2	2338.84	2.16781	0.130267	16.6412	3.50256e-62	1.66845e-60
AOC1	1846.45	4.98003	0.299363	16.6354	3.85887e-62	1.8291e-60
MAD2L1	884.947	2.55797	0.153819	16.6298	4.24336e-62	2.0064e-60
TCN1	1129.98	6.72311	0.404361	16.6265	4.48043e-62	2.10843e-60
HBA1	21.9798	-4.38891	0.263971	-16.6265	4.48111e-62	2.10843e-60
MCEMP1	1166.5	-4.02026	0.242296	-16.5924	7.9103e-62	3.71281e-60
AKR1B10	3120.14	7.36128	0.443684	16.5913	8.05948e-62	3.77361e-60
LTBP4	6240.02	-2.21369	0.133471	-16.5855	8.87212e-62	4.14399e-60
C1QTNF6	1376.58	2.27367	0.137147	16.5784	9.98318e-62	4.65163e-60
PROM2	3916.95	2.61032	0.157915	16.5299	2.23387e-61	1.03583e-59
JCAD	2862.01	-2.09428	0.126782	-16.5187	2.68987e-61	1.24128e-59
CLSPN	334.957	2.72149	0.164763	16.5176	2.74019e-61	1.26147e-59
ADGRF4	270.4	4.48059	0.27156	16.4995	3.70032e-61	1.69535e-59
DLL3	157.255	6.65207	0.403614	16.4813	5.00165e-61	2.28068e-59
CILP2	551.323	3.51787	0.213914	16.4453	9.06842e-61	4.11552e-59
LDLR	6316.18	-2.11702	0.128748	-16.4431	9.39443e-61	4.25342e-59
CGNL1	2409.82	-2.21488	0.13495	-16.4126	1.55502e-60	6.99103e-59
TMEM63C	535.472	4.01911	0.244903	16.411	1.59502e-60	7.15413e-59
SHCBP1	497.977	2.27572	0.138674	16.4106	1.60535e-60	7.18366e-59
DNAJC22	466.435	3.46251	0.211108	16.4016	1.86218e-60	8.31357e-59
GSTM5	201.796	-2.44534	0.149279	-16.381	2.61436e-60	1.16176e-58
PLXNB3	983.426	3.38789	0.206924	16.3726	2.99991e-60	1.33001e-58
STYK1	444.638	2.60363	0.159061	16.3688	3.19672e-60	1.414e-58
WFDC3	486.391	3.9201	0.239846	16.3442	4.78148e-60	2.09566e-58
SCN4B	451.251	-2.79705	0.171169	-16.3409	5.05115e-60	2.20881e-58
GPX2	4840.49	5.95447	0.364587	16.3321	5.83483e-60	2.54571e-58
BLM	392.308	2.08421	0.127617	16.3318	5.86516e-60	2.55314e-58
SEMA6A	620.268	-2.5348	0.155241	-16.3281	6.22981e-60	2.70574e-58
TSACC	37.3816	3.08533	0.189115	16.3146	7.76882e-60	3.35142e-58
ABCC3	11095.5	2.53905	0.155748	16.3023	9.50353e-60	4.09056e-58
TERT	41.4254	5.36398	0.329458	16.2812	1.34171e-59	5.76213e-58
BTNL9	584.852	-3.39994	0.208866	-16.2781	1.412e-59	6.05048e-58
SIRPB1	384.485	-2.84756	0.174947	-16.2767	1.44533e-59	6.1795e-58
ALAS2	22.969	-4.07972	0.250714	-16.2724	1.55005e-59	6.61252e-58
NXPH3	170.99	-2.41516	0.148556	-16.2575	1.97549e-59	8.39015e-58
RAI2	608.475	-2.12565	0.130817	-16.249	2.26956e-59	9.61782e-58
CARD14	458.22	3.45559	0.212861	16.234	2.89765e-59	1.22524e-57
FAM189A2	915.354	-2.91827	0.17991	-16.2207	3.60167e-59	1.51959e-57
ONECUT2	211.28	4.95209	0.305495	16.2101	4.28153e-59	1.80247e-57
SPN	1552.83	-2.28514	0.141327	-16.1692	8.32148e-59	3.46524e-57
CD300LG	123.539	-4.94418	0.30607	-16.1537	1.06883e-58	4.43161e-57
FRMD3	252.446	-2.41799	0.149717	-16.1504	1.12887e-58	4.67047e-57
CHRNA5	228.24	3.60987	0.223669	16.1394	1.34909e-58	5.5576e-57
CDK1	1534.71	2.45881	0.152578	16.1151	1.99696e-58	8.19136e-57
NCKAP5	548.196	-3.51133	0.218809	-16.0475	5.9531e-58	2.411e-56
E2F2	313.314	2.34185	0.145945	16.0461	6.08325e-58	2.45853e-56
ADAMTS14	334.302	2.66281	0.166023	16.0388	6.84883e-58	2.76212e-56
LGSN	969.259	4.58192	0.285925	16.0249	8.56196e-58	3.44578e-56
THBS2	9525.97	2.9101	0.181642	16.0211	9.1004e-58	3.64719e-56
P3H4	1834.83	2.06965	0.129201	16.0188	9.43862e-58	3.76701e-56
ST8SIA6	87.1764	-3.31402	0.207266	-15.9892	1.51875e-57	6.03633e-56
TCF21	524.68	-3.09003	0.193577	-15.9628	2.31993e-57	9.16371e-56
ERO1A	10327.9	2.03312	0.127375	15.9617	2.36064e-57	9.30539e-56
PTTG1	1063.46	2.32785	0.145851	15.9604	2.4101e-57	9.4809e-56
WNT3A	111.71	-4.09072	0.256552	-15.945	3.08494e-57	1.21108e-55
MUC3A	2969.31	4.67415	0.293432	15.9292	3.97183e-57	1.55606e-55
S100P	10579.4	5.0433	0.316866	15.9162	4.89102e-57	1.91228e-55
SLC4A1	9.36699	-3.43178	0.215634	-15.9149	4.99763e-57	1.94999e-55
FHL5	169.688	-2.73673	0.171999	-15.9113	5.28964e-57	2.05974e-55
C1orf61	166.638	5.521	0.347022	15.9096	5.43217e-57	2.11096e-55
NKX1-2	95.0313	7.64517	0.480958	15.8957	6.78548e-57	2.62623e-55
VWF	13261.9	-2.31518	0.145794	-15.8798	8.7503e-57	3.37987e-55
CPNE7	360.996	3.21235	0.202424	15.8694	1.03209e-56	3.97853e-55
PTGES	1950.07	2.97374	0.187546	15.856	1.2769e-56	4.91235e-55
TBX15	477.476	3.73828	0.235821	15.8522	1.35755e-56	5.21212e-55
BARX2	501.088	3.87225	0.244421	15.8425	1.58278e-56	6.0527e-55
ARHGAP40	477.367	3.68153	0.232471	15.8365	1.74247e-56	6.62518e-55
CP	17010.3	3.48412	0.220006	15.8365	1.74283e-56	6.62518e-55
ALG1L	294.325	3.28045	0.207191	15.833	1.84215e-56	6.9889e-55
GINS4	319.656	2.41777	0.152852	15.8177	2.35058e-56	8.90023e-55
ECE2	573.099	2.08415	0.131845	15.8075	2.76018e-56	1.04306e-54
DUSP13	112.234	6.13712	0.388527	15.7958	3.32309e-56	1.25085e-54
AKAP2	58.2677	-2.51311	0.159239	-15.7819	4.14338e-56	1.55353e-54
BLACAT1	230.117	2.95532	0.187275	15.7806	4.22901e-56	1.58254e-54
RAD51	304.109	2.19376	0.13902	15.7802	4.25999e-56	1.59008e-54
CA4	318.83	-4.33097	0.274458	-15.7801	4.26571e-56	1.59008e-54
CCDC85A	89.4542	-2.80963	0.178173	-15.7691	5.07865e-56	1.88944e-54
CD5L	22.0114	-4.05379	0.257163	-15.7635	5.54804e-56	2.06007e-54
CCDC150	112.919	2.62473	0.166632	15.7516	6.69355e-56	2.48062e-54
INAVA	1942.12	2.19563	0.139417	15.7486	7.02186e-56	2.59728e-54
ZNF695	53.5335	4.45961	0.283312	15.741	7.92246e-56	2.92476e-54
SLCO5A1	197.908	3.23629	0.205612	15.7398	8.07083e-56	2.97381e-54
NPR1	956.335	-2.60614	0.165604	-15.7372	8.41239e-56	3.09373e-54
COLEC10	21.625	-3.02371	0.192476	-15.7096	1.30084e-55	4.77479e-54
PLPP4	106.243	4.10502	0.261364	15.7061	1.37331e-55	5.03118e-54
F12	234.71	2.82999	0.180187	15.7059	1.37845e-55	5.0404e-54
ADAM12	1275.81	3.09803	0.197585	15.6795	2.08791e-55	7.60561e-54
SPDEF	1830.89	3.26566	0.208403	15.6699	2.43021e-55	8.83575e-54
SPC25	215.758	2.36806	0.151217	15.66	2.83825e-55	1.02998e-53
TGFBR3	1154.6	-2.53778	0.162065	-15.659	2.88363e-55	1.04447e-53
IL37	397.224	6.23465	0.398591	15.6417	3.78347e-55	1.36782e-53
ARC	116.13	-3.44409	0.220291	-15.6343	4.25213e-55	1.52907e-53
PEAR1	419.987	-2.00308	0.128121	-15.6343	4.2534e-55	1.52907e-53
ADAMTS8	472.649	-3.49938	0.224148	-15.6119	6.03751e-55	2.16639e-53
CPS1	10450.3	6.62478	0.42489	15.5918	8.28215e-55	2.9443e-53
CENPK	313.465	2.23987	0.14366	15.5914	8.32238e-55	2.95314e-53
PHACTR1	986.302	-2.2739	0.145967	-15.5782	1.02359e-54	3.61876e-53
INHA	390.406	5.89042	0.378476	15.5635	1.28842e-54	4.54664e-53
RS1	41.2746	-3.73373	0.240373	-15.533	2.07357e-54	7.29054e-53
C6orf222	94.1574	5.48897	0.353499	15.5275	2.25876e-54	7.91267e-53
IL36RN	139.866	6.2497	0.402526	15.5262	2.30738e-54	8.06825e-53
C10orf67	41.6075	-3.95424	0.254825	-15.5175	2.64196e-54	9.20468e-53
DPEP2	341.072	-2.18166	0.140609	-15.5157	2.71448e-54	9.44019e-53
CDC25A	239.078	2.34516	0.151152	15.5153	2.73395e-54	9.49072e-53
SERINC2	8715.17	2.04028	0.131819	15.4779	4.89112e-54	1.68572e-52
KRT16	506.3	5.17667	0.334533	15.4744	5.16882e-54	1.77506e-52
FGR	1355.2	-2.10183	0.135935	-15.462	6.25805e-54	2.14146e-52
MUC13	2845.74	5.94171	0.384789	15.4415	8.61009e-54	2.94107e-52
DPP6	44.1732	-3.24792	0.210571	-15.4244	1.12252e-53	3.81399e-52
CLDN5	1835.18	-2.69856	0.175007	-15.4197	1.206e-53	4.08498e-52
OVCH1	34.9224	-3.90943	0.253535	-15.4197	1.20653e-53	4.08498e-52
CLEC4M	16.0667	-4.48581	0.291153	-15.4071	1.4672e-53	4.95876e-52
COL17A1	3010.26	4.61384	0.299482	15.4061	1.49045e-53	5.02849e-52
DNASE1L3	234.129	-3.47556	0.225664	-15.4015	1.60029e-53	5.38961e-52
CMTM5	5.61179	-2.93472	0.190632	-15.3947	1.77589e-53	5.94971e-52
CEACAM5	32193.6	4.77282	0.310176	15.3874	1.98758e-53	6.63576e-52
HAVCR1	121.376	5.1855	0.337132	15.3812	2.18813e-53	7.29262e-52
IGF2BP1	337.927	6.58517	0.428258	15.3766	2.3483e-53	7.81289e-52
WNT3	480.384	2.06734	0.134486	15.3722	2.51522e-53	8.35375e-52
TMEM88	128.423	-2.13488	0.138926	-15.367	2.72494e-53	9.03467e-52
COX4I2	254.59	-2.2734	0.148135	-15.3468	3.72197e-53	1.22767e-51
C5orf34	181.478	2.03147	0.132457	15.3368	4.33943e-53	1.42644e-51
PLK4	400.059	2.04495	0.133378	15.332	4.67276e-53	1.53338e-51
SPP2	35.647	6.75776	0.44181	15.2956	8.17706e-53	2.65609e-51
ADAMTS1	2647.94	-2.32806	0.152226	-15.2935	8.45299e-53	2.74108e-51
TSPAN18	1007.13	-2.01168	0.131648	-15.2807	1.0277e-52	3.31577e-51
ANKRD22	850.824	2.80085	0.183382	15.2733	1.15207e-52	3.69836e-51
BAIAP2L2	301.001	3.69596	0.242614	15.2339	2.10673e-52	6.71808e-51
HOXB9	341.904	6.64991	0.436639	15.2298	2.24376e-52	7.13138e-51
ARSH	19.8188	5.22562	0.343235	15.2246	2.42703e-52	7.70111e-51
IL1RAPL2	22.1305	6.09064	0.400522	15.2068	3.18864e-52	1.0101e-50
FOXI3	130.941	6.81108	0.448531	15.1853	4.42661e-52	1.39536e-50
GAD1	170.597	3.8007	0.250399	15.1786	4.90148e-52	1.54252e-50
FREM3	23.9706	-4.24936	0.280324	-15.1587	6.63476e-52	2.08458e-50
CDO1	133.516	-2.67719	0.176786	-15.1437	8.33981e-52	2.61174e-50
SELP	494.227	-2.31099	0.152646	-15.1395	8.88293e-52	2.77729e-50
ANKRD1	574.569	-4.4196	0.292015	-15.1348	9.54039e-52	2.978e-50
LBX2	66.3746	2.11209	0.13964	15.1252	1.10402e-51	3.44056e-50
HMGA1	11839.1	2.26963	0.150115	15.1193	1.20856e-51	3.76024e-50
TNFSF11	113.853	4.0656	0.26909	15.1087	1.41885e-51	4.40025e-50
AKR1B15	176.999	5.89139	0.390788	15.0757	2.34189e-51	7.23948e-50
CAV2	5745.04	-2.34942	0.155861	-15.0737	2.41047e-51	7.43951e-50
HMGA2	792.914	5.75321	0.382179	15.0537	3.26371e-51	1.00406e-49
MCM2	2435.5	2.00328	0.133082	15.053	3.29714e-51	1.01272e-49
PROC	195.695	3.91446	0.260066	15.0518	3.36066e-51	1.02894e-49
KRTAP4-1	51.6782	7.28367	0.483924	15.0513	3.3866e-51	1.03523e-49
TNR	68.848	-3.82288	0.254059	-15.0472	3.59954e-51	1.09857e-49
MMP12	1546.62	3.95152	0.263012	15.0241	5.10766e-51	1.55638e-49
ITLN1	217.107	-4.75138	0.316306	-15.0215	5.31307e-51	1.6164e-49
NETO1	63.0979	4.79343	0.31931	15.0118	6.14124e-51	1.8654e-49
LAMP3	7812.68	-2.76901	0.184552	-15.004	6.91225e-51	2.09297e-49
PCP4	625.413	5.22085	0.348192	14.9942	8.01578e-51	2.41948e-49
HPDL	90.9756	3.50545	0.233789	14.9941	8.02943e-51	2.4198e-49
FAM162B	145.419	-2.27773	0.152026	-14.9825	9.55439e-51	2.87035e-49
COL1A1	134884	2.89268	0.193124	14.9783	1.01737e-50	3.05162e-49
SLC7A5	6003.29	2.66963	0.178277	14.9746	1.07594e-50	3.21226e-49
CASKIN1	49.2067	3.68389	0.246019	14.974	1.08607e-50	3.23747e-49
LHFPL5	15.7025	5.17184	0.345482	14.9699	1.15423e-50	3.43531e-49
ITM2A	1113.61	-2.02821	0.135573	-14.9602	1.33546e-50	3.96855e-49
CDH17	591.519	5.28358	0.353182	14.9599	1.34156e-50	3.98052e-49
SEMA5A	1630.08	-2.52373	0.168716	-14.9585	1.37174e-50	4.06377e-49
IL1RL2	152.719	2.28453	0.15276	14.9551	1.44349e-50	4.26976e-49
DNAH14	542.304	2.11323	0.141316	14.9539	1.46816e-50	4.33604e-49
TRIP13	978.464	2.53292	0.169618	14.9331	2.00576e-50	5.88755e-49
FGF11	50.7412	3.21543	0.215345	14.9316	2.05373e-50	6.01915e-49
STEAP1	1064.09	2.81958	0.189004	14.9181	2.51337e-50	7.35505e-49
TBX3	691.142	-2.11347	0.1418	-14.9046	3.0759e-50	8.98751e-49
KRT80	2773.47	2.43938	0.163724	14.8993	3.33131e-50	9.71902e-49
ADGRE3	67.3023	-2.84588	0.191153	-14.8879	3.9478e-50	1.14827e-48
MS4A7	2152.87	-2.11953	0.142482	-14.8758	4.73487e-50	1.37304e-48
NPW	156.458	4.97293	0.334462	14.8684	5.28472e-50	1.53018e-48
COCH	305.358	3.71812	0.250149	14.8636	5.67516e-50	1.63829e-48
PLAC1	40.0921	4.90125	0.329813	14.8607	5.93297e-50	1.71014e-48
OIP5	118.201	2.38255	0.160467	14.8476	7.21314e-50	2.07291e-48
PPP2R2C	516.59	4.98738	0.336341	14.8283	9.61161e-50	2.75806e-48
FUT9	119.963	6.73236	0.454093	14.826	9.95481e-50	2.85228e-48
UPK3B	1274.02	-4.12892	0.278543	-14.8232	1.03649e-49	2.96536e-48
PARPBP	299.456	2.11034	0.142402	14.8196	1.09423e-49	3.1166e-48
SCN8A	223.649	2.96166	0.199853	14.8192	1.10063e-49	3.13019e-48
DKK2	260.194	-2.29729	0.155049	-14.8166	1.14495e-49	3.25143e-48
WDR62	577.296	2.34828	0.158508	14.8149	1.17283e-49	3.32208e-48
IL31RA	164.613	4.06993	0.274718	14.8149	1.17329e-49	3.32208e-48
CCDC169	72.2247	2.97736	0.201134	14.8029	1.40383e-49	3.96896e-48
PALMD	743.401	-2.03132	0.137385	-14.7856	1.81462e-49	5.12285e-48
MFAP4	6245.47	-2.6393	0.17856	-14.7811	1.94068e-49	5.46265e-48
CSF3	446.61	-4.65229	0.314781	-14.7794	1.98795e-49	5.5875e-48
LARGE2	1567.08	2.46221	0.166651	14.7746	2.1366e-49	5.98778e-48
FHL2	2885.82	2.34274	0.15865	14.7667	2.40095e-49	6.70904e-48
CD52	2686.55	-2.3493	0.159268	-14.7506	3.04886e-49	8.49478e-48
MYOC	38.264	-4.50069	0.305481	-14.7332	3.94839e-49	1.09692e-47
UNC45B	20.2704	-2.53107	0.171969	-14.7182	4.92589e-49	1.36453e-47
HIST1H2AI	39.4672	4.37751	0.297506	14.714	5.23832e-49	1.44899e-47
TUBB1	38.9747	-2.62058	0.178136	-14.7111	5.47063e-49	1.51107e-47
GLB1L3	1000.78	5.21011	0.354171	14.7107	5.5031e-49	1.51786e-47
PDX1	57.1867	8.98528	0.61132	14.6982	6.62207e-49	1.81605e-47
IGF2BP3	616.048	4.01179	0.273021	14.6941	7.03308e-49	1.92328e-47
MROH6	1976.25	2.45226	0.166927	14.6906	7.40885e-49	2.02315e-47
AUNIP	122.419	2.34045	0.159428	14.6803	8.61738e-49	2.3465e-47
CYP27B1	341.819	2.34681	0.159908	14.676	9.1813e-49	2.49298e-47
SPRED3	155.549	2.47843	0.168888	14.675	9.32441e-49	2.52826e-47
ASPA	83.5284	-2.59565	0.176909	-14.6723	9.70093e-49	2.62664e-47
GNGT1	38.8883	6.38111	0.43524	14.6611	1.14326e-48	3.08681e-47
KRT81	332.992	4.94984	0.337812	14.6527	1.29548e-48	3.48799e-47
DCST1	43.4501	2.68491	0.183255	14.6512	1.32273e-48	3.55637e-47
PRKG2	158.9	-2.63107	0.179614	-14.6485	1.37774e-48	3.6991e-47
PRR11	773.186	2.24526	0.153373	14.6392	1.57856e-48	4.22645e-47
GPC2	113.922	3.28364	0.224308	14.639	1.58453e-48	4.23652e-47
SNORC	77.4175	2.49502	0.170526	14.6313	1.77404e-48	4.72349e-47
SRPK3	259.674	3.15053	0.215359	14.6292	1.8288e-48	4.86253e-47
ECEL1	168.568	4.56948	0.312443	14.625	1.9464e-48	5.16806e-47
COL22A1	248.302	3.56396	0.244097	14.6006	2.78403e-48	7.35144e-47
PKHD1L1	115.654	-3.10449	0.212638	-14.5999	2.813e-48	7.41775e-47
MGAT3	712.325	-3.01128	0.206679	-14.5699	4.36779e-48	1.14704e-46
KIAA1324L	1172.68	-2.08189	0.142911	-14.5677	4.50731e-48	1.18206e-46
SERPINA4	119.045	8.05434	0.553848	14.5425	6.51526e-48	1.69937e-46
IQSEC3	135.719	-2.59039	0.178177	-14.5383	6.93059e-48	1.8028e-46
ABCG2	294.862	-2.03542	0.140032	-14.5355	7.22354e-48	1.87392e-46
SBK1	1397.94	2.54582	0.175528	14.5038	1.14665e-47	2.96261e-46
ITGA11	1997.83	2.85974	0.197242	14.4986	1.23592e-47	3.18042e-46
BEAN1	449.901	2.85093	0.196713	14.4928	1.34556e-47	3.4533e-46
FAM83D	649.269	2.26254	0.156128	14.4916	1.36916e-47	3.50917e-46
ABI3BP	1943.25	-2.47188	0.170648	-14.4853	1.50151e-47	3.84325e-46
PFKP	7404.42	2.13757	0.147802	14.4624	2.0939e-47	5.32406e-46
E2F7	198.558	2.72873	0.188753	14.4566	2.27755e-47	5.77571e-46
MPIG6B	25.5921	-2.18446	0.151235	-14.4441	2.72953e-47	6.89457e-46
ARHGAP11A	795.507	2.06209	0.142809	14.4395	2.92138e-47	7.35982e-46
CD36	2184.33	-2.89408	0.200463	-14.437	3.02954e-47	7.61232e-46
PTPN5	23.0603	-3.41187	0.236391	-14.4331	3.20211e-47	8.0354e-46
CHRM1	36.2254	-4.41778	0.306102	-14.4324	3.23612e-47	8.11017e-46
C2CD4D	87.2609	2.54658	0.176539	14.425	3.60072e-47	9.00039e-46
PIF1	184.42	2.36439	0.163929	14.4232	3.69622e-47	9.2271e-46
CT83	178.292	6.67569	0.462869	14.4224	3.74125e-47	9.31528e-46
GJB6	191.608	5.11313	0.354735	14.4139	4.23048e-47	1.05197e-45
NXPH4	245.083	4.20161	0.291749	14.4015	5.06551e-47	1.25636e-45
PADI1	129.699	5.55923	0.386082	14.3991	5.2441e-47	1.29898e-45
TRIM31	433.672	3.93955	0.273672	14.3952	5.54877e-47	1.372e-45
GRIK4	48.7221	-2.48988	0.172967	-14.3951	5.55319e-47	1.372e-45
OLR1	2404.9	-2.5351	0.176382	-14.3728	7.66967e-47	1.88521e-45
SLC19A3	295.076	-2.89082	0.201187	-14.3688	8.1197e-47	1.99327e-45
SLC29A4	1262.66	3.11841	0.217115	14.363	8.83508e-47	2.16612e-45
PKNOX2	235.948	-2.42449	0.169261	-14.324	1.55008e-46	3.79068e-45
RBBP8NL	231.029	2.09509	0.146309	14.3196	1.65049e-46	4.03111e-45
AGRP	38.7612	-2.95398	0.206457	-14.308	1.95093e-46	4.74075e-45
ANKRD34B	112.15	5.08729	0.356018	14.2894	2.54775e-46	6.1676e-45
MASP1	192.034	-2.69578	0.189101	-14.2557	4.12907e-46	9.93305e-45
GYG2	562.06	2.23053	0.15647	14.2554	4.15114e-46	9.97364e-45
P4HA3	324.577	2.24499	0.157521	14.252	4.35866e-46	1.04592e-44
KLK6	318.436	6.35279	0.445833	14.2493	4.53054e-46	1.0858e-44
PRR19	92.6952	2.17882	0.152976	14.2429	4.96248e-46	1.18784e-44
SP8	100.5	6.90795	0.485089	14.2406	5.13081e-46	1.2266e-44
PGLYRP4	99.5742	4.28429	0.300995	14.2338	5.65533e-46	1.35032e-44
PHLDA2	1316.09	2.31052	0.162377	14.2294	6.02173e-46	1.43423e-44
RHOV	1382.48	3.61221	0.253956	14.2238	6.52591e-46	1.55239e-44
LY6D	399.018	5.55717	0.390705	14.2235	6.55403e-46	1.55715e-44
OSCAR	745.829	-2.21607	0.155926	-14.2123	7.68882e-46	1.8245e-44
MINAR1	79.6546	2.03675	0.143496	14.1938	1.00154e-45	2.37073e-44
GOLGA7B	1179.09	2.72038	0.191743	14.1877	1.09214e-45	2.57564e-44
EGLN3	2978.53	3.03831	0.214347	14.1747	1.3143e-45	3.092e-44
NQO1	13787.5	3.03141	0.214443	14.1362	2.27347e-45	5.28376e-44
MSR1	4089.44	-2.299	0.162693	-14.131	2.44756e-45	5.67461e-44
COL3A1	97468.6	2.52336	0.178657	14.124	2.70096e-45	6.24703e-44
CD300C	212.084	-2.08993	0.147973	-14.1237	2.71393e-45	6.26946e-44
CXCR2	122.14	-2.59411	0.183732	-14.119	2.90111e-45	6.69381e-44
ADAM8	3030.84	2.12875	0.150874	14.1095	3.31984e-45	7.65077e-44
TGM1	152.577	-2.41965	0.17162	-14.0989	3.8563e-45	8.8658e-44
TRIM15	75.7171	6.3633	0.451617	14.09	4.37488e-45	1.0046e-43
PRAM1	349.155	-2.14107	0.151982	-14.0877	4.52277e-45	1.03732e-43
CFP	221.68	-2.07573	0.147348	-14.0873	4.5481e-45	1.04188e-43
CCNE2	246.223	2.04033	0.144838	14.087	4.56859e-45	1.04533e-43
FUT3	1336.7	2.31665	0.164458	14.0866	4.59026e-45	1.04904e-43
PCSK1	821.314	5.59628	0.397539	14.0773	5.2379e-45	1.19562e-43
BRDT	295.519	6.13095	0.43572	14.0709	5.73622e-45	1.30472e-43
HSF2BP	41.8774	2.24337	0.15962	14.0545	7.23013e-45	1.63483e-43
MB	432.216	3.2279	0.229739	14.0503	7.67195e-45	1.73065e-43
GPR19	51.3633	2.44122	0.173865	14.0409	8.75887e-45	1.97352e-43
TNFRSF18	365.568	2.64351	0.188404	14.0311	1.00634e-44	2.2595e-43
RAB3B	390.254	4.2274	0.301434	14.0243	1.10664e-44	2.48179e-43
DUSP9	119.043	4.5641	0.32562	14.0166	1.23312e-44	2.75258e-43
SULF1	7842.75	2.54188	0.181526	14.0028	1.49747e-44	3.33375e-43
SLC22A18AS	200.651	2.45138	0.175085	14.0011	1.53491e-44	3.41038e-43
SSMEM1	0.950869	-3.22238	0.230248	-13.9952	1.6671e-44	3.69981e-43
IBSP	84.7372	4.58865	0.328063	13.9871	1.86839e-44	4.13696e-43
CEACAM1	2580.46	2.07242	0.148202	13.9838	1.95817e-44	4.33076e-43
GLDN	422.711	-2.5143	0.179842	-13.9806	2.04845e-44	4.52521e-43
HBM	1.02831	-4.10399	0.293803	-13.9685	2.42647e-44	5.35414e-43
FBXO32	2969.7	2.11566	0.151492	13.9654	2.53336e-44	5.58357e-43
IL22RA2	67.5304	3.73683	0.267713	13.9583	2.79847e-44	6.1467e-43
SIGLEC11	66.8758	-2.42882	0.174063	-13.9537	2.98798e-44	6.55547e-43
SLC14A1	156.449	-2.84181	0.20385	-13.9407	3.58404e-44	7.83631e-43
MAP7D2	455.549	3.3518	0.240451	13.9396	3.63894e-44	7.93826e-43
DDIT4L	529.335	3.29562	0.236548	13.9322	4.03951e-44	8.8021e-43
GCOM1	28.8684	-2.6591	0.190906	-13.9289	4.23006e-44	9.19642e-43
ODF3L1	35.4275	-2.35059	0.168771	-13.9277	4.29851e-44	9.32413e-43
VEGFD	469.647	-3.55877	0.255531	-13.927	4.34388e-44	9.40128e-43
FAP	1019.51	2.26959	0.162978	13.9258	4.41669e-44	9.5481e-43
CLDN6	678.909	5.65333	0.406024	13.9236	4.55184e-44	9.81816e-43
IGFL2	117.317	3.77922	0.271884	13.9001	6.32349e-44	1.3609e-42
CORO2B	197.63	-2.18062	0.156928	-13.8957	6.73086e-44	1.44533e-42
PRSS3	154.627	4.95374	0.356538	13.894	6.8902e-44	1.47789e-42
AK4	1209.29	2.59454	0.186853	13.8854	7.76456e-44	1.66172e-42
HOXC13	94.5276	7.09232	0.510781	13.8852	7.78425e-44	1.66408e-42
LRRC2	68.2259	-2.4342	0.175418	-13.8765	8.7895e-44	1.87689e-42
FPR2	252.834	-2.95241	0.212851	-13.8708	9.52021e-44	2.02167e-42
SULT1C4	142.692	-2.28446	0.164736	-13.8673	9.99021e-44	2.11914e-42
SH3GL3	41.8364	-4.22034	0.304554	-13.8574	1.14685e-43	2.42469e-42
NGEF	476.559	2.99232	0.216092	13.8474	1.31809e-43	2.78059e-42
RAD51AP1	441	2.06831	0.149381	13.8459	1.34691e-43	2.83827e-42
GRIN1	112.376	3.09051	0.223274	13.8418	1.42654e-43	2.99949e-42
ACY3	175.965	2.9095	0.210333	13.8329	1.61459e-43	3.38745e-42
RAC3	641.883	2.3059	0.166792	13.825	1.8009e-43	3.77422e-42
ABCA8	695.354	-2.80878	0.20333	-13.8139	2.10138e-43	4.39435e-42
DLC1	5137.1	-2.23954	0.162171	-13.8098	2.22511e-43	4.64803e-42
GREB1L	220.575	3.31784	0.240615	13.789	2.96918e-43	6.18215e-42
BCL2L10	33.7215	4.15186	0.301189	13.7849	3.14197e-43	6.53481e-42
TMEM132A	2582.85	2.03726	0.147791	13.7847	3.1518e-43	6.54817e-42
SLC7A10	140.375	4.76964	0.346087	13.7816	3.28768e-43	6.82309e-42
C15orf48	2807.38	3.05341	0.221574	13.7805	3.33726e-43	6.91851e-42
ANKS4B	154.73	6.34208	0.46027	13.779	3.40807e-43	7.05767e-42
LYPD3	835.293	3.43963	0.24964	13.7784	3.43962e-43	7.11534e-42
SYNPO2L	28.8604	-2.64879	0.192305	-13.7739	3.65904e-43	7.55297e-42
AC008763.3	2.69683	-4.11456	0.298743	-13.7729	3.71115e-43	7.6523e-42
ABCB6	434.749	2.01011	0.146019	13.7661	4.07602e-43	8.38665e-42
CCN4	602.155	2.22319	0.161885	13.7331	6.42921e-43	1.31021e-41
EPYC	56.2799	5.30376	0.386545	13.7209	7.60814e-43	1.54882e-41
CXCL14	7048.61	4.30477	0.313745	13.7206	7.64237e-43	1.55249e-41
S100A3	115.204	-2.37672	0.17323	-13.72	7.70713e-43	1.56399e-41
SSTR4	1.20455	-4.03657	0.294334	-13.7142	8.34659e-43	1.69197e-41
CNFN	111.652	2.67152	0.194851	13.7106	8.76953e-43	1.77583e-41
EFNA2	18.6669	5.71978	0.417249	13.7083	9.05295e-43	1.83129e-41
ANXA10	186.08	6.01167	0.438554	13.7079	9.10184e-43	1.83924e-41
APCDD1L	93.2552	3.92151	0.286158	13.704	9.60703e-43	1.93725e-41
SLCO1B3	142.222	7.10575	0.518642	13.7007	1.0057e-42	2.02587e-41
CDKN2A	1107.35	3.52951	0.257665	13.698	1.04309e-42	2.09898e-41
VSIG4	3373.49	-2.38506	0.174142	-13.6961	1.07166e-42	2.15421e-41
CLPSL2	24.8309	5.50324	0.402039	13.6883	1.19241e-42	2.39443e-41
ADGRE1	169.453	-2.71102	0.19807	-13.6872	1.21129e-42	2.4298e-41
RNF183	156.348	4.14474	0.303041	13.6772	1.39002e-42	2.78251e-41
SLIT3	2101.98	-2.414	0.176562	-13.6723	1.48615e-42	2.96875e-41
ZIC2	81.0408	5.23258	0.382911	13.6653	1.63691e-42	3.26311e-41
POU3F2	98.9387	5.86673	0.430215	13.6368	2.42071e-42	4.80065e-41
PAX7	402.523	7.88603	0.579239	13.6145	3.28476e-42	6.50078e-41
ATP6V1C2	478.865	2.97407	0.218461	13.6137	3.31899e-42	6.56176e-41
KLF4	2227.69	-2.27316	0.167014	-13.6106	3.4647e-42	6.84278e-41
ZPLD1	31.7265	4.33656	0.31868	13.6079	3.59584e-42	7.09449e-41
ADAM28	1684.07	2.30583	0.169479	13.6054	3.71768e-42	7.31983e-41
ALKAL2	71.0929	-2.9734	0.218664	-13.598	4.11463e-42	8.07655e-41
RTN4RL2	635.366	2.86402	0.210719	13.5916	4.48959e-42	8.80354e-41
CDH3	5415.75	2.77792	0.204554	13.5804	5.23502e-42	1.02339e-40
ABCC2	941.313	4.85715	0.357758	13.5766	5.5121e-42	1.07646e-40
ADRB1	314.794	-3.12829	0.230464	-13.5739	5.72128e-42	1.11617e-40
GPX3	13531.9	-2.25644	0.166294	-13.5689	6.11971e-42	1.19148e-40
FAM155B	139.567	3.19416	0.235423	13.5678	6.21912e-42	1.20961e-40
PTCRA	31.6589	-2.42569	0.178793	-13.567	6.28356e-42	1.22091e-40
GDF10	277.794	-3.16719	0.233474	-13.5655	6.41361e-42	1.24491e-40
ACTN2	54.8935	-2.77142	0.204648	-13.5424	8.78993e-42	1.70273e-40
GNG4	443.012	4.24964	0.313885	13.5389	9.21917e-42	1.78408e-40
PI16	108.849	-3.56689	0.263958	-13.5131	1.30914e-41	2.51885e-40
CHRNB4	31.2312	3.42253	0.253276	13.5131	1.30948e-41	2.51885e-40
IL20RB	431.461	3.83703	0.284118	13.5051	1.46008e-41	2.80291e-40
ADAMTSL3	439.933	-2.29547	0.170007	-13.5022	1.51715e-41	2.90665e-40
NKAIN1	36.9775	4.38548	0.324832	13.5008	1.5475e-41	2.96185e-40
FUT6	326.463	3.91419	0.290443	13.4766	2.1475e-41	4.08984e-40
GRIA1	182.126	-3.69197	0.274017	-13.4735	2.2397e-41	4.26119e-40
MELTF	1162.72	2.80074	0.207989	13.4658	2.48627e-41	4.72097e-40
KRT6A	2172.9	5.35111	0.397595	13.4587	2.73716e-41	5.18584e-40
UMODL1	309.194	4.20185	0.312326	13.4534	2.93954e-41	5.55964e-40
EPHX4	170.275	2.62486	0.195164	13.4496	3.09748e-41	5.84683e-40
GAL	113.245	4.83538	0.359747	13.4411	3.47413e-41	6.55136e-40
DES	922.648	-3.02895	0.225371	-13.4398	3.53155e-41	6.6531e-40
ALG1L2	32.3868	2.04398	0.152137	13.4351	3.76311e-41	7.0824e-40
DACH1	267.142	-2.45993	0.183109	-13.4342	3.80962e-41	7.16291e-40
DMRTA2	104.366	5.07706	0.378021	13.4306	4.00027e-41	7.49203e-40
MARCO	4693.06	-3.02114	0.224948	-13.4304	4.01493e-41	7.51214e-40
VGF	73.7285	4.0565	0.302691	13.4015	5.92769e-41	1.1048e-39
LIN7A	307.721	-2.49113	0.185941	-13.3974	6.2607e-41	1.16573e-39
TNS4	1630.51	3.91693	0.292516	13.3905	6.87229e-41	1.27466e-39
ST6GALNAC5	475.306	-2.2136	0.165369	-13.3858	7.32078e-41	1.35654e-39
JSRP1	229.612	2.92172	0.218283	13.385	7.3987e-41	1.36965e-39
HIST1H2BG	107.796	3.90393	0.291891	13.3746	8.51011e-41	1.56633e-39
PODNL1	701.155	2.80751	0.209942	13.3728	8.71771e-41	1.60301e-39
ERFE	248.786	3.31793	0.248144	13.371	8.93692e-41	1.64174e-39
SLC17A9	1233.48	2.50674	0.187516	13.3682	9.28185e-41	1.70185e-39
HIST1H2AM	18.6864	4.36524	0.326699	13.3616	1.01314e-40	1.85407e-39
TESMIN	237.167	2.75768	0.206392	13.3614	1.01676e-40	1.85892e-39
SH2D4B	16.4233	-2.22256	0.166398	-13.3568	1.08052e-40	1.96987e-39
FO681492.1	61.7695	-2.86076	0.214213	-13.3547	1.11191e-40	2.02325e-39
REG4	268.215	7.3149	0.547991	13.3486	1.20731e-40	2.19477e-39
RNF186	41.5715	5.14211	0.385299	13.3458	1.25394e-40	2.27737e-39
LGI2	627.287	2.70657	0.202995	13.3332	1.48373e-40	2.69217e-39
CLDN10	912.547	4.07699	0.305945	13.3259	1.63738e-40	2.96536e-39
ALPK2	75.8334	2.99459	0.224874	13.3167	1.84992e-40	3.34396e-39
PABPC1L	1567.98	2.14697	0.161232	13.3161	1.86658e-40	3.37091e-39
HOXA10	149.79	4.21074	0.316225	13.3156	1.87771e-40	3.38782e-39
SLC2A5	422.26	2.41092	0.181251	13.3016	2.26714e-40	4.07512e-39
COL7A1	1259.2	3.15088	0.236918	13.2995	2.33082e-40	4.18566e-39
HOXC11	121.642	6.9323	0.521423	13.295	2.47604e-40	4.44229e-39
BHLHA15	140.836	2.8849	0.216997	13.2947	2.48567e-40	4.45541e-39
SYNGR3	183.51	2.80742	0.2112	13.2927	2.55142e-40	4.569e-39
HOXC10	299.447	6.05135	0.45538	13.2886	2.69747e-40	4.82153e-39
MMP17	366.547	2.68406	0.202042	13.2847	2.84034e-40	5.07219e-39
EPS8L3	190.18	6.45555	0.485987	13.2834	2.89059e-40	5.15712e-39
BMP8A	63.1026	2.33803	0.176244	13.2659	3.64986e-40	6.48763e-39
CNGA3	299.435	4.79936	0.361934	13.2603	3.93061e-40	6.98019e-39
ACADL	288.737	-3.12273	0.235599	-13.2544	4.25551e-40	7.54322e-39
PRSS2	526.969	5.3538	0.404068	13.2498	4.52673e-40	8.00919e-39
DERL3	1829.22	2.2227	0.168027	13.2282	6.02914e-40	1.06478e-38
FBXO43	36.3726	2.34135	0.177112	13.2196	6.75995e-40	1.19056e-38
SPTSSB	258.72	4.53289	0.343125	13.2106	7.61908e-40	1.33941e-38
EPHB2	1783.83	2.26005	0.171094	13.2095	7.7378e-40	1.35779e-38
XKRX	698.328	2.83508	0.214641	13.2085	7.84165e-40	1.37476e-38
SELE	228.997	-2.93398	0.222153	-13.207	7.99298e-40	1.40001e-38
CALCA	3188.38	7.05469	0.534246	13.2049	8.21559e-40	1.43769e-38
SRRM3	195.496	2.30075	0.174265	13.2026	8.47563e-40	1.48185e-38
MAMDC2	748.428	-2.67023	0.202265	-13.2016	8.58424e-40	1.49947e-38
MIOX	75.7342	4.12871	0.312849	13.1971	9.11668e-40	1.58958e-38
KIF1A	1584.24	5.44474	0.412683	13.1935	9.56409e-40	1.66608e-38
TUBB2B	592.395	3.92699	0.297713	13.1905	9.95334e-40	1.73231e-38
FAM178B	154.281	2.9203	0.221466	13.1862	1.05368e-39	1.83219e-38
TESC	3645.76	3.59632	0.272864	13.1799	1.14584e-39	1.98885e-38
NPSR1	14.166	5.47247	0.415223	13.1796	1.15036e-39	1.99489e-38
HGD	1076.82	3.79894	0.288273	13.1782	1.1708e-39	2.0285e-38
C12orf56	97.915	4.8314	0.366698	13.1754	1.21571e-39	2.10252e-38
BPIFA2	155.044	4.73017	0.359309	13.1646	1.40214e-39	2.41624e-38
PGLYRP3	32.7904	5.88518	0.447202	13.16	1.49072e-39	2.56657e-38
NRK	416.479	3.72882	0.283376	13.1586	1.5193e-39	2.61344e-38
ITGA8	1064.22	-2.08212	0.158234	-13.1585	1.52154e-39	2.61475e-38
MCIDAS	106.87	2.94126	0.223654	13.151	1.6802e-39	2.8722e-38
ANGPT1	760.099	-2.25357	0.171448	-13.1443	1.83405e-39	3.12963e-38
HORMAD1	266.35	4.43197	0.337267	13.1408	1.92065e-39	3.27158e-38
IGSF10	531.64	-2.80224	0.213317	-13.1366	2.0327e-39	3.45938e-38
RPL39L	686.713	2.31463	0.176262	13.1318	2.16494e-39	3.67791e-38
COL5A2	9379.8	2.18071	0.166085	13.13	2.21528e-39	3.7601e-38
FGF19	39.3449	7.14293	0.544226	13.1249	2.37009e-39	4.01576e-38
PDIA2	92.2527	4.28636	0.326629	13.123	2.43041e-39	4.11434e-38
CST4	25.4806	5.88244	0.448307	13.1215	2.481e-39	4.19628e-38
TBX4	614.97	-2.17625	0.165861	-13.121	2.49706e-39	4.21972e-38
DCST2	106.535	2.35975	0.180323	13.0862	3.94794e-39	6.61909e-38
CCN5	669.852	-2.17415	0.166168	-13.0841	4.06109e-39	6.80285e-38
KREMEN2	65.5576	2.96747	0.227017	13.0716	4.7851e-39	7.97392e-38
MMP3	101.262	3.9135	0.299505	13.0665	5.11381e-39	8.49955e-38
OR6K3	1.80863	-4.38839	0.336425	-13.0442	6.85877e-39	1.13605e-37
SYT15	45.2818	-2.50667	0.192173	-13.0438	6.89058e-39	1.14033e-37
CFD	1582.92	-2.33782	0.179299	-13.0387	7.37249e-39	1.21798e-37
RCOR2	230.046	2.7935	0.21442	13.0282	8.45865e-39	1.39502e-37
TNXB	1816.73	-2.68485	0.206082	-13.0281	8.46859e-39	1.39546e-37
METTL7B	748.581	2.59873	0.199599	13.0198	9.44514e-39	1.54973e-37
RTBDN	34.0885	4.92665	0.378505	13.0161	9.91458e-39	1.62536e-37
MESP1	194.887	2.37758	0.182709	13.0129	1.0331e-38	1.6893e-37
TFF2	459.059	9.54459	0.7338	13.0071	1.11543e-38	1.82237e-37
CCL23	76.8718	-2.51453	0.193428	-12.9998	1.22602e-38	1.99966e-37
SYNGR4	21.1647	4.38857	0.337641	12.9978	1.25985e-38	2.05134e-37
MAGEA3	407.145	9.18194	0.706526	12.9959	1.29085e-38	2.10003e-37
ABCA4	987.184	3.70457	0.285161	12.9911	1.37363e-38	2.23093e-37
LGI3	645.665	-4.2471	0.327498	-12.9683	1.85036e-38	3.00264e-37
SRPX2	1306.14	2.3178	0.178748	12.9669	1.88573e-38	3.0523e-37
OVOL1	242.131	2.31191	0.178321	12.9649	1.93563e-38	3.13044e-37
CELF5	63.0837	3.3604	0.259554	12.9468	2.44952e-38	3.95155e-37
MMRN1	601.248	-2.33626	0.180512	-12.9424	2.59322e-38	4.17985e-37
TMEM59L	1073.68	4.16198	0.321738	12.9359	2.82195e-38	4.5371e-37
IQCN	438.93	-2.42085	0.187189	-12.9327	2.94366e-38	4.72883e-37
CCDC185	17.1911	4.64324	0.359048	12.9321	2.96703e-38	4.76238e-37
PLA2G4F	1067.74	-2.70164	0.208911	-12.932	2.96991e-38	4.76302e-37
LHX2	29.4283	4.72417	0.365629	12.9207	3.44126e-38	5.50515e-37
CXCR1	71.1039	-2.87483	0.22251	-12.92	3.47116e-38	5.54837e-37
PAH	132.306	5.24922	0.406529	12.9123	3.83746e-38	6.11859e-37
MESP2	59.6009	3.13185	0.242919	12.8926	4.95523e-38	7.88116e-37
COL6A6	603.812	-2.79434	0.21696	-12.8795	5.86857e-38	9.31836e-37
PLAU	8154.32	2.58244	0.20058	12.8748	6.23614e-38	9.88564e-37
CBX2	819.274	2.49102	0.193531	12.8715	6.51667e-38	1.03133e-36
DCC	105.808	-2.59598	0.201773	-12.8659	7.00383e-38	1.10752e-36
POU4F1	41.4589	5.19758	0.404146	12.8606	7.4958e-38	1.18336e-36
LRRN3	174.094	-2.70275	0.210779	-12.8226	1.22465e-37	1.91842e-36
SLC7A11	1987.76	3.06715	0.2392	12.8225	1.22618e-37	1.91842e-36
PRSS50	84.4629	3.30248	0.257596	12.8204	1.26025e-37	1.97012e-36
DRP2	54.0668	3.07782	0.240161	12.8156	1.34025e-37	2.09348e-36
MYO3B	138.06	3.50028	0.273271	12.8088	1.46319e-37	2.2818e-36
CELA2B	9.6963	-2.14286	0.167355	-12.8042	1.55258e-37	2.41726e-36
TMCO2	1.56354	-2.68979	0.210147	-12.7996	1.64824e-37	2.56205e-36
PANX2	729.377	2.45241	0.191675	12.7947	1.75633e-37	2.72785e-36
FOXA3	389.105	3.28318	0.25683	12.7835	2.02816e-37	3.13736e-36
HES6	1051.9	2.84069	0.222269	12.7804	2.11032e-37	3.26182e-36
SIRPD	7.03889	-2.15655	0.168757	-12.779	2.14753e-37	3.31667e-36
MMP19	1134.36	-2.00696	0.157102	-12.7748	2.26618e-37	3.49148e-36
ASPHD1	505.459	2.75049	0.215428	12.7676	2.48752e-37	3.82943e-36
ITLN2	240.53	-4.63124	0.362847	-12.7636	2.61774e-37	4.02344e-36
FAM133A	208.534	5.52711	0.433342	12.7546	2.93822e-37	4.51241e-36
HIST1H3H	209.157	2.66511	0.208983	12.7528	3.00785e-37	4.61564e-36
S100A2	1799.35	3.38676	0.265622	12.7503	3.10657e-37	4.76332e-36
PDZD2	1659.85	-2.21542	0.17378	-12.7484	3.1818e-37	4.87478e-36
CCDC141	136.858	-2.95576	0.231933	-12.744	3.36607e-37	5.15298e-36
IL7R	3522.32	-2.02948	0.159395	-12.7324	3.90608e-37	5.96539e-36
AL096711.2	29.6938	-2.50088	0.196586	-12.7215	4.48873e-37	6.84434e-36
STRIP2	559.938	2.74271	0.215705	12.7151	4.87658e-37	7.42392e-36
GPR87	469.928	4.08051	0.321054	12.7097	5.22069e-37	7.94148e-36
HECW1	90.2184	2.39377	0.18858	12.6936	6.41309e-37	9.73988e-36
FAM72B	47.8835	2.2825	0.180117	12.6723	8.42104e-37	1.2709e-35
CNTN6	155.156	-3.41707	0.269773	-12.6665	9.07211e-37	1.36594e-35
SPTB	1417.62	3.3016	0.260734	12.6627	9.5143e-37	1.4314e-35
HIST1H2BH	40.6798	4.37572	0.345673	12.6585	1.00352e-36	1.50858e-35
ZBED2	301.89	-2.35672	0.18625	-12.6536	1.06906e-36	1.60333e-35
ARNTL2	1644.44	2.48719	0.196587	12.6519	1.09263e-36	1.63741e-35
FA2H	1225.78	2.52827	0.199847	12.651	1.10428e-36	1.65357e-35
HIST1H1D	33.5785	5.14181	0.40644	12.6509	1.10649e-36	1.65559e-35
IL6	632.838	-2.85115	0.225393	-12.6497	1.12355e-36	1.67981e-35
SFTPC	168039	-4.71074	0.372596	-12.643	1.22277e-36	1.82248e-35
HSPB6	504.037	-2.46221	0.194802	-12.6395	1.27794e-36	1.90028e-35
MYH2	13.8366	-3.14234	0.249275	-12.6059	1.95856e-36	2.88997e-35
EPHX3	810.166	2.2188	0.17602	12.6054	1.97231e-36	2.90802e-35
LIPM	61.7796	2.60814	0.207069	12.5955	2.2352e-36	3.29058e-35
CRABP1	75.4814	4.91715	0.390669	12.5865	2.50543e-36	3.67713e-35
PLA2G2F	16.3764	5.48252	0.435691	12.5835	2.60196e-36	3.81296e-35
HOXB13	121.952	6.50783	0.51739	12.5782	2.78305e-36	4.07523e-35
OR51E1	30.5145	3.267	0.259752	12.5774	2.81068e-36	4.10942e-35
BCAN	79.1094	2.8266	0.225548	12.5322	4.97909e-36	7.20842e-35
CASQ2	70.7476	-2.72672	0.217656	-12.5277	5.26864e-36	7.62186e-35
KCNA5	42.3093	-2.26625	0.180957	-12.5237	5.54042e-36	8.00297e-35
PRR36	1000.59	2.15356	0.17197	12.5229	5.59676e-36	8.07827e-35
VEPH1	1073.72	-2.62626	0.209911	-12.5113	6.4756e-36	9.33274e-35
TRIM54	110.953	3.72264	0.297595	12.5091	6.65913e-36	9.59005e-35
SPINK4	90.4937	6.07889	0.486428	12.497	7.75299e-36	1.11236e-34
SCG5	537.948	2.83989	0.227367	12.4903	8.43029e-36	1.20593e-34
LILRA5	236.266	-2.03631	0.163149	-12.4813	9.4431e-36	1.3488e-34
NAT8L	175.359	3.35481	0.268842	12.4788	9.75045e-36	1.39167e-34
SLC15A1	179.951	4.00579	0.321011	12.4787	9.75969e-36	1.39195e-34
SMC1B	100.409	3.52617	0.282596	12.4778	9.87062e-36	1.40673e-34
FIBIN	530.396	-2.1317	0.170848	-12.4771	9.95056e-36	1.41518e-34
HPCA	24.6189	2.39212	0.19172	12.4771	9.95206e-36	1.41518e-34
HTR3C	19.3981	-4.54479	0.364452	-12.4702	1.08579e-35	1.54171e-34
MAGEA12	219.958	8.67039	0.695686	12.4631	1.18686e-35	1.68398e-34
HIST1H2AE	76.2708	3.68334	0.295793	12.4524	1.35672e-35	1.91648e-34
TOX3	1249.44	2.8131	0.225977	12.4486	1.42304e-35	2.00869e-34
TLL2	55.191	2.84699	0.228778	12.4443	1.50155e-35	2.11794e-34
CCDC198	79.1908	5.52725	0.444546	12.4335	1.72008e-35	2.4173e-34
TRAPPC3L	5.3975	-2.066	0.166216	-12.4296	1.80424e-35	2.53372e-34
CYP27C1	163.314	3.0128	0.242402	12.4289	1.82021e-35	2.55429e-34
RNFT2	297.704	2.21424	0.178257	12.4216	1.99464e-35	2.79702e-34
DNMT3B	316.315	2.04964	0.165239	12.4041	2.48325e-35	3.47203e-34
PDK4	3276	-2.37363	0.191372	-12.4032	2.50987e-35	3.50669e-34
FOXB1	53.7139	4.50224	0.363791	12.3759	3.5304e-35	4.91465e-34
SLC1A1	1257	-2.18762	0.177017	-12.3582	4.39908e-35	6.09302e-34
PIP5K1B	556.576	-2.22334	0.179968	-12.3541	4.63114e-35	6.40174e-34
PRB3	27.8296	3.39327	0.274669	12.354	4.63198e-35	6.40174e-34
TEX11	13.6446	3.42627	0.277357	12.3533	4.67672e-35	6.45893e-34
FGFR4	1004.43	-2.45383	0.198699	-12.3495	4.90226e-35	6.76554e-34
SHOX2	88.5625	3.17481	0.257144	12.3464	5.0931e-35	7.01883e-34
SOX11	152.382	4.29951	0.348249	12.3461	5.11363e-35	7.04206e-34
IL36G	28.8407	4.4188	0.357938	12.3452	5.17344e-35	7.11932e-34
HAS1	76.8364	-3.36161	0.272497	-12.3363	5.77409e-35	7.90622e-34
ADH1B	4044.95	-3.24828	0.26338	-12.333	6.01331e-35	8.22791e-34
DSP	16725.7	2.17629	0.17648	12.3316	6.11817e-35	8.35352e-34
ALDH3B2	573.465	2.82528	0.229295	12.3216	6.93342e-35	9.43309e-34
COL5A1	14605.7	2.00768	0.163021	12.3154	7.48169e-35	1.01718e-33
CRLF1	5945.74	4.02089	0.326678	12.3084	8.15834e-35	1.10761e-33
FFAR4	182.54	-2.37747	0.193324	-12.2979	9.30167e-35	1.26016e-33
GP9	5.03064	-3.12193	0.253863	-12.2977	9.31839e-35	1.26153e-33
NPC1L1	169.803	4.05395	0.329734	12.2946	9.68444e-35	1.31016e-33
APOBEC1	35.4385	6.89455	0.562402	12.2591	1.5014e-34	2.01978e-33
OTC	8.2238	-3.65208	0.297979	-12.2562	1.55703e-34	2.09315e-33
CRYGN	49.0391	3.24144	0.26455	12.2526	1.62633e-34	2.18326e-33
ANO2	50.0013	-2.0819	0.169935	-12.2511	1.65648e-34	2.22063e-33
TMEM156	312.168	2.47588	0.20212	12.2496	1.6888e-34	2.26238e-33
GUCA1A	13.0934	4.5326	0.370261	12.2416	1.86232e-34	2.48789e-33
PLA2G2C	19.6463	3.18555	0.260305	12.2378	1.95358e-34	2.60381e-33
DUOX1	3006.79	-2.55238	0.208567	-12.2377	1.95452e-34	2.60381e-33
BIK	340.779	2.00224	0.163666	12.2337	2.05343e-34	2.73179e-33
MRC1	6150.12	-2.3118	0.189056	-12.2281	2.1997e-34	2.9203e-33
LRRC36	295.189	-2.90258	0.237502	-12.2213	2.39288e-34	3.17019e-33
ALB	320.348	5.21586	0.427106	12.2121	2.67857e-34	3.54136e-33
HIST1H3D	44.5751	3.39	0.277601	12.2118	2.68902e-34	3.55272e-33
CPNE4	174.223	2.71575	0.222466	12.2075	2.83482e-34	3.73764e-33
DNASE2B	47.9559	-2.89316	0.237039	-12.2054	2.90802e-34	3.83152e-33
PPFIA4	246.989	2.41076	0.197566	12.2023	3.0216e-34	3.97844e-33
SLC16A9	1209.36	3.21645	0.263666	12.199	3.14802e-34	4.13921e-33
SERTM1	116.792	-4.76047	0.390405	-12.1937	3.3601e-34	4.40902e-33
CXCL2	2459.35	-2.39434	0.196508	-12.1844	3.76228e-34	4.92999e-33
MFAP3L	248.728	-2.08897	0.17148	-12.182	3.87611e-34	5.0757e-33
SOHLH2	52.2834	4.49253	0.369024	12.1741	4.27126e-34	5.57792e-33
KCNA4	30.0389	-3.8917	0.320176	-12.1549	5.4044e-34	7.03855e-33
HIST1H2AG	93.5152	2.9281	0.240901	12.1548	5.41247e-34	7.04428e-33
KPNA7	174.937	2.24654	0.184867	12.1522	5.58752e-34	7.26719e-33
CSAG1	162.815	7.24588	0.596423	12.1489	5.81419e-34	7.54665e-33
FGFBP2	65.0879	-3.07637	0.253299	-12.1452	6.08404e-34	7.89158e-33
ARTN	108.207	2.61651	0.215481	12.1427	6.2746e-34	8.12777e-33
ACKR4	81.3566	-2.38317	0.196457	-12.1308	7.25708e-34	9.38143e-33
MUC21	4098.78	3.74247	0.308527	12.1301	7.31286e-34	9.44717e-33
AGR2	27329.7	2.49625	0.205983	12.1187	8.40749e-34	1.08394e-32
GLRA3	83.2718	3.86397	0.31893	12.1154	8.75147e-34	1.12753e-32
IGFBP3	15505	2.17516	0.179663	12.1068	9.71676e-34	1.24771e-32
LOXHD1	31.4411	-2.16949	0.179413	-12.0922	1.16178e-33	1.48883e-32
KRT83	24.5996	5.21838	0.431798	12.0852	1.26422e-33	1.61687e-32
INMT-MINDY4	5.45525	-3.12185	0.258373	-12.0827	1.30318e-33	1.66559e-32
SPERT	26.1512	5.04463	0.41808	12.0662	1.59364e-33	2.02872e-32
IL23A	126.233	2.13708	0.177207	12.0598	1.7229e-33	2.18746e-32
GREB1	480.665	2.68113	0.222399	12.0555	1.81496e-33	2.30283e-32
AIM2	468.935	2.81135	0.233212	12.0549	1.82678e-33	2.31629e-32
BEND2	0.919211	-3.17068	0.263042	-12.0539	1.8494e-33	2.34343e-32
LEMD1	182.461	2.79671	0.232094	12.0499	1.94214e-33	2.4577e-32
EDN1	1539.4	-2.01258	0.167085	-12.0452	2.05527e-33	2.59914e-32
HIST1H1E	40.0523	3.62247	0.300775	12.0438	2.09122e-33	2.64113e-32
FCRL5	677.968	2.57761	0.21407	12.041	2.16302e-33	2.73002e-32
GPER1	214.433	-2.1966	0.182516	-12.0351	2.32257e-33	2.92946e-32
UCHL1	3134.22	3.472	0.288947	12.016	2.92653e-33	3.68397e-32
SGK2	191.651	2.61138	0.217333	12.0156	2.94294e-33	3.7022e-32
MAGEA6	325.026	9.1662	0.76309	12.0119	3.07531e-33	3.86619e-32
SPOCK1	691.528	3.08836	0.257499	11.9937	3.83564e-33	4.80632e-32
INSL3	19.2026	2.10067	0.175214	11.9891	4.05078e-33	5.06598e-32
RADIL	181.137	-2.23255	0.186468	-11.9728	4.93228e-33	6.14838e-32
GABRA3	114.301	6.03367	0.504252	11.9656	5.38253e-33	6.70447e-32
CTXND1	117.991	-3.10823	0.259765	-11.9655	5.38537e-33	6.70447e-32
C2orf91	25.9743	-2.88219	0.240985	-11.9601	5.75188e-33	7.14223e-32
PACSIN1	116.083	2.46328	0.206185	11.9469	6.73776e-33	8.33944e-32
SMIM24	95.4029	3.90384	0.326924	11.9411	7.22542e-33	8.9143e-32
ADCYAP1R1	43.9879	-2.13013	0.178401	-11.9401	7.31121e-33	9.01434e-32
TTYH1	45.9429	2.47351	0.207551	11.9176	9.57951e-33	1.17582e-31
C12orf42	26.9789	2.96203	0.248626	11.9136	1.00498e-32	1.23276e-31
COX6B2	39.4449	3.26508	0.274117	11.9113	1.03373e-32	1.26721e-31
SVEP1	1431.78	-2.06927	0.173727	-11.911	1.03705e-32	1.27046e-31
SOSTDC1	288.777	-3.70491	0.311128	-11.908	1.07542e-32	1.3158e-31
TFAP2D	57.2821	6.98574	0.586938	11.902	1.15532e-32	1.40997e-31
IL11	77.7161	2.71763	0.228428	11.8971	1.22522e-32	1.49243e-31
PTPRQ	67.8302	-3.5667	0.300037	-11.8875	1.37399e-32	1.66834e-31
HIST2H2BF	134.563	2.70034	0.227168	11.887	1.38287e-32	1.67807e-31
PADI4	20.1305	-2.52735	0.212943	-11.8686	1.72258e-32	2.0837e-31
PRSS1	77.0387	5.28043	0.444922	11.8682	1.7309e-32	2.09245e-31
KCNK12	41.6275	3.22479	0.271944	11.8583	1.94967e-32	2.35396e-31
NDRG4	569.092	-2.03348	0.17157	-11.8522	2.09663e-32	2.52979e-31
IL17C	28.7306	3.87733	0.327167	11.8512	2.12114e-32	2.55776e-31
TDRD5	158.624	3.66213	0.309085	11.8483	2.19586e-32	2.64287e-31
NKPD1	18.814	2.55668	0.215925	11.8406	2.40837e-32	2.89502e-31
ERICH4	3.79585	-2.3124	0.195338	-11.8379	2.48505e-32	2.98346e-31
TMEM171	71.7573	2.88391	0.243657	11.836	2.54432e-32	3.0508e-31
SALL1	83.9267	5.7412	0.485412	11.8275	2.8143e-32	3.37098e-31
GPR37	320.534	2.73244	0.231025	11.8275	2.81486e-32	3.37098e-31
MUC20	2392.43	2.32122	0.196492	11.8133	3.33187e-32	3.97278e-31
MT1M	253.096	-2.75103	0.232925	-11.8108	3.43192e-32	4.08447e-31
FAM177B	225.862	3.32196	0.281277	11.8103	3.45506e-32	4.10947e-31
AC087651.1	50.473	5.21997	0.44207	11.808	3.54874e-32	4.21828e-31
CAMK2N2	33.4193	3.26903	0.277044	11.7997	3.91929e-32	4.64722e-31
SMOC1	1036.47	3.81525	0.323421	11.7966	4.06604e-32	4.81528e-31
TINAG	50.8536	6.75114	0.572306	11.7964	4.0748e-32	4.82268e-31
HIST1H3J	8.54784	4.68386	0.397549	11.7819	4.84103e-32	5.70843e-31
CEACAM7	131.38	3.5449	0.300978	11.7779	5.07299e-32	5.97828e-31
AKR1C2	14957.1	4.61223	0.391613	11.7775	5.09673e-32	6.00257e-31
PRG4	657.428	-3.04483	0.258574	-11.7755	5.22056e-32	6.13711e-31
TMEM82	19.1149	4.94232	0.419852	11.7716	5.4697e-32	6.42213e-31
KCNIP1	23.1088	-2.10644	0.178976	-11.7694	5.6152e-32	6.58894e-31
SIX1	1245.56	2.35981	0.200511	11.769	5.64016e-32	6.61418e-31
SLC6A13	21.4678	-2.64276	0.224723	-11.7601	6.26815e-32	7.33718e-31
HIST1H2BF	19.3786	4.80483	0.408779	11.7541	6.72711e-32	7.86961e-31
RAMP1	1575.83	2.21796	0.188723	11.7525	6.85959e-32	8.00995e-31
SERPINB5	722.222	4.39087	0.373694	11.7499	7.06929e-32	8.24979e-31
C1QTNF7	252.036	-2.37926	0.202645	-11.741	7.85315e-32	9.15342e-31
FOSB	8677.18	-3.28717	0.280078	-11.7366	8.27165e-32	9.62791e-31
GFAP	41.9707	3.07711	0.262184	11.7365	8.28801e-32	9.63689e-31
GHR	146.944	-2.00169	0.170595	-11.7335	8.57866e-32	9.9633e-31
ITPRID1	189.382	4.57351	0.389828	11.7321	8.72251e-32	1.01176e-30
CNGB1	117.793	2.94503	0.251084	11.7292	9.02665e-32	1.0464e-30
EXD1	7.90774	-2.42062	0.206467	-11.724	9.60006e-32	1.11153e-30
SCN7A	1148.5	-2.33946	0.19957	-11.7225	9.77329e-32	1.13023e-30
KCNT2	144.152	-2.45464	0.209451	-11.7194	1.01347e-31	1.17132e-30
SLC16A14	1641.34	2.91165	0.24857	11.7136	1.08586e-31	1.25347e-30
SPRR1B	240.642	5.38906	0.460146	11.7116	1.11126e-31	1.28125e-30
HRASLS	74.477	2.79379	0.238568	11.7107	1.12363e-31	1.29474e-30
WFIKKN2	18.2927	-3.03595	0.259918	-11.6804	1.60505e-31	1.84394e-30
VSX1	18.9507	3.90632	0.334462	11.6794	1.62421e-31	1.86483e-30
UCN2	20.2496	3.98661	0.341488	11.6743	1.7257e-31	1.97899e-30
CCL14	90.6055	-2.41686	0.207302	-11.6587	2.07257e-31	2.36829e-30
COMP	1959.71	2.89141	0.248619	11.6299	2.90501e-31	3.2979e-30
CHGB	524.945	4.39306	0.377901	11.6249	3.0796e-31	3.49197e-30
STK32A	1047.28	2.08025	0.179212	11.6078	3.76327e-31	4.25462e-30
B3GNT4	113.374	2.12202	0.182877	11.6036	3.95319e-31	4.46408e-30
TMEM145	53.676	2.883	0.24848	11.6026	3.99894e-31	4.51043e-30
HIST1H4H	161.195	2.49917	0.215513	11.5964	4.29945e-31	4.84654e-30
NCCRP1	325.111	3.59729	0.310244	11.595	4.36659e-31	4.91933e-30
ANGPTL5	11.5138	-2.44804	0.211228	-11.5896	4.65438e-31	5.23128e-30
REEP6	940.433	2.23156	0.192583	11.5875	4.76748e-31	5.35212e-30
TM4SF5	55.158	7.07374	0.611034	11.5767	5.40996e-31	6.05922e-30
DEPDC7	180.516	2.55935	0.221486	11.5554	6.93594e-31	7.72328e-30
UNC93A	17.6441	5.75363	0.497936	11.555	6.96849e-31	7.75502e-30
NTM	999.031	-2.11273	0.182995	-11.5453	7.79518e-31	8.65495e-30
LCN12	103.068	2.44693	0.212022	11.5409	8.20484e-31	9.10453e-30
TM4SF4	814.422	4.56184	0.3953	11.5402	8.27389e-31	9.17585e-30
CHRNA2	8.34561	-3.58724	0.311054	-11.5325	9.04272e-31	1.00111e-29
SYT2	198.977	2.86346	0.24831	11.5318	9.11954e-31	1.00828e-29
SHOC1	182.406	3.15779	0.273833	11.5318	9.12243e-31	1.00828e-29
FAM72D	28.7663	2.29277	0.198948	11.5245	9.92704e-31	1.09523e-29
ACRV1	12.657	2.73033	0.236926	11.524	9.98497e-31	1.10035e-29
PLOD2	5592.76	2.04847	0.177806	11.5208	1.03622e-30	1.14061e-29
RGS20	91.6241	2.91168	0.252849	11.5155	1.10232e-30	1.21199e-29
UGT2B15	82.3432	4.77961	0.415231	11.5107	1.16474e-30	1.27841e-29
BCHE	201.269	-2.44654	0.21263	-11.5061	1.22864e-30	1.34624e-29
ADRA1A	28.6788	-3.42785	0.298488	-11.484	1.58683e-30	1.72885e-29
GJB3	562.096	3.26332	0.284192	11.4828	1.60974e-30	1.75083e-29
CDHR2	118.319	3.4658	0.30185	11.4819	1.62741e-30	1.76905e-29
SGCA	250.028	-2.0002	0.174333	-11.4734	1.79422e-30	1.94248e-29
TAS1R3	218.665	2.23867	0.195141	11.4721	1.82216e-30	1.97071e-29
INSL4	138.826	7.64563	0.666563	11.4702	1.86162e-30	2.01111e-29
FAM72C	19.084	2.75593	0.240354	11.4661	1.95266e-30	2.10828e-29
CKMT1B	141.974	2.91781	0.254504	11.4647	1.98477e-30	2.14174e-29
INA	141.906	4.34551	0.379154	11.4611	2.06889e-30	2.23001e-29
HIST1H2AD	29.9661	3.76422	0.328599	11.4553	2.21093e-30	2.38177e-29
CHRNA9	154.533	4.7577	0.415462	11.4516	2.30841e-30	2.484e-29
BPIFA1	11520	4.87228	0.426096	11.4347	2.80467e-30	3.01294e-29
HIST1H1B	25.8219	5.31141	0.464985	11.4228	3.21868e-30	3.45383e-29
CKMT1A	114.002	2.85618	0.250073	11.4214	3.26955e-30	3.50645e-29
TBXT	36.0989	5.49123	0.480978	11.4168	3.44742e-30	3.69515e-29
STK31	263.575	2.05019	0.179642	11.4126	3.61728e-30	3.86857e-29
PTPRN	113.817	3.57518	0.313653	11.3985	4.2526e-30	4.53287e-29
MME	1284.86	-2.49771	0.219196	-11.3949	4.4348e-30	4.72446e-29
LINGO1	243.639	2.48921	0.218471	11.3938	4.49147e-30	4.77954e-29
GPR35	431.946	2.48105	0.217825	11.3901	4.68266e-30	4.98022e-29
KCNQ5	225.602	2.62438	0.230548	11.3832	5.07018e-30	5.38342e-29
ANGPTL1	188.73	-2.26482	0.199306	-11.3635	6.35294e-30	6.71202e-29
SYT14	46.2841	4.47549	0.393987	11.3595	6.65153e-30	7.02362e-29
EN2	33.3971	4.19233	0.369322	11.3514	7.29699e-30	7.68827e-29
DLX6	43.9792	5.02783	0.443082	11.3474	7.64074e-30	8.04604e-29
IGLL5	5931.64	2.44634	0.215732	11.3397	8.34286e-30	8.76617e-29
PAX9	652.373	2.69983	0.238139	11.3372	8.58311e-30	9.00875e-29
ARL9	51.2214	2.45547	0.216704	11.331	9.21967e-30	9.65049e-29
SMKR1	182.328	2.77945	0.245333	11.3293	9.39395e-30	9.82755e-29
SRSF12	100.594	2.12012	0.187165	11.3276	9.58119e-30	1.00071e-28
HIST1H3B	15.1805	5.20424	0.459691	11.3212	1.03089e-29	1.07496e-28
GSDMC	354.471	2.54994	0.225245	11.3207	1.03623e-29	1.07994e-28
SLC28A2	245.844	4.41686	0.391	11.2963	1.3682e-29	1.41975e-28
LCT	62.0875	4.01624	0.355606	11.2941	1.40385e-29	1.45517e-28
FOXO6	213.304	2.26806	0.20087	11.2912	1.45035e-29	1.50256e-28
DAO	3.59831	-2.44447	0.216498	-11.291	1.45423e-29	1.50576e-28
ANGPTL7	29.0147	-3.43481	0.304602	-11.2764	1.71676e-29	1.76996e-28
SIX2	288.093	3.28135	0.291011	11.2757	1.72977e-29	1.78241e-28
HIST1H3C	12.8164	5.37431	0.47677	11.2723	1.79757e-29	1.8503e-28
ACKR1	843.723	-2.36641	0.209961	-11.2707	1.83021e-29	1.88288e-28
LIPK	13.6226	5.86118	0.520138	11.2685	1.87705e-29	1.92488e-28
ESPN	683.26	2.36048	0.209631	11.2602	2.06386e-29	2.11194e-28
QPCT	2114.81	2.64782	0.235171	11.2592	2.08727e-29	2.13476e-28
KRT79	17.9644	-3.11759	0.277176	-11.2477	2.37702e-29	2.42722e-28
DIRAS1	283.802	2.57635	0.229177	11.2418	2.54276e-29	2.58957e-28
NKAIN4	63.7643	3.1248	0.278031	11.239	2.62233e-29	2.66918e-28
PADI3	94.9754	5.70964	0.508202	11.235	2.74523e-29	2.78837e-28
ADTRP	296.077	-2.09712	0.18702	-11.2134	3.50634e-29	3.54456e-28
OGDHL	154.916	3.47612	0.310021	11.2125	3.53893e-29	3.57374e-28
LY6K	507.705	3.67473	0.327878	11.2076	3.74067e-29	3.77151e-28
BPIFB4	30.8313	5.35537	0.478456	11.193	4.41175e-29	4.44113e-28
MUC5B	31871.5	3.94956	0.353012	11.1882	4.65959e-29	4.68816e-28
HSPB3	12.8683	-2.52525	0.225979	-11.1747	5.42153e-29	5.432e-28
TAF7L	20.3489	3.61658	0.323703	11.1725	5.55726e-29	5.56508e-28
RETN	158.487	-2.95173	0.264463	-11.1612	6.31001e-29	6.30574e-28
PLA2G4A	2570.38	2.4261	0.217378	11.1608	6.34501e-29	6.33742e-28
THPO	107.833	3.06889	0.27505	11.1576	6.57607e-29	6.56479e-28
HIST1H2BO	15.427	3.99968	0.35884	11.1461	7.47828e-29	7.43837e-28
ADAMTS16	284.205	2.30753	0.207184	11.1376	8.22983e-29	8.15212e-28
MUC6	1099.53	4.76866	0.428235	11.1356	8.41509e-29	8.32703e-28
COL25A1	375.69	4.40527	0.396358	11.1144	1.06788e-28	1.05183e-27
UPK3A	69.5381	3.11462	0.280262	11.1132	1.08156e-28	1.06475e-27
FOXE1	143.706	4.24358	0.38198	11.1094	1.12867e-28	1.10772e-27
TFPI2	7164.07	3.6299	0.326771	11.1084	1.14195e-28	1.12019e-27
NKAIN3	15.3093	5.2861	0.476752	11.0877	1.43877e-28	1.40346e-27
AQP4	6811.08	-2.95509	0.266579	-11.0852	1.47969e-28	1.44264e-27
HIST2H4A	19.4748	2.25937	0.204027	11.0739	1.6798e-28	1.63442e-27
SLC25A48	12.4424	4.22836	0.381843	11.0735	1.68607e-28	1.63969e-27
AFF3	512.674	-2.36896	0.214155	-11.0619	1.91971e-28	1.86313e-27
SBSPON	273.025	-2.25376	0.203841	-11.0565	2.0396e-28	1.97549e-27
ALOXE3	27.9198	2.74735	0.248543	11.0538	2.10165e-28	2.03456e-27
HBG2	5.67884	-2.46285	0.22294	-11.0471	2.26298e-28	2.18963e-27
CGA	133.211	6.8023	0.615924	11.0441	2.34203e-28	2.26157e-27
CPXM1	676.014	2.01178	0.182259	11.038	2.5056e-28	2.41587e-27
MMP10	251.337	3.36357	0.305154	11.0225	2.97554e-28	2.85607e-27
HIST1H2BC	354.259	2.25912	0.205142	11.0125	3.32819e-28	3.1866e-27
SLC5A9	158.686	-2.51447	0.228363	-11.0109	3.38791e-28	3.24054e-27
HNF1A	104.099	3.82715	0.34778	11.0045	3.63492e-28	3.46859e-27
NIM1K	99.4482	-2.24517	0.204344	-10.9872	4.40304e-28	4.18442e-27
DIO2	643.998	2.36176	0.215035	10.9832	4.60485e-28	4.37187e-27
KL	260.606	-2.29206	0.208729	-10.981	4.71697e-28	4.47169e-27
VSIG1	2576.59	3.85863	0.351395	10.9809	4.72201e-28	4.47425e-27
ARL14	92.3755	4.23206	0.385599	10.9753	5.02413e-28	4.75818e-27
TEKT5	26.9239	2.39146	0.218236	10.9581	6.07371e-28	5.7324e-27
FGF10	32.9652	-2.91851	0.266369	-10.9566	6.17476e-28	5.82205e-27
XKR9	223.011	2.19847	0.200718	10.953	6.42514e-28	6.05515e-27
KIF5A	82.5966	2.70757	0.247304	10.9484	6.76511e-28	6.36929e-27
MAGEC1	42.6536	6.99547	0.639031	10.947	6.8687e-28	6.46365e-27
DUSP4	4795.63	2.42403	0.221471	10.9452	7.00922e-28	6.59265e-27
IL33	1735.49	-2.05296	0.187678	-10.9387	7.52422e-28	7.06666e-27
GRIN2D	329.517	2.52423	0.230858	10.9342	7.91427e-28	7.42935e-27
LIM2	0.746688	-3.13897	0.287366	-10.9233	8.92259e-28	8.35138e-27
HOXC9	72.8675	3.29334	0.301628	10.9185	9.39927e-28	8.78042e-27
TNNT1	995.518	3.20809	0.293861	10.917	9.55668e-28	8.92313e-27
ABCB4	104.796	2.14978	0.196939	10.916	9.67003e-28	9.0202e-27
NKX3-2	18.7795	3.61479	0.331151	10.9158	9.68325e-28	9.02814e-27
FAM57B	14.1349	2.7382	0.250874	10.9146	9.81427e-28	9.14585e-27
PRSS35	44.2806	-2.22119	0.203509	-10.9144	9.83466e-28	9.16041e-27
FAM131C	14.8397	3.50625	0.321643	10.9011	1.13925e-27	1.05756e-26
ATP1A2	148.08	-2.26331	0.207627	-10.9008	1.1421e-27	1.05968e-26
NR2E1	14.9086	4.65516	0.427287	10.8947	1.22171e-27	1.13136e-26
APOBEC3B	377.442	2.19704	0.201757	10.8895	1.2932e-27	1.19495e-26
HEMGN	3.57705	-2.43019	0.223179	-10.889	1.30122e-27	1.20151e-26
SRMS	82.7128	2.44746	0.224831	10.8857	1.34787e-27	1.2428e-26
FNDC1	1856.09	2.38671	0.219316	10.8825	1.39638e-27	1.28506e-26
FOXH1	12.8851	3.24292	0.298139	10.8772	1.48028e-27	1.36096e-26
PIWIL1	18.0849	5.15518	0.474309	10.8688	1.62289e-27	1.48994e-26
DOK5	157.466	2.27539	0.209498	10.8612	1.76509e-27	1.61739e-26
CDX2	44.5121	5.48019	0.504624	10.86	1.78823e-27	1.63782e-26
LHX5	18.4791	5.23911	0.482871	10.8499	1.99572e-27	1.8235e-26
ITIH5	1161.17	-2.07718	0.191634	-10.8393	2.24139e-27	2.04408e-26
SLC16A8	68.8616	2.21386	0.204256	10.8387	2.25758e-27	2.05787e-26
CLPSL1	15.2813	5.00513	0.461838	10.8374	2.28824e-27	2.08483e-26
HIST1H3G	35.8166	3.44175	0.317773	10.8308	2.45893e-27	2.23716e-26
BCO1	122.361	2.48251	0.229266	10.8281	2.53362e-27	2.30402e-26
DQX1	60.3619	3.05512	0.282187	10.8266	2.57646e-27	2.34187e-26
MYCN	165.625	3.2957	0.30459	10.8201	2.76404e-27	2.50881e-26
MAGEA10	68.1835	7.79897	0.720846	10.8192	2.79248e-27	2.53342e-26
CCDC54	2.95043	-2.12636	0.196611	-10.815	2.92178e-27	2.64822e-26
EGF	452.628	2.24978	0.208314	10.8	3.4427e-27	3.11156e-26
FCGR3B	173.916	-2.35219	0.217898	-10.7949	3.63924e-27	3.28456e-26
TEX19	10.3918	4.74187	0.439581	10.7872	3.95447e-27	3.56739e-26
HIST1H4E	27.9287	3.89953	0.361611	10.7838	4.10713e-27	3.69641e-26
IVL	392.216	4.27331	0.396494	10.7777	4.38508e-27	3.93919e-26
RFX8	35.4016	2.16092	0.20053	10.7761	4.46629e-27	4.01026e-26
KIRREL2	61.2227	3.64489	0.338299	10.7742	4.55811e-27	4.08506e-26
F2	26.8766	5.68021	0.527852	10.761	5.26061e-27	4.70368e-26
RIMS2	113.575	3.84688	0.357513	10.7601	5.3116e-27	4.74706e-26
BPIFB2	433.496	4.71723	0.438602	10.7552	5.60356e-27	5.001e-26
PTHLH	308.899	2.73792	0.254705	10.7494	5.96497e-27	5.31861e-26
PRDM12	6.2129	3.15913	0.293995	10.7455	6.22023e-27	5.53849e-26
TSHR	37.9532	2.53591	0.236218	10.7355	6.93754e-27	6.16574e-26
DCSTAMP	119.822	-2.19816	0.205061	-10.7196	8.24027e-27	7.28979e-26
SLC6A3	351.703	3.72857	0.347983	10.7148	8.67313e-27	7.66919e-26
FOLR3	49.1376	-3.28455	0.306972	-10.6998	1.01975e-26	8.98475e-26
CAMP	38.5386	-2.6443	0.247196	-10.6972	1.04934e-26	9.23624e-26
POU6F2	211.063	3.98145	0.372504	10.6883	1.15419e-26	1.01312e-25
C4orf54	47.2929	3.66225	0.3428	10.6833	1.21819e-26	1.06881e-25
GCKR	48.9835	3.05825	0.286425	10.6773	1.30005e-26	1.13907e-25
ANKRD29	1111.92	-2.15233	0.201753	-10.6682	1.43411e-26	1.2531e-25
STAC	456.368	-2.07861	0.195039	-10.6574	1.61094e-26	1.40124e-25
CXCL13	1510.7	2.64478	0.248193	10.6562	1.63211e-26	1.41901e-25
WDR86	389.369	2.2464	0.211188	10.637	2.00508e-26	1.73307e-25
ZIC5	26.2442	5.59128	0.525824	10.6334	2.08434e-26	1.79996e-25
PNCK	63.2718	2.90223	0.272996	10.631	2.1379e-26	1.84372e-25
ABCA3	15715.7	-2.10828	0.198669	-10.612	2.61961e-26	2.25207e-25
B4GALNT1	259.501	2.50573	0.236148	10.6109	2.65297e-26	2.27973e-25
ARMH2	5.10836	-3.49453	0.329409	-10.6085	2.72167e-26	2.33667e-25
TGFBR3L	28.8338	2.50654	0.236281	10.6083	2.72746e-26	2.3406e-25
CYP3A7	35.4963	-2.0177	0.190292	-10.6032	2.87966e-26	2.4701e-25
PCOLCE2	477.234	-2.35452	0.222124	-10.6	2.97902e-26	2.5519e-25
HOXC12	53.1235	7.86932	0.742786	10.5943	3.16608e-26	2.70731e-25
OR2B6	9.27142	3.67584	0.347148	10.5887	3.36291e-26	2.87306e-25
C2CD6	131.025	2.26981	0.214465	10.5836	3.54965e-26	3.02721e-25
SMCO2	16.9644	2.49987	0.236609	10.5654	4.31179e-26	3.66254e-25
CKM	68.0712	3.00526	0.284878	10.5493	5.11786e-26	4.33e-25
KRTAP5-1	24.7636	2.19255	0.207981	10.542	5.52847e-26	4.66711e-25
SULT4A1	53.6307	3.88064	0.36824	10.5384	5.74962e-26	4.84315e-25
AHNAK2	4898.21	2.17677	0.206626	10.5348	5.96884e-26	5.0212e-25
KCND2	138.742	2.24366	0.213189	10.5243	6.6766e-26	5.60431e-25
LYPD8	26.1346	4.25833	0.404654	10.5234	6.74076e-26	5.65569e-25
CAV3	7.79272	-3.0287	0.287819	-10.5229	6.77416e-26	5.68124e-25
CACNA1S	12.3793	-3.32623	0.316402	-10.5127	7.55187e-26	6.31692e-25
SCUBE3	834.015	2.36413	0.224995	10.5075	7.97794e-26	6.6646e-25
HCN2	74.5819	2.3359	0.222389	10.5036	8.31234e-26	6.9349e-25
SYT16	88.4825	3.03271	0.288825	10.5002	8.62224e-26	7.19032e-25
CHRDL1	1311.32	-2.27861	0.21707	-10.4971	8.90464e-26	7.41616e-25
GCLC	5109.26	2.25574	0.215029	10.4904	9.56497e-26	7.96265e-25
GLDC	253.523	2.7735	0.264408	10.4895	9.65756e-26	8.03624e-25
LCN2	9058.54	2.70389	0.257877	10.4852	1.01032e-25	8.39612e-25
NPTX1	1155.36	3.38933	0.323331	10.4825	1.03939e-25	8.63396e-25
OVCH2	22	-2.93627	0.280229	-10.4781	1.08906e-25	9.03881e-25
ABCC11	20.0944	2.03809	0.194835	10.4606	1.30982e-25	1.08476e-24
LHX1	17.1269	5.70084	0.546738	10.427	1.86686e-25	1.53812e-24
NR4A3	942.805	-2.24586	0.215561	-10.4187	2.03736e-25	1.675e-24
SPINK2	52.0159	2.75484	0.264743	10.4057	2.33503e-25	1.91726e-24
RFLNA	298.116	2.56775	0.246792	10.4045	2.36519e-25	1.93953e-24
IGFBPL1	111.224	2.36821	0.22783	10.3946	2.62312e-25	2.14555e-24
SEMA6D	374.132	-2.04044	0.196455	-10.3863	2.86207e-25	2.33502e-24
CA10	118.471	4.94873	0.477381	10.3664	3.52526e-25	2.86635e-24
ENO3	635.494	2.54026	0.245074	10.3653	3.5662e-25	2.89841e-24
FSIP2	152.721	2.85375	0.275694	10.3512	4.13434e-25	3.34881e-24
IL1RL1	598.635	-2.85578	0.276289	-10.3362	4.83306e-25	3.90161e-24
LIPN	10.0498	-2.49335	0.241982	-10.3039	6.769e-25	5.42792e-24
ANGPTL3	17.3084	3.96228	0.385272	10.2844	8.28815e-25	6.6102e-24
HIST1H2BE	14.9733	3.39318	0.329969	10.2833	8.37678e-25	6.67812e-24
HGFAC	29.8642	2.95597	0.287468	10.2828	8.42702e-25	6.71538e-24
AL645922.1	1.91648	-2.32815	0.226501	-10.2788	8.78289e-25	6.99606e-24
KRT6B	136.445	4.37932	0.426063	10.2786	8.80244e-25	7.00873e-24
ELAVL2	46.2928	3.47355	0.337947	10.2784	8.81698e-25	7.0174e-24
CACNA1E	40.9575	2.72263	0.265102	10.2701	9.60864e-25	7.63165e-24
SLC6A11	87.1244	3.74506	0.364691	10.2692	9.70525e-25	7.70201e-24
MEIOC	67.8656	2.52081	0.245496	10.2682	9.80051e-25	7.77439e-24
MUC2	72.7323	4.49655	0.438199	10.2614	1.05134e-24	8.32956e-24
KRT15	2259.84	2.40427	0.234391	10.2575	1.09467e-24	8.66574e-24
AGT	1183.99	2.78898	0.271915	10.2568	1.10279e-24	8.72282e-24
HAL	490.924	2.63768	0.257386	10.248	1.20866e-24	9.53665e-24
SYT13	773.035	4.12073	0.402238	10.2445	1.25242e-24	9.86168e-24
MEGF10	58.0539	2.77277	0.270794	10.2394	1.32026e-24	1.03703e-23
METTL11B	4.80441	4.25911	0.416045	10.2371	1.35162e-24	1.06079e-23
HIST1H2AJ	8.21967	4.97236	0.486072	10.2297	1.46002e-24	1.14493e-23
NUP210L	104.089	2.45261	0.239867	10.2249	1.53402e-24	1.20198e-23
CCNO	462.078	2.14194	0.209536	10.2223	1.57524e-24	1.23327e-23
CRTAC1	2129.5	-2.57392	0.251805	-10.2219	1.58222e-24	1.23823e-23
ACHE	782.784	2.44796	0.239526	10.22	1.61323e-24	1.26147e-23
TRIM9	152.502	2.74953	0.269099	10.2175	1.6548e-24	1.29293e-23
VWC2	10.8223	-2.48413	0.243151	-10.2164	1.67364e-24	1.30712e-23
TMEM249	9.46432	2.90676	0.284605	10.2133	1.72845e-24	1.34772e-23
CCL24	92.7776	-2.44176	0.239215	-10.2074	1.83794e-24	1.4302e-23
FSD1	35.2588	2.45645	0.240765	10.2027	1.92837e-24	1.49874e-23
ART4	96.2261	-2.19453	0.215319	-10.192	2.15223e-24	1.66867e-23
HOXB7	493.006	2.08414	0.204517	10.1905	2.18576e-24	1.6933e-23
FOXD3	13.8626	4.12096	0.40467	10.1835	2.34932e-24	1.81708e-23
CNGA1	91.9083	2.3368	0.229601	10.1777	2.49506e-24	1.92902e-23
SPINK13	64.463	3.20161	0.314577	10.1775	2.49838e-24	1.93082e-23
GRIK2	101.498	2.6224	0.258373	10.1497	3.32461e-24	2.55802e-23
UGT2B11	18.7263	5.81538	0.572983	10.1493	3.33689e-24	2.56644e-23
NOX5	60.2091	2.5314	0.249464	10.1474	3.40457e-24	2.61744e-23
CATSPERB	223.8	2.2826	0.225114	10.1398	3.67971e-24	2.82106e-23
HTR1D	143.781	2.69332	0.2657	10.1367	3.79777e-24	2.90809e-23
RUFY4	74.8807	2.27537	0.224477	10.1363	3.81255e-24	2.91708e-23
GPC3	2023.56	-2.14652	0.211992	-10.1255	4.25991e-24	3.24771e-23
ACMSD	65.1615	2.86512	0.282967	10.1253	4.26764e-24	3.25232e-23
DDN	30.015	2.36718	0.233922	10.1195	4.52621e-24	3.43981e-23
KLK12	572.978	4.63989	0.459855	10.0899	6.12239e-24	4.62904e-23
IGSF1	78.4922	2.7961	0.277156	10.0885	6.20858e-24	4.69236e-23
TRIM67	15.847	2.35799	0.233899	10.0813	6.68621e-24	5.04937e-23
TBX10	9.44348	4.40763	0.437297	10.0792	6.82453e-24	5.14978e-23
SCN4A	94.3044	3.08131	0.305818	10.0756	7.08156e-24	5.33745e-23
TRIM72	52.8429	3.34764	0.332256	10.0755	7.09194e-24	5.34317e-23
CILP	933.455	2.44494	0.242672	10.0751	7.11895e-24	5.35931e-23
PCDH15	50.8741	-2.97747	0.295787	-10.0663	7.78822e-24	5.84939e-23
CA3	181.559	-2.10193	0.208839	-10.0648	7.90171e-24	5.93231e-23
HIST3H2A	388.018	2.36884	0.235457	10.0606	8.24767e-24	6.1872e-23
MZB1	1976.13	2.10126	0.208976	10.055	8.72947e-24	6.54352e-23
MYBPH	147.557	3.28536	0.326805	10.053	8.91394e-24	6.67659e-23
TWIST1	126.881	2.45635	0.244537	10.0449	9.6745e-24	7.22651e-23
ODAM	30.8124	-3.12886	0.311842	-10.0335	1.08624e-23	8.09494e-23
MUC5AC	7064.86	4.55106	0.453747	10.0299	1.12587e-23	8.38705e-23
DGKI	64.1616	2.06241	0.205747	10.024	1.19547e-23	8.89513e-23
TPPP3	2927.23	-2.19134	0.218611	-10.0239	1.197e-23	8.90307e-23
HSD17B6	1533.53	-2.26013	0.225726	-10.0127	1.34046e-23	9.94698e-23
ETNPPL	54.341	5.99592	0.599383	10.0035	1.47139e-23	1.09017e-22
GFY	13.3131	5.27109	0.527023	10.0016	1.49921e-23	1.1095e-22
WFDC10B	57.2371	2.37027	0.237112	9.99641	1.58022e-23	1.1681e-22
ASCL1	967.679	4.87612	0.487944	9.99319	1.63242e-23	1.20622e-22
NMNAT2	876.356	2.61993	0.262208	9.9918	1.65555e-23	1.22284e-22
CTSV	407.069	2.25614	0.225807	9.99145	1.66129e-23	1.22614e-22
SLC6A17	47.1692	2.85872	0.286423	9.98074	1.85088e-23	1.36344e-22
KRT14	137.668	3.76853	0.377735	9.97665	1.92864e-23	1.41692e-22
HPSE2	68.3986	-2.37003	0.237571	-9.97607	1.94001e-23	1.42473e-22
KCNQ2	36.161	4.27688	0.429055	9.96815	2.10114e-23	1.54101e-22
SLC14A2	301.623	4.08475	0.409844	9.96658	2.13449e-23	1.56456e-22
HOXA13	22.9198	5.80378	0.58243	9.96477	2.17378e-23	1.59275e-22
LY6G6E	0.858955	-3.39276	0.340486	-9.96448	2.18021e-23	1.59685e-22
MUC4	6228.26	2.44323	0.245566	9.94938	2.53749e-23	1.8557e-22
SEC14L6	408.347	-2.09026	0.210128	-9.94753	2.58521e-23	1.88916e-22
HIST1H4K	11.9935	2.50013	0.251886	9.92565	3.22013e-23	2.34599e-22
TPTE2	10.7839	2.57269	0.259242	9.92392	3.27645e-23	2.38521e-22
RBP2	36.0754	-2.83237	0.285662	-9.9151	3.57902e-23	2.59956e-22
NXPH1	9.34815	4.47406	0.451816	9.9024	4.06392e-23	2.94285e-22
PRAP1	72.3628	3.57657	0.361347	9.89788	4.25181e-23	3.07312e-22
EYS	167.828	2.08196	0.210505	9.89033	4.58535e-23	3.30672e-22
BHMT2	750.883	2.87165	0.290434	9.88744	4.71962e-23	3.39972e-22
PRRX2	247.538	2.18569	0.221098	9.88563	4.80567e-23	3.45911e-22
KCNU1	24.5575	6.80395	0.688878	9.87685	5.24548e-23	3.76721e-22
UGT1A6	428.104	4.56193	0.462227	9.86946	5.64678e-23	4.04633e-22
LCN6	7.7894	-2.46082	0.249459	-9.86463	5.92498e-23	4.23935e-22
FAM83B	109.95	3.29301	0.333877	9.86296	6.02453e-23	4.30737e-22
BECN2	4.47791	3.91186	0.396816	9.8581	6.32326e-23	4.51927e-22
GPA33	205.789	-2.73479	0.277434	-9.85742	6.36645e-23	4.54845e-22
CLDN18	9434.47	-3.51873	0.357184	-9.85132	6.76507e-23	4.82605e-22
LY6G6F	0.689927	-3.77339	0.383051	-9.85087	6.79505e-23	4.84564e-22
ANKRD36C	329.014	2.41978	0.245776	9.84545	7.17211e-23	5.10693e-22
ACTL8	15.012	5.80222	0.589607	9.84082	7.50947e-23	5.33726e-22
CCDC173	88.4648	-2.05289	0.208724	-9.83542	7.92347e-23	5.62942e-22
MYBPC1	65.398	3.72847	0.379131	9.83427	8.01495e-23	5.6902e-22
ENTPD2	190.104	2.15435	0.219163	9.82989	8.37104e-23	5.92547e-22
SLC39A5	41.7839	3.02919	0.308459	9.82041	9.19726e-23	6.49117e-22
LIN28B	20.6312	7.97033	0.811688	9.81946	9.28419e-23	6.5453e-22
UGT8	673.848	2.17647	0.221755	9.81477	9.72563e-23	6.84897e-22
AL049634.2	1.37893	-2.34256	0.239259	-9.79091	1.2318e-22	8.63972e-22
PCARE	21.9324	-2.97657	0.304018	-9.79076	1.23363e-22	8.64941e-22
XAGE1A	3.78224	4.00974	0.409662	9.78794	1.2685e-22	8.8841e-22
HIST1H2BJ	126.771	2.31373	0.236515	9.78258	1.3376e-22	9.35785e-22
MMP9	3603.99	2.00368	0.204946	9.77661	1.41883e-22	9.91887e-22
LRRC15	1280.8	2.3013	0.235478	9.77291	1.47158e-22	1.02822e-21
HCAR1	456.301	2.47266	0.253012	9.77289	1.47188e-22	1.02822e-21
WNK2	651.097	2.04487	0.209258	9.77201	1.48476e-22	1.03685e-21
RSPO4	149.666	-2.29989	0.235401	-9.77009	1.51321e-22	1.05594e-21
HHIP	1336.69	-2.85837	0.29293	-9.75784	1.70758e-22	1.1864e-21
ERVV-1	11.0459	4.48101	0.459361	9.75488	1.75809e-22	1.21885e-21
BDNF	147.221	-2.3362	0.239596	-9.75058	1.83416e-22	1.2693e-21
MCHR1	39.2361	2.02771	0.208127	9.74267	1.98273e-22	1.37063e-21
USH1C	214.211	3.56176	0.365896	9.73437	2.15156e-22	1.4836e-21
PNMA3	107.501	2.67937	0.275355	9.73061	2.23247e-22	1.53774e-21
IGLON5	28.3605	2.22527	0.228773	9.72696	2.31398e-22	1.58875e-21
TEX48	7.08139	3.81869	0.392662	9.72514	2.35582e-22	1.61574e-21
GDNF	30.34	2.50514	0.25769	9.72151	2.44128e-22	1.67256e-21
VIT	11.4516	-2.3647	0.243452	-9.7132	2.64879e-22	1.80892e-21
MOGAT1	3.85885	-2.59473	0.267275	-9.70807	2.78572e-22	1.89906e-21
TRIM17	236.62	2.17737	0.224321	9.70649	2.8292e-22	1.92733e-21
WDR97	119.501	2.04792	0.211102	9.70109	2.98295e-22	2.02632e-21
KCNJ10	74.6803	2.13393	0.220164	9.69246	3.24622e-22	2.19893e-21
PLD5	251.572	2.76166	0.285111	9.68627	3.44909e-22	2.3347e-21
NELL1	401.459	4.29144	0.44327	9.68132	3.62019e-22	2.44793e-21
PKIB	704.182	2.0162	0.208461	9.67182	3.97235e-22	2.6804e-21
SUN3	33.3278	3.58446	0.370666	9.67033	4.03077e-22	2.71886e-21
CEMIP	3221.5	2.09066	0.216216	9.66928	4.07232e-22	2.74592e-21
SLC44A5	604.407	2.49837	0.258581	9.66185	4.37881e-22	2.94637e-21
MAGEC2	75.815	6.91887	0.716832	9.65201	4.82007e-22	3.23648e-21
CYP1A2	19.6394	-3.82401	0.396909	-9.63448	5.71791e-22	3.82329e-21
2020-09-12	3.83636	3.83392	0.398066	9.63136	5.89463e-22	3.93871e-21
GCM1	15.6125	2.70478	0.281021	9.62482	6.28188e-22	4.19017e-21
CIT	6234.38	2.01714	0.209611	9.62325	6.37836e-22	4.25305e-21
KCNE4	1045.44	2.29499	0.238491	9.62298	6.39539e-22	4.26293e-21
TMPRSS11D	25.9875	3.94924	0.410477	9.62111	6.51233e-22	4.33786e-21
SLC5A12	46.0792	3.25181	0.338377	9.61003	7.25283e-22	4.82442e-21
SLC7A9	47.1456	2.78682	0.289998	9.60977	7.27102e-22	4.83484e-21
DLX5	54.6208	2.45346	0.255615	9.59826	8.13058e-22	5.39518e-21
CCDC154	97.804	2.21563	0.230879	9.59649	8.27094e-22	5.48643e-21
KRT20	100.904	5.19238	0.541124	9.59554	8.3475e-22	5.53339e-21
TF	775.905	3.29459	0.343992	9.57751	9.94119e-22	6.57166e-21
CD79A	1391.6	2.00698	0.209568	9.57671	1.00181e-21	6.62024e-21
SP5	253.624	2.32779	0.243365	9.56502	1.12182e-21	7.3929e-21
AQP6	42.6507	2.88722	0.302056	9.55858	1.19383e-21	7.84591e-21
NPTX2	256.19	2.49526	0.261099	9.55676	1.215e-21	7.97959e-21
CACNA2D2	4149.17	-2.38545	0.24965	-9.55517	1.23376e-21	8.10006e-21
ZMAT4	47.6745	4.31601	0.451758	9.55382	1.25006e-21	8.20143e-21
ADAMDEC1	546.714	2.22897	0.233331	9.55283	1.26206e-21	8.27732e-21
CCL25	11.6171	2.95884	0.309808	9.55055	1.29016e-21	8.44718e-21
MTNR1A	8.92076	3.849	0.403173	9.54678	1.33796e-21	8.74824e-21
SERPINB4	63.8546	4.52083	0.473607	9.54553	1.35415e-21	8.85107e-21
RSPO2	109.142	-2.60085	0.272498	-9.54448	1.36795e-21	8.93827e-21
STEAP1B	79.5267	2.4107	0.252768	9.5372	1.46747e-21	9.582e-21
RASGEF1C	20.7444	3.34195	0.350469	9.53565	1.48947e-21	9.72233e-21
FTCD	31.1917	2.80529	0.294341	9.53075	1.56148e-21	1.0182e-20
TCEAL2	80.0985	-2.51556	0.264031	-9.52754	1.6105e-21	1.04945e-20
HIST1H2AL	5.67263	4.03299	0.423378	9.52575	1.63851e-21	1.06734e-20
KLHDC8A	104.414	2.11432	0.222061	9.52138	1.70898e-21	1.11135e-20
KCNK3	898.505	-2.20019	0.231228	-9.51524	1.81295e-21	1.17737e-20
HOXC6	129.808	2.41104	0.253414	9.51422	1.83078e-21	1.18855e-20
TNNC2	430.914	3.00558	0.316056	9.50964	1.9132e-21	1.23871e-20
C1QL2	74.1488	4.27951	0.450269	9.50432	2.0135e-21	1.30277e-20
VTCN1	493.363	2.82628	0.297507	9.49988	2.10132e-21	1.35822e-20
CALML6	17.9962	2.40323	0.253009	9.49862	2.12699e-21	1.37435e-20
TMEM88B	9.46839	2.95381	0.311678	9.47711	2.61425e-21	1.67958e-20
SYN2	50.4529	-2.30296	0.243348	-9.46365	2.97387e-21	1.90362e-20
CDH15	213.159	2.15409	0.227681	9.46098	3.05062e-21	1.95079e-20
FGA	13776	3.96043	0.419378	9.44358	3.60245e-21	2.29374e-20
SYNDIG1L	60.4131	-2.35359	0.249532	-9.43204	4.02208e-21	2.55415e-20
CDK5R2	31.7411	3.27582	0.347605	9.42396	4.34382e-21	2.75209e-20
MUC16	3016.22	2.92544	0.310479	9.42236	4.41067e-21	2.7926e-20
CSTL1	8.00862	4.55954	0.483952	9.42147	4.44802e-21	2.81532e-20
GPT	150.313	2.01918	0.214426	9.41667	4.65628e-21	2.94228e-20
KCP	212.739	2.16494	0.229967	9.41414	4.76959e-21	3.00794e-20
CDA	760.835	2.43868	0.259171	9.40951	4.98446e-21	3.14139e-20
OLFM4	147.947	4.22221	0.448722	9.4094	4.98969e-21	3.14365e-20
STRC	8.87951	2.87642	0.305699	9.40931	4.99418e-21	3.14545e-20
STPG3	35.2309	2.2609	0.240286	9.40923	4.99783e-21	3.14672e-20
ST8SIA2	22.4495	3.03202	0.322328	9.40664	5.12233e-21	3.22291e-20
NR0B1	194.047	6.07833	0.646621	9.40015	5.44851e-21	3.42373e-20
CRYBA2	7.75548	4.27957	0.456113	9.38268	6.43151e-21	4.02693e-20
SFTPA1	196385	-2.81968	0.300892	-9.37106	7.18092e-21	4.48198e-20
SLC9A3	66.7148	2.2593	0.241143	9.36912	7.31429e-21	4.56181e-20
CREG2	62.7487	2.51239	0.268503	9.35703	8.20065e-21	5.09805e-20
PTX3	170.317	-2.05332	0.219449	-9.35668	8.2278e-21	5.10997e-20
ZG16B	328.442	2.50594	0.267848	9.35582	8.29509e-21	5.15009e-20
NRG3	26.3786	-2.39981	0.256716	-9.34814	8.92017e-21	5.5346e-20
KIAA0408	24.3142	-2.33552	0.250085	-9.33891	9.733e-21	6.02918e-20
IGLL1	16.2901	2.83571	0.303978	9.32868	1.072e-20	6.62133e-20
JPH3	93.0412	2.90486	0.311602	9.32233	1.1381e-20	7.01608e-20
TFF3	5742.23	3.02188	0.324176	9.32172	1.14468e-20	7.05439e-20
A2ML1	62.3206	3.22628	0.346202	9.31905	1.17389e-20	7.23209e-20
GPR17	38.96	-2.00544	0.215408	-9.30995	1.27894e-20	7.86665e-20
ERN2	1135.17	3.0949	0.332445	9.30949	1.28445e-20	7.89804e-20
CHRM2	19.3243	-3.40519	0.366121	-9.30072	1.39498e-20	8.55789e-20
FAM189A1	63.7946	-2.15413	0.231785	-9.29368	1.49039e-20	9.12049e-20
ANKRD18B	60.2242	2.82549	0.304288	9.28556	1.60861e-20	9.83452e-20
CALML3	49.6955	4.08175	0.439766	9.28163	1.66905e-20	1.01911e-19
HOXB8	128.448	3.34515	0.361203	9.26114	2.02269e-20	1.22839e-19
CPLX2	558.885	4.69273	0.506728	9.26084	2.02832e-20	1.23143e-19
CFHR3	53.9	2.14527	0.231724	9.25789	2.08513e-20	1.26511e-19
LPL	3505.12	-2.0796	0.224817	-9.2502	2.24074e-20	1.35824e-19
AKR1C4	38.3018	3.78936	0.409678	9.24959	2.25355e-20	1.36515e-19
DLX3	176.866	2.18138	0.23601	9.24276	2.40227e-20	1.45111e-19
VSTM2L	3363.88	2.06154	0.223065	9.24187	2.42226e-20	1.46181e-19
SLC5A5	176.588	3.16131	0.342302	9.23545	2.57209e-20	1.5498e-19
FCRL4	22.802	2.50183	0.271256	9.22314	2.88514e-20	1.73352e-19
SLC1A7	1427.37	3.0139	0.327859	9.19265	3.83272e-20	2.28145e-19
USH1G	18.5942	3.4659	0.377316	9.18568	4.08933e-20	2.42667e-19
BMPER	180.769	-2.20171	0.23999	-9.17415	4.5514e-20	2.69421e-19
AKR1C1	13212.3	3.25089	0.354649	9.16649	4.88652e-20	2.88724e-19
C1orf105	6.25514	3.46634	0.378345	9.16187	5.10076e-20	3.01197e-19
GFRA3	1060.65	2.9635	0.32363	9.15705	5.33357e-20	3.14654e-19
CALCB	28.6006	3.24961	0.354953	9.15505	5.43322e-20	3.2014e-19
KHDC1L	12.0733	4.47934	0.489419	9.15237	5.5699e-20	3.28093e-19
HIST1H4C	14.3611	3.72675	0.407305	9.14979	5.70458e-20	3.35717e-19
SLITRK2	27.7431	-2.41826	0.265058	-9.12349	7.27406e-20	4.25213e-19
PNMA6A	114.523	2.13893	0.234608	9.11704	7.72059e-20	4.50493e-19
TGM5	21.1603	3.07326	0.337271	9.11214	8.07694e-20	4.70285e-19
ZNF670-ZNF695	9.54814	2.13367	0.234183	9.11114	8.15194e-20	4.74508e-19
HOXC8	45.1217	2.72924	0.299558	9.11089	8.17112e-20	4.75481e-19
LHB	10.075	2.15799	0.237096	9.10177	8.88732e-20	5.16686e-19
KCNG2	27.8671	2.00249	0.220119	9.09731	9.25928e-20	5.37823e-19
CYP4B1	7187.36	-2.51604	0.27692	-9.08581	1.02928e-19	5.9659e-19
ONECUT3	25.798	4.51642	0.497087	9.08578	1.02962e-19	5.96609e-19
SEL1L2	1.48262	-2.5297	0.278825	-9.07271	1.16088e-19	6.71448e-19
GCGR	8.03561	3.34933	0.36919	9.07209	1.16759e-19	6.75127e-19
HIST1H2BL	11.3944	2.86708	0.316679	9.0536	1.38332e-19	7.97467e-19
LPO	24.8534	2.38373	0.263529	9.04539	1.49127e-19	8.57892e-19
CNGB3	20.5668	2.85318	0.315487	9.04374	1.51404e-19	8.70729e-19
KLK8	114.524	4.65422	0.514739	9.0419	1.5397e-19	8.85226e-19
ZBTB8B	24.5357	2.70362	0.299096	9.03929	1.57688e-19	9.05517e-19
C2orf40	160.374	-2.50928	0.277696	-9.03606	1.62418e-19	9.3212e-19
UBE2QL1	69.1795	2.13716	0.236519	9.0359	1.62659e-19	9.33224e-19
RNF225	18.7167	2.57596	0.285125	9.03452	1.64731e-19	9.44264e-19
TEX45	35.2499	2.095	0.231962	9.03169	1.69044e-19	9.68698e-19
JAKMIP3	105.232	2.25219	0.249561	9.02462	1.80314e-19	1.03267e-18
SLC35F3	142.243	2.15283	0.238581	9.02349	1.82196e-19	1.04251e-18
HIST1H2BM	7.2717	4.94322	0.547832	9.02324	1.82614e-19	1.04459e-18
B4GALNT2	325.079	3.38137	0.374787	9.02212	1.84486e-19	1.05404e-18
CCDC178	13.1106	-2.18012	0.241705	-9.01975	1.88518e-19	1.07644e-18
CASP14	26.4528	6.68199	0.742284	9.00194	2.21771e-19	1.26181e-18
F5	941.593	2.37229	0.263549	9.00132	2.23015e-19	1.26851e-18
CELF3	70.5414	3.47525	0.386575	8.98985	2.4757e-19	1.40236e-18
ADGRB1	277.915	2.22488	0.247574	8.98674	2.54675e-19	1.44176e-18
TLX1	6.61186	4.61773	0.513852	8.98649	2.55243e-19	1.44412e-18
AC136428.1	36.4196	2.42621	0.270038	8.98468	2.59491e-19	1.46729e-18
STXBP5L	18.541	3.92523	0.437152	8.97909	2.73023e-19	1.54199e-18
THEGL	6.54478	3.03307	0.33802	8.97304	2.88433e-19	1.62615e-18
RET	475.683	2.69144	0.300313	8.9621	3.18539e-19	1.79273e-18
F7	49.8852	2.88684	0.322161	8.96085	3.22185e-19	1.81271e-18
GRM4	37.0059	2.65908	0.296825	8.95841	3.29392e-19	1.85164e-18
KRT3	9.74344	3.44575	0.384939	8.95143	3.509e-19	1.97023e-18
TEX55	9.04457	3.85446	0.430747	8.94833	3.60913e-19	2.02527e-18
SFTPA2	247610	-2.66682	0.298327	-8.93927	3.91756e-19	2.19322e-18
IGFL1	11.9315	3.90526	0.437264	8.93113	4.21674e-19	2.35316e-18
SPRR2D	90.4269	4.04111	0.452639	8.92787	4.34295e-19	2.42219e-18
PNPLA5	8.62747	4.95644	0.555691	8.91942	4.68753e-19	2.6068e-18
NFE4	52.5881	3.41581	0.383576	8.90516	5.33101e-19	2.95437e-18
THEG	17.7543	3.54285	0.397973	8.90224	5.47308e-19	3.02786e-18
MYADML2	5.88368	2.5929	0.291436	8.89697	5.73938e-19	3.17153e-18
ADGRF1	3767.92	2.42361	0.272595	8.89089	6.0619e-19	3.3459e-18
ISL1	42.7994	4.16968	0.468995	8.89067	6.07398e-19	3.3516e-18
CALML5	51.8245	5.14681	0.579096	8.88766	6.24065e-19	3.4406e-18
SSTR1	281.024	-2.22328	0.250246	-8.88438	6.42783e-19	3.54176e-18
HIST1H3F	8.65445	5.00023	0.563545	8.87282	7.13195e-19	3.91625e-18
TAC4	57.2898	2.43171	0.274091	8.87192	7.18974e-19	3.94347e-18
KRT17	5608.06	2.70479	0.304949	8.86964	7.33836e-19	4.02154e-18
SMIM31	235.569	2.69544	0.304088	8.86402	7.71796e-19	4.22354e-18
C5orf46	57.0186	2.10952	0.238028	8.86249	7.82498e-19	4.28088e-18
SLC13A5	42.5891	2.73837	0.309096	8.85928	8.05302e-19	4.40313e-18
FSTL4	867.844	2.5214	0.284836	8.85212	8.58694e-19	4.68971e-18
OPRD1	93.6912	2.29787	0.259734	8.847	8.99014e-19	4.90434e-18
TNNI3	149.47	2.80081	0.31665	8.84514	9.14157e-19	4.98411e-18
HBD	6.39155	-2.28296	0.258201	-8.84177	9.42111e-19	5.13215e-18
SLCO1B1	9.45434	5.1343	0.580842	8.8394	9.62365e-19	5.23951e-18
PLK5	6.60143	3.77983	0.427689	8.8378	9.76222e-19	5.31194e-18
HOXD4	20.9816	2.86569	0.324575	8.82904	1.05574e-18	5.73326e-18
LHFPL4	123.225	3.48228	0.395073	8.81428	1.20461e-18	6.51589e-18
AMBP	306.167	2.87773	0.326622	8.81057	1.24515e-18	6.7295e-18
GLYATL2	44.4487	3.69263	0.419384	8.80488	1.30998e-18	7.07192e-18
GGTLC3	3.74471	-2.36948	0.269597	-8.78897	1.50931e-18	8.13653e-18
IL17REL	43.6317	2.52751	0.287606	8.78813	1.52075e-18	8.19362e-18
ADAMTS20	17.3486	4.69125	0.534353	8.77932	1.64465e-18	8.84131e-18
GSG1L	5.70023	-2.42101	0.275906	-8.77476	1.71265e-18	9.19912e-18
FGF5	9.62146	3.89873	0.444529	8.77046	1.77931e-18	9.54921e-18
B3GAT1	279.428	2.27794	0.259989	8.7617	1.92324e-18	1.0313e-17
LBP	99.4805	3.53372	0.403486	8.75798	1.9878e-18	1.06562e-17
MYH6	3.69896	3.62747	0.414255	8.75661	2.01205e-18	1.07832e-17
RNF182	87.8303	-2.03284	0.232254	-8.75265	2.08397e-18	1.11593e-17
NPBWR1	28.4216	3.39824	0.388616	8.74447	2.24064e-18	1.19715e-17
MSLNL	159.259	3.02247	0.345677	8.74362	2.25755e-18	1.20585e-17
GABRQ	19.642	3.24661	0.371416	8.74116	2.30725e-18	1.23171e-17
COX7B2	21.0437	8.3219	0.952425	8.73759	2.38135e-18	1.27091e-17
RXRG	91.0413	-2.34492	0.268521	-8.73271	2.48639e-18	1.32587e-17
IL5RA	140.469	-2.07693	0.238151	-8.72106	2.75612e-18	1.46766e-17
SALL3	16.855	4.36696	0.500796	8.72003	2.78136e-18	1.48028e-17
GDA	144.871	3.23339	0.370841	8.71907	2.80488e-18	1.49229e-17
SST	120.34	6.27089	0.719744	8.71266	2.96821e-18	1.57623e-17
LRRIQ4	28.4541	2.09428	0.240525	8.70712	3.11693e-18	1.65292e-17
HOXA11	22.3992	4.12998	0.474428	8.70518	3.17081e-18	1.67964e-17
PROK2	17.8405	-2.05675	0.23635	-8.70213	3.25709e-18	1.72344e-17
CNTFR	36.7312	-2.42583	0.278811	-8.70062	3.30072e-18	1.74508e-17
C6orf15	9.77913	4.82383	0.5548	8.69471	3.4771e-18	1.83631e-17
PEBP4	1662.92	-2.5624	0.294781	-8.69254	3.54435e-18	1.8708e-17
CAMK2B	107.003	2.6045	0.299677	8.69103	3.59164e-18	1.89419e-17
PRDM13	7.46302	4.84265	0.557343	8.68881	3.66251e-18	1.93051e-17
KRT78	17.4701	2.55102	0.293618	8.68821	3.68186e-18	1.94018e-17
ANXA8L1	133.889	-2.44482	0.281684	-8.67931	3.98192e-18	2.09255e-17
CLDN9	339.083	2.19775	0.25361	8.66588	4.48038e-18	2.35e-17
BTBD16	43.5092	2.16309	0.249798	8.65935	4.7447e-18	2.48592e-17
TRHDE	104.648	-2.61017	0.301651	-8.65297	5.01769e-18	2.62465e-17
CCBE1	511.102	-2.08672	0.241281	-8.64849	5.21865e-18	2.72605e-17
VWDE	194.2	2.08452	0.241056	8.64744	5.26662e-18	2.75036e-17
NEB	341.154	2.03994	0.236141	8.63864	5.68857e-18	2.96507e-17
AGTR2	396.405	-2.98691	0.34595	-8.63396	5.92629e-18	3.08395e-17
SEC14L3	54.4539	-3.04452	0.352835	-8.62876	6.20217e-18	3.22577e-17
LRRC14B	4.34929	3.18138	0.369171	8.61764	6.83453e-18	3.54793e-17
KCNK9	20.8375	3.14272	0.36485	8.61373	7.07222e-18	3.66537e-17
INSYN2	84.8167	2.22487	0.258431	8.60915	7.36052e-18	3.81068e-17
TEX101	12.2746	3.84047	0.44645	8.60223	7.81796e-18	4.04065e-17
WDR87	32.43	3.55687	0.414316	8.58491	9.09041e-18	4.68103e-17
CACNA1I	91.9812	2.10688	0.245448	8.5838	9.17914e-18	4.72418e-17
GPR78	20.4082	2.17284	0.253223	8.58074	9.42673e-18	4.84901e-17
UGT1A10	28.4229	6.36661	0.742572	8.57373	1.0019e-17	5.14542e-17
ARSE	1338.12	2.03119	0.237057	8.56834	1.04988e-17	5.38604e-17
S100A7	46.7854	4.41726	0.515817	8.56361	1.09383e-17	5.60703e-17
SFTPD	13537.7	-2.23536	0.261108	-8.56107	1.11826e-17	5.72768e-17
SLC28A1	10.2146	2.29346	0.268248	8.54975	1.23358e-17	6.30152e-17
CST2	113.463	2.29628	0.268645	8.54764	1.25626e-17	6.40884e-17
AQP10	6.60748	-2.1989	0.257368	-8.54379	1.2989e-17	6.61933e-17
SLC9A4	20.9046	4.38632	0.51372	8.53836	1.3614e-17	6.92678e-17
PRKCG	16.6514	2.5237	0.295794	8.53195	1.43897e-17	7.30982e-17
ITIH6	16.5716	3.14126	0.36825	8.53023	1.46062e-17	7.41197e-17
A1CF	18.8347	3.61446	0.424289	8.51887	1.61117e-17	8.15655e-17
RGS7	57.7899	2.97075	0.349044	8.51109	1.72311e-17	8.70029e-17
TLX2	9.63111	2.73756	0.322098	8.49914	1.91002e-17	9.60865e-17
IGFL4	10.8062	2.48658	0.292614	8.4978	1.93219e-17	9.71766e-17
RAET1L	8.60208	3.86348	0.454647	8.49776	1.93281e-17	9.71822e-17
ZNF280A	9.22512	5.00141	0.588605	8.49705	1.94463e-17	9.77508e-17
AFP	13.3966	4.50253	0.530051	8.49451	1.98774e-17	9.98657e-17
CNTNAP2	286.422	2.63986	0.310782	8.49426	1.99201e-17	1.00054e-16
PCSK1N	503.915	2.31203	0.27226	8.49199	2.03134e-17	1.01923e-16
F11	98.259	-2.73016	0.321573	-8.49001	2.06611e-17	1.03559e-16
FETUB	3.88704	3.90089	0.459906	8.48192	2.21515e-17	1.10856e-16
COL2A1	99.5195	3.39054	0.399774	8.48113	2.23017e-17	1.11578e-16
FZD9	91.8815	2.53899	0.299452	8.47878	2.27566e-17	1.13736e-16
DMRTC2	12.6816	5.07955	0.59944	8.47383	2.37455e-17	1.18432e-16
KRT75	17.1638	4.69077	0.554316	8.46226	2.62243e-17	1.30455e-16
SFRP5	98.7029	-2.61985	0.309846	-8.45533	2.78294e-17	1.38333e-16
FAM180B	3.35319	-2.1086	0.249939	-8.43646	3.27092e-17	1.61751e-16
KCNV1	25.1103	3.68492	0.43715	8.42941	3.47419e-17	1.71538e-16
TRPA1	44.8535	2.40622	0.285611	8.42481	3.6133e-17	1.78223e-16
HIST1H4D	12.3183	3.59027	0.426332	8.42131	3.72302e-17	1.83446e-16
DEFA3	3.61813	-3.5704	0.42442	-8.41242	4.01652e-17	1.97503e-16
SLC30A2	35.7955	2.41451	0.287156	8.40836	4.15801e-17	2.04199e-16
EPHA8	6.2164	3.50404	0.416737	8.40828	4.16072e-17	2.0428e-16
RASGRF1	1122.35	-2.0797	0.247355	-8.40777	4.17897e-17	2.05123e-16
CNTNAP4	10.2164	4.0939	0.487383	8.39976	4.47404e-17	2.19326e-16
CHODL	114.542	2.08443	0.248384	8.39199	4.7797e-17	2.33594e-16
AWAT2	12.3118	-2.5933	0.309244	-8.38592	5.03286e-17	2.45592e-16
EMX1	10.9445	2.98638	0.356208	8.38382	5.12372e-17	2.49771e-16
CYP4F11	593.938	2.94565	0.351495	8.38035	5.27702e-17	2.57049e-16
LGALS4	1676.71	3.27951	0.391897	8.3683	5.84543e-17	2.8416e-16
SOX21	201.366	2.69471	0.322212	8.36316	6.10624e-17	2.96688e-16
C16orf78	0.552374	-2.57587	0.308364	-8.35333	6.63628e-17	3.21952e-16
OGN	457.626	-2.13648	0.256287	-8.3363	7.66534e-17	3.70565e-16
ANKRD7	14.6415	2.16336	0.260104	8.31729	8.9994e-17	4.33965e-16
C4BPB	495.096	2.22638	0.267796	8.31371	9.27533e-17	4.46934e-16
MAGEA1	67.0138	6.26847	0.754058	8.31298	9.3325e-17	4.49463e-16
ADGRG7	10.1395	4.87951	0.587269	8.30882	9.66624e-17	4.65186e-16
XAGE1B	6.91537	3.30755	0.398277	8.30466	1.00108e-16	4.80922e-16
DISP3	39.2862	2.24478	0.27032	8.30416	1.00528e-16	4.8282e-16
HEPHL1	41.6078	2.31637	0.278947	8.30398	1.00681e-16	4.83434e-16
SBSN	39.405	3.11335	0.375617	8.28864	1.14548e-16	5.49194e-16
RLN3	13.7133	2.61421	0.315417	8.28811	1.15063e-16	5.51525e-16
ALX3	9.16376	4.83798	0.583904	8.28558	1.17534e-16	5.6267e-16
CLDN2	2181.18	2.92091	0.35255	8.28509	1.18019e-16	5.6485e-16
HIST2H2AB	9.028	3.87365	0.467693	8.28247	1.20643e-16	5.76831e-16
TUBB4A	144.505	2.30473	0.278428	8.27767	1.25609e-16	6.00127e-16
PGLYRP1	5.71623	-2.00376	0.242115	-8.27607	1.27308e-16	6.07941e-16
PNMA5	28.8147	3.18843	0.385379	8.27348	1.30107e-16	6.20999e-16
C8orf74	10.9368	4.74808	0.574349	8.26689	1.37502e-16	6.54992e-16
BCAS1	1464.94	2.27479	0.275232	8.26496	1.39742e-16	6.65501e-16
SMPX	15.4021	2.67679	0.324143	8.25806	1.48059e-16	7.04473e-16
KCNC2	14.9344	4.95819	0.601345	8.24517	1.64921e-16	7.81725e-16
FAM83F	426.837	2.22023	0.269752	8.23065	1.86204e-16	8.80434e-16
RNF222	9.44984	2.66946	0.324414	8.22855	1.89496e-16	8.95335e-16
SCARA5	409.617	-2.30526	0.280596	-8.21557	2.11152e-16	9.94721e-16
TMEM74	24.4233	2.33424	0.284291	8.21076	2.1979e-16	1.0344e-15
CFAP161	40.837	-2.04304	0.249025	-8.20419	2.32159e-16	1.09127e-15
SPRR3	52.816	4.06119	0.495716	8.19257	2.55703e-16	1.199e-15
NDP	46.2744	2.76904	0.338515	8.17996	2.83946e-16	1.3269e-15
AGBL1	6.22336	-2.89521	0.354646	-8.16368	3.2498e-16	1.51387e-15
NECAB2	40.7946	2.40356	0.294546	8.16021	3.34431e-16	1.55638e-15
TMPRSS6	594.091	2.30149	0.282053	8.15979	3.35615e-16	1.56151e-15
MSI1	193.132	2.31528	0.284005	8.15227	3.57169e-16	1.65818e-15
HOXA1	86.9354	2.0344	0.249983	8.13818	4.01268e-16	1.85662e-15
NAT16	7.24198	3.00406	0.369349	8.13339	4.17454e-16	1.92966e-15
ENPP3	456.732	2.16268	0.266026	8.12959	4.30754e-16	1.98826e-15
DPYSL5	12.4268	4.48897	0.552471	8.12525	4.46425e-16	2.05861e-15
RHCG	56.8615	2.82239	0.34741	8.12409	4.50741e-16	2.07802e-15
PRAC2	8.60566	4.89849	0.60318	8.12111	4.61946e-16	2.12865e-15
HIST1H2AB	5.70183	4.13742	0.510102	8.11096	5.02226e-16	2.30928e-15
ALKAL1	69.7642	2.05904	0.253875	8.11044	5.04362e-16	2.31855e-15
NTSR1	35.9804	3.03771	0.374733	8.10634	5.2166e-16	2.39577e-15
ANKRD40CL	5.3644	3.85203	0.475571	8.0998	5.50487e-16	2.52453e-15
SLC38A3	56.9984	2.40436	0.296926	8.09749	5.6107e-16	2.57122e-15
SAA4	16.9753	2.75241	0.340057	8.09397	5.77486e-16	2.6433e-15
PLPPR5	5.42064	-2.44264	0.301991	-8.08846	6.04225e-16	2.76174e-15
NLRP11	16.0179	3.07556	0.380977	8.07281	6.86986e-16	3.13033e-15
SUSD2	11349.9	-2.03126	0.251753	-8.06846	7.11902e-16	3.24002e-15
SCGB1A1	13799.9	-3.20674	0.397503	-8.06719	7.19334e-16	3.27306e-15
SLC38A8	15.705	3.4625	0.430074	8.05093	8.21653e-16	3.72625e-15
DMRT1	5.6913	3.96215	0.492138	8.0509	8.21844e-16	3.72625e-15
TDRD1	93.0195	2.58714	0.321633	8.04377	8.71187e-16	3.94345e-15
PACRG	86.5455	-2.03779	0.253387	-8.04219	8.82471e-16	3.99171e-15
MMP7	4736.38	2.03281	0.252999	8.03487	9.36806e-16	4.22752e-15
CYP4F3	533.26	3.00771	0.37449	8.03149	9.6294e-16	4.34239e-15
CDHR5	102.009	2.75889	0.34363	8.02867	9.85374e-16	4.44147e-15
WDR72	635.988	2.57641	0.321196	8.02129	1.0464e-15	4.71211e-15
CALB1	80.8609	2.90817	0.362623	8.01981	1.05913e-15	4.76831e-15
PIWIL3	18.5554	5.37317	0.671395	8.00299	1.21434e-15	5.45173e-15
C9orf24	273.188	-2.37605	0.296934	-8.00193	1.22484e-15	5.49502e-15
HIST1H4J	7.60693	2.21814	0.277364	7.99724	1.27236e-15	5.70311e-15
MAGEA8	14.1819	3.56195	0.445556	7.99438	1.30225e-15	5.83415e-15
C14orf39	17.0478	2.59058	0.324498	7.98333	1.42433e-15	6.36769e-15
CALY	29.6512	2.76788	0.346803	7.98113	1.45002e-15	6.47348e-15
CA5A	12.7317	2.07056	0.259751	7.97133	1.56979e-15	6.99843e-15
GTSF1L	2.6121	2.6657	0.334464	7.97004	1.58622e-15	7.07004e-15
ISM2	12.1101	2.98804	0.374951	7.96914	1.59782e-15	7.11678e-15
EVX1	5.15498	4.25804	0.534322	7.96904	1.59907e-15	7.12068e-15
SYNPR	4.55083	3.52468	0.442345	7.96816	1.61056e-15	7.17021e-15
DCAF12L2	9.96032	3.23304	0.406141	7.96038	1.71518e-15	7.62358e-15
AHSG	5.9477	3.76407	0.473476	7.94987	1.86703e-15	8.27746e-15
NPFFR2	32.4382	3.40911	0.429128	7.94429	1.9531e-15	8.64306e-15
MC4R	5.20868	2.86839	0.361531	7.93403	2.12146e-15	9.36436e-15
CYP26A1	38.8751	2.73034	0.344744	7.9199	2.3771e-15	1.04639e-14
HOXD13	15.3057	5.82245	0.735468	7.91667	2.43964e-15	1.07367e-14
C10orf90	9.00155	3.42671	0.433032	7.91329	2.50684e-15	1.10249e-14
CA7	5.31768	2.52817	0.31961	7.91016	2.57066e-15	1.12927e-14
BHMT	23.9582	2.65285	0.335694	7.90258	2.73182e-15	1.19678e-14
CSAG3	23.3584	5.29793	0.671017	7.89537	2.89447e-15	1.26515e-14
TBX18	136.263	2.66426	0.337495	7.89422	2.92147e-15	1.27665e-14
HOXD11	9.80828	5.18832	0.657313	7.89322	2.9448e-15	1.28627e-14
SAA2	334.926	2.34712	0.297801	7.88152	3.23431e-15	1.40823e-14
HABP2	1201.26	2.24152	0.284412	7.88123	3.24176e-15	1.41116e-14
FAM71A	0.738158	-3.53387	0.448658	-7.87654	3.36562e-15	1.46342e-14
ZBTB16	401.301	-2.09798	0.266563	-7.87049	3.53257e-15	1.53427e-14
DDX4	5.12504	2.74366	0.348718	7.86785	3.60777e-15	1.56481e-14
COL9A1	15.065	2.18825	0.278191	7.866	3.66164e-15	1.58666e-14
FOXE3	5.22334	3.10831	0.395183	7.86549	3.67657e-15	1.59235e-14
ADCY8	39.9751	-3.33897	0.424814	-7.85983	3.84652e-15	1.6631e-14
MCF2	19.2392	2.37419	0.302516	7.84815	4.22207e-15	1.8226e-14
ZIC1	54.8392	4.52137	0.57627	7.84592	4.29797e-15	1.85411e-14
DPP10	182.921	2.44197	0.311245	7.84583	4.30103e-15	1.85502e-14
LRRC18	39.8281	-2.16579	0.27626	-7.83969	4.51644e-15	1.94705e-14
SYT6	10.8164	2.21245	0.282402	7.83438	4.71154e-15	2.02979e-14
REG1A	52.849	4.99558	0.638738	7.82103	5.23939e-15	2.25365e-14
CPB2	513.554	-2.69574	0.344692	-7.82071	5.25246e-15	2.25877e-14
SERPINA5	185.763	2.37859	0.304166	7.82004	5.2805e-15	2.26981e-14
GAP43	34.1293	2.30009	0.294235	7.8172	5.40117e-15	2.32012e-14
PNMA8C	2.36062	-2.12007	0.271245	-7.81607	5.44962e-15	2.33859e-14
RETNLB	4.4335	3.89275	0.498044	7.81606	5.45025e-15	2.33859e-14
HIST1H2BI	6.95731	4.53613	0.580576	7.81316	5.57719e-15	2.39145e-14
MAJIN	35.3739	2.59905	0.333266	7.79872	6.25364e-15	2.67553e-14
HIST1H4B	6.52533	3.47203	0.44681	7.77072	7.80408e-15	3.31816e-14
FANCD2OS	3.34168	2.42671	0.31251	7.76521	8.1512e-15	3.45962e-14
KBTBD12	184.117	2.05975	0.265273	7.76463	8.18823e-15	3.4738e-14
HIST1H2AH	7.05951	4.03023	0.519384	7.75963	8.51774e-15	3.6096e-14
IGFL3	4.48029	3.7941	0.490242	7.73924	1.00009e-14	4.21303e-14
KCNA7	5.99476	2.52344	0.32613	7.73752	1.01378e-14	4.26786e-14
C11orf88	152.104	-2.41747	0.312468	-7.73672	1.02015e-14	4.29377e-14
FOXL2	7.16256	4.03272	0.522623	7.7163	1.19752e-14	5.02158e-14
CATSPERD	40.3623	-2.53541	0.328693	-7.71363	1.22292e-14	5.12248e-14
CFAP52	171.196	-2.05141	0.266008	-7.71185	1.24004e-14	5.19082e-14
DLX1	5.78512	2.82174	0.366244	7.70452	1.31331e-14	5.47959e-14
TMEM229A	41.3827	3.59836	0.467772	7.69254	1.44237e-14	5.99074e-14
C8B	189.204	-2.63763	0.343107	-7.6875	1.50041e-14	6.22508e-14
INSM1	48.9873	2.97538	0.387062	7.6871	1.50512e-14	6.24055e-14
CDH19	43.3883	-2.20424	0.286807	-7.68545	1.52461e-14	6.32002e-14
SLC9A2	144.085	2.37772	0.309532	7.68166	1.57038e-14	6.49991e-14
ERVV-2	6.61742	4.76765	0.621448	7.67184	1.69542e-14	7.00085e-14
GSTA3	20.2062	-2.50976	0.327444	-7.6647	1.79244e-14	7.38558e-14
TAF1L	7.02447	2.70609	0.354383	7.63605	2.23986e-14	9.19168e-14
SH2D5	25.846	2.31691	0.303538	7.63302	2.29315e-14	9.4023e-14
SLCO6A1	8.82233	4.57811	0.601792	7.60746	2.79531e-14	1.13945e-13
LYPD6B	322.398	2.06991	0.272396	7.5989	2.98653e-14	1.2157e-13
GIP	4.8234	4.10338	0.540115	7.59723	3.02545e-14	1.23102e-13
NEFH	300.471	2.32231	0.305916	7.59132	3.16652e-14	1.28733e-13
MAGEA4	119.695	6.57794	0.866608	7.59045	3.18793e-14	1.29549e-13
TCF24	19.5283	2.46515	0.325168	7.58117	3.42449e-14	1.3875e-13
MAGEB2	38.9845	5.64234	0.744321	7.58052	3.44173e-14	1.3942e-13
ADAM2	9.1727	4.85028	0.640968	7.56712	3.81599e-14	1.54222e-13
KCNA10	2.22625	-2.34049	0.309397	-7.56467	3.88851e-14	1.57054e-13
SAA1	765.832	2.17879	0.288452	7.5534	4.24052e-14	1.70912e-13
TMPRSS11A	6.92974	3.58314	0.474502	7.55137	4.30688e-14	1.73404e-13
CRHR1	10.0459	3.32741	0.440867	7.54742	4.43958e-14	1.78597e-13
C1QL1	25.3482	2.11825	0.280693	7.54653	4.47012e-14	1.79751e-13
DLK1	134.833	4.83168	0.641839	7.52786	5.15781e-14	2.06538e-13
AKR1C3	7861.29	2.13691	0.284059	7.52277	5.36286e-14	2.14615e-13
HRG	4.49881	3.10704	0.413227	7.51896	5.52128e-14	2.20909e-13
FBXO47	3.00829	2.77212	0.368693	7.51879	5.52857e-14	2.21154e-13
CDH18	22.3327	4.09004	0.544326	7.51395	5.73705e-14	2.29351e-13
STPG4	15.2422	2.32496	0.309464	7.51285	5.78539e-14	2.31235e-13
SYT5	57.5973	2.46382	0.328208	7.50689	6.055e-14	2.4191e-13
HNF4A	306.909	2.88325	0.38444	7.49987	6.38821e-14	2.54481e-13
GJB4	47.4681	2.66866	0.356096	7.49421	6.66979e-14	2.65313e-13
ATOH7	6.77778	2.20328	0.294223	7.48846	6.96841e-14	2.76847e-13
C1orf194	174.576	-2.17786	0.291404	-7.47369	7.79757e-14	3.0883e-13
ZNF648	6.31522	3.00835	0.402709	7.47027	8.00312e-14	3.1671e-13
HIST1H3I	4.80038	4.03085	0.539843	7.46671	8.22267e-14	3.24996e-13
DSG3	45.712	3.13203	0.419845	7.45997	8.65452e-14	3.41432e-13
RXFP2	8.04222	-2.75594	0.369479	-7.45898	8.71946e-14	3.43923e-13
GABRG3	30.9174	3.32506	0.446078	7.454	9.05551e-14	3.57031e-13
TEX15	36.0543	3.25141	0.436341	7.45155	9.22494e-14	3.63562e-13
CGB5	10.1666	4.65689	0.625731	7.44232	9.8935e-14	3.89192e-13
AC142391.1	0.410238	-2.40831	0.323756	-7.43866	1.01712e-13	3.99786e-13
SHISA8	7.26942	2.23935	0.301274	7.43292	1.06229e-13	4.17029e-13
HELT	4.14322	-3.15666	0.424904	-7.42911	1.09331e-13	4.28855e-13
FOXL2NB	4.75603	3.91694	0.527265	7.42878	1.09603e-13	4.29836e-13
SOX14	34.7829	5.25664	0.708355	7.42092	1.16312e-13	4.5559e-13
SNTN	318.685	-2.19158	0.295798	-7.40906	1.27202e-13	4.97536e-13
PAGE2	32.622	5.94977	0.803981	7.40039	1.3579e-13	5.30045e-13
LIN28A	8.52606	4.1048	0.555144	7.39412	1.42345e-13	5.5473e-13
SIM1	9.55354	3.7254	0.504361	7.38636	1.509e-13	5.8713e-13
OTOG	4.3629	3.61273	0.489146	7.38579	1.51547e-13	5.89395e-13
SOHLH1	4.70019	4.02413	0.544968	7.38416	1.53424e-13	5.9633e-13
TBC1D26	3.57715	-2.35129	0.318585	-7.3804	1.57817e-13	6.12911e-13
TRPM5	26.5644	2.30911	0.312897	7.37978	1.58547e-13	6.1562e-13
STUM	405.996	2.3966	0.32503	7.37349	1.66213e-13	6.44215e-13
SAA2-SAA4	42.4786	2.58585	0.351112	7.36474	1.77494e-13	6.85997e-13
GJB5	118.717	2.35652	0.320369	7.35564	1.9002e-13	7.33231e-13
TSPAN8	4368.68	2.14741	0.292087	7.35195	1.95333e-13	7.52671e-13
PSCA	627.557	2.61007	0.355044	7.35139	1.96154e-13	7.55682e-13
C1QL4	5.78746	2.94685	0.40094	7.34986	1.98419e-13	7.63949e-13
NR5A1	6.42698	2.8153	0.38336	7.34374	2.07701e-13	7.99046e-13
DSG4	4.13552	3.88364	0.529034	7.34101	2.11995e-13	8.15077e-13
DMP1	4.76315	2.56881	0.350008	7.3393	2.14718e-13	8.25215e-13
EIF4E1B	10.2538	4.82807	0.658278	7.33439	2.22732e-13	8.5533e-13
TUBA4B	131.718	-2.16568	0.295981	-7.31696	2.5366e-13	9.71376e-13
PF4	21.237	-2.00491	0.274238	-7.31085	2.65466e-13	1.01557e-12
MYPN	10.1698	2.75857	0.377393	7.30955	2.68041e-13	1.02522e-12
MAGEC3	9.07053	3.24915	0.444561	7.30868	2.6978e-13	1.03166e-12
PLA2G1B	275.631	-2.16496	0.297094	-7.2871	3.16694e-13	1.20651e-12
OBP2A	19.4726	3.06666	0.421497	7.27563	3.44816e-13	1.31052e-12
LRRC66	49.3054	2.0495	0.281731	7.27466	3.47284e-13	1.31964e-12
LGALS7B	31.798	2.47693	0.340686	7.27042	3.5837e-13	1.36069e-12
CSAG2	13.6057	5.41698	0.745694	7.26434	3.74859e-13	1.42133e-12
TRIM58	35.4127	-2.11906	0.291992	-7.25725	3.95042e-13	1.49608e-12
CLRN3	18.8858	2.02532	0.279261	7.25244	4.09339e-13	1.54778e-12
WNT7A	199.395	-2.25476	0.310997	-7.25009	4.16503e-13	1.57394e-12
AVPR1B	4.96096	3.01681	0.416469	7.24378	4.36361e-13	1.64768e-12
ATP4B	14.0375	2.00995	0.277832	7.23441	4.67571e-13	1.76276e-12
TRPM1	3.59775	-2.15143	0.29793	-7.22125	5.15127e-13	1.93748e-12
SLC18A3	7.23267	4.7967	0.66501	7.21298	5.47418e-13	2.0545e-12
TCTE1	67.2108	-2.18124	0.302421	-7.2126	5.48946e-13	2.05984e-12
FAT2	261.915	2.13542	0.29621	7.20915	5.63021e-13	2.111e-12
INSRR	7.05992	2.07893	0.288455	7.20712	5.71459e-13	2.14018e-12
SPDYC	14.2861	3.21575	0.446191	7.20712	5.71474e-13	2.14018e-12
ZIC4	16.9519	4.75715	0.660288	7.20465	5.81913e-13	2.17885e-12
LHCGR	16.9094	2.73755	0.38008	7.20256	5.90943e-13	2.2118e-12
SPRR1A	20.213	3.17973	0.441984	7.19421	6.28233e-13	2.34771e-12
MIA	24.5004	2.48947	0.34618	7.19126	6.41944e-13	2.39755e-12
KRT6C	19.8892	3.59984	0.500797	7.18822	6.56431e-13	2.4507e-12
NGB	6.04497	4.49171	0.625259	7.18375	6.78227e-13	2.52814e-12
LHX8	7.00722	4.34877	0.605465	7.18253	6.84317e-13	2.54936e-12
FAM216B	434.107	-2.32717	0.324014	-7.18233	6.85354e-13	2.55173e-12
RNASE10	5.79156	2.53069	0.353097	7.16713	7.65863e-13	2.83882e-12
ODAPH	9.63386	2.07733	0.289872	7.16638	7.70065e-13	2.8533e-12
EREG	1517.14	2.58749	0.361065	7.16629	7.70592e-13	2.8547e-12
ATP6V0A4	389.851	2.00834	0.280401	7.1624	7.92758e-13	2.93455e-12
TMEM179	20.2376	3.06895	0.428852	7.15619	8.29483e-13	3.06695e-12
ASIC5	3.11971	3.1455	0.439966	7.1494	8.71574e-13	3.21948e-12
NKX6-1	12.918	2.16549	0.303112	7.1442	9.05241e-13	3.34062e-12
DKK1	795.455	2.39715	0.335578	7.14335	9.10836e-13	3.36062e-12
PRR20G	4.19573	4.16251	0.58308	7.13883	9.41313e-13	3.46907e-12
PRR26	137.152	2.02407	0.283618	7.13662	9.56569e-13	3.52259e-12
HIST1H2BB	6.15096	4.29575	0.602147	7.13407	9.74466e-13	3.58505e-12
MROH9	33.5058	-2.26717	0.318299	-7.12278	1.05772e-12	3.88019e-12
HIST1H4A	4.17255	3.64784	0.512449	7.11845	1.09149e-12	3.99949e-12
AKR1D1	4.0704	2.31564	0.325575	7.11247	1.13983e-12	4.17026e-12
SLCO1A2	133.605	-2.66175	0.374644	-7.10475	1.20545e-12	4.40026e-12
KRTAP2-3	4.3044	3.56384	0.502115	7.09766	1.26887e-12	4.6265e-12
CA6	9.87434	2.78743	0.393131	7.09034	1.33781e-12	4.86585e-12
NCAN	2.94834	2.4133	0.340499	7.08755	1.3651e-12	4.96041e-12
GABBR2	223.961	2.15573	0.305801	7.04945	1.79624e-12	6.48043e-12
TENM1	442.078	2.21665	0.315888	7.01719	2.26368e-12	8.11198e-12
AC114267.1	3.05535	3.54916	0.506661	7.005	2.46979e-12	8.82259e-12
PRR32	8.21315	3.19296	0.455876	7.004	2.48748e-12	8.88247e-12
FGF20	10.4496	2.18247	0.312654	6.98046	2.94211e-12	1.04534e-11
STRA8	9.85162	4.03947	0.578718	6.98003	2.95125e-12	1.04839e-11
SLC27A6	29.1933	-2.43476	0.349107	-6.97423	3.07552e-12	1.09113e-11
CAGE1	6.57505	2.08354	0.298774	6.97365	3.08828e-12	1.09504e-11
APELA	35.1431	2.04543	0.293365	6.97228	3.11836e-12	1.10551e-11
FOXG1	10.824	4.272	0.612758	6.97176	3.12998e-12	1.10921e-11
SP9	6.85049	4.76846	0.683978	6.97167	3.13208e-12	1.10975e-11
CFAP77	98.2231	-2.15223	0.308771	-6.97033	3.16202e-12	1.11995e-11
TRIM10	18.1551	2.49884	0.358748	6.96546	3.27333e-12	1.15745e-11
ZNF560	39.4557	3.8153	0.549839	6.93893	3.95075e-12	1.39033e-11
SLC6A15	38.2864	3.10833	0.448111	6.93653	4.01855e-12	1.4129e-11
KCNE1B	12.7121	-2.05595	0.29661	-6.9315	4.16416e-12	1.46195e-11
TMEM215	12.3939	2.57979	0.372296	6.92941	4.22587e-12	1.4828e-11
MKRN3	37.6563	2.51483	0.362985	6.92819	4.26268e-12	1.49517e-11
MYH7	4.65091	2.72518	0.393421	6.92687	4.30246e-12	1.50885e-11
GAL3ST2	19.6024	2.32299	0.335517	6.9236	4.40304e-12	1.54299e-11
ANKRD66	73.3582	-2.3062	0.333473	-6.91571	4.65515e-12	1.62837e-11
SERPINA9	12.5228	-2.14127	0.309963	-6.90816	4.90978e-12	1.714e-11
BOLL	5.28047	2.88215	0.417269	6.90717	4.94404e-12	1.72565e-11
IFNE	11.4108	2.82062	0.408894	6.89817	5.26764e-12	1.83593e-11
FABP7	17.4923	2.52392	0.365991	6.89611	5.34465e-12	1.86243e-11
CLEC2L	22.2005	2.7133	0.393463	6.89594	5.35082e-12	1.86424e-11
EFCAB1	279.263	-2.05196	0.298392	-6.87672	6.12481e-12	2.12619e-11
DDX53	7.96667	4.63129	0.674449	6.86678	6.56673e-12	2.2763e-11
PKP1	1712.87	2.24252	0.327205	6.85356	7.20331e-12	2.49112e-11
GSC	14.0933	2.30154	0.336211	6.84554	7.61903e-12	2.63015e-11
MAG	13.6668	-2.0734	0.303121	-6.84017	7.90981e-12	2.7266e-11
G6PC2	1.65931	-2.46613	0.360617	-6.83864	7.99511e-12	2.75502e-11
AC011604.2	3.81095	4.16877	0.609864	6.83558	8.16756e-12	2.8094e-11
C17orf78	5.75906	2.08149	0.304787	6.82933	8.53127e-12	2.93031e-11
HIST1H1T	2.61398	2.67212	0.39167	6.82237	8.95513e-12	3.0704e-11
LHFPL3	62.7321	-2.0454	0.300059	-6.81667	9.31748e-12	3.19008e-11
IFITM5	9.26372	2.72337	0.401644	6.78055	1.19722e-11	4.06634e-11
NEUROD1	40.6357	4.73551	0.698623	6.77834	1.21561e-11	4.12737e-11
RIMBP2	133.509	2.39141	0.352995	6.77463	1.24728e-11	4.23338e-11
EDN3	16.9455	-2.70677	0.400498	-6.7585	1.39428e-11	4.71295e-11
C1orf87	114.874	-2.38187	0.352612	-6.75493	1.42901e-11	4.82716e-11
GABRA5	5.13145	3.96386	0.587362	6.74858	1.49302e-11	5.03539e-11
DIRC1	2.09138	2.63387	0.390378	6.74698	1.50958e-11	5.08946e-11
PTPRZ1	482.164	2.06786	0.306708	6.74211	1.561e-11	5.25479e-11
NPHS1	21.6425	2.10503	0.312796	6.72971	1.69998e-11	5.70134e-11
TMEFF1	3.56259	2.70707	0.402477	6.72601	1.74373e-11	5.84093e-11
TMEM132C	34.8831	-2.12995	0.316696	-6.72552	1.74965e-11	5.85974e-11
SH3GL2	51.3719	-2.24283	0.333508	-6.72497	1.75627e-11	5.88058e-11
ALX1	14.7642	3.14609	0.468594	6.71391	1.89479e-11	6.33479e-11
NAA11	12.0788	4.80713	0.716606	6.7082	1.9704e-11	6.57953e-11
HIST1H3A	5.29391	2.32568	0.346852	6.7051	2.01267e-11	6.71347e-11
OR2W3	5.67012	-2.25554	0.33659	-6.70116	2.06775e-11	6.88904e-11
CNMD	160.872	3.50384	0.522892	6.7009	2.07141e-11	6.90004e-11
OMP	3.70714	2.13847	0.319262	6.69817	2.1104e-11	7.02625e-11
CRH	2.80789	-2.8673	0.428359	-6.6937	2.17601e-11	7.23714e-11
EPHA6	24.8864	2.22859	0.333006	6.69236	2.19593e-11	7.2971e-11
CACNA1B	53.2949	2.60119	0.389332	6.68114	2.37088e-11	7.85939e-11
GABRR1	16.4801	2.9623	0.443566	6.67836	2.41629e-11	8.00163e-11
GABRP	395.801	2.23575	0.334842	6.67702	2.43845e-11	8.07224e-11
LRRC71	85.0486	-2.04262	0.30676	-6.6587	2.76253e-11	9.11363e-11
CLPS	3.2957	3.51492	0.528217	6.65431	2.84631e-11	9.38357e-11
IRX4	6.84309	3.88027	0.584569	6.63784	3.18312e-11	1.04634e-10
NTS	565.278	3.05203	0.459869	6.63674	3.20696e-11	1.05382e-10
OXT	8.26179	2.10545	0.317823	6.62461	3.48168e-11	1.14155e-10
MORN5	85.9662	-2.17489	0.328335	-6.62401	3.49594e-11	1.14564e-10
RBFOX1	23.2362	3.55576	0.537072	6.62065	3.57617e-11	1.17113e-10
MAGEA11	8.68547	5.1125	0.772582	6.61742	3.65514e-11	1.19536e-10
SLC30A10	7.16822	3.72553	0.563845	6.60736	3.91247e-11	1.27496e-10
TEKT1	316.89	-2.22598	0.337385	-6.59774	4.17464e-11	1.35808e-10
POM121L2	4.82931	2.53407	0.384136	6.59681	4.20103e-11	1.36574e-10
GDF2	0.529872	-3.81288	0.578721	-6.58845	4.44443e-11	1.4417e-10
MOGAT2	9.25252	2.16655	0.328892	6.58742	4.47528e-11	1.45073e-10
ALOX15	501.794	-2.10349	0.319939	-6.57464	4.87711e-11	1.57699e-10
GBX2	8.48853	2.62521	0.399575	6.57001	5.03122e-11	1.62518e-10
VAX1	6.80688	4.81072	0.732588	6.56674	5.14281e-11	1.66038e-10
PCDH8	14.7722	3.49578	0.533598	6.55134	5.70219e-11	1.83481e-10
DLX2	3.9371	2.92517	0.446953	6.5447	5.96157e-11	1.91411e-10
MYO18B	22.999	2.34057	0.357961	6.53859	6.20994e-11	1.99085e-10
TBR1	6.74858	2.91507	0.446112	6.5344	6.38667e-11	2.0458e-10
REC114	4.97822	2.26272	0.347339	6.51443	7.29667e-11	2.32913e-10
OR4C6	2.80584	3.27086	0.502131	6.51395	7.31982e-11	2.33575e-10
C11orf97	28.0632	-2.47416	0.379973	-6.51141	7.44468e-11	2.3748e-10
CHAT	8.00939	4.23007	0.649789	6.50992	7.51931e-11	2.39821e-10
ACSM2A	1.51151	-2.12682	0.326976	-6.50451	7.79457e-11	2.48229e-10
PRDM7	2.43188	2.49958	0.384764	6.49642	8.22552e-11	2.61433e-10
FOXD1	56.2896	2.14314	0.330011	6.49416	8.34975e-11	2.65293e-10
FSTL5	26.5295	3.50656	0.540619	6.4862	8.80302e-11	2.78956e-10
MYT1	56.7661	2.0444	0.315987	6.46988	9.80803e-11	3.10087e-10
VCX	6.4794	3.31677	0.513342	6.46112	1.03929e-10	3.27984e-10
WIF1	2406.42	-2.278	0.352592	-6.46072	1.04209e-10	3.28758e-10
UPK1B	220.078	3.03844	0.470547	6.45726	1.06613e-10	3.36011e-10
NT5C1A	11.8351	2.32269	0.360167	6.44891	1.12655e-10	3.54413e-10
LIPI	3.87543	2.20907	0.342624	6.44748	1.13722e-10	3.57597e-10
CIDEC	20.7358	2.5397	0.394126	6.44388	1.16454e-10	3.65707e-10
UGT3A2	17.852	2.02328	0.314028	6.443	1.17137e-10	3.67671e-10
SSTR5	4.9521	3.51413	0.549113	6.39965	1.55733e-10	4.84461e-10
WDR38	189.122	-2.02767	0.317	-6.39644	1.59038e-10	4.94103e-10
UGT1A1	7.51529	3.73935	0.585339	6.38835	1.6769e-10	5.19888e-10
SLC35F4	3.76603	2.33856	0.366866	6.37442	1.83658e-10	5.67559e-10
KNG1	20.4771	2.70213	0.424221	6.36962	1.89494e-10	5.85123e-10
SLC22A11	7.09012	2.10084	0.330089	6.36448	1.95951e-10	6.04673e-10
PIH1D3	43.8395	-2.19894	0.345763	-6.35965	2.0221e-10	6.23485e-10
PDCL2	3.17367	3.5559	0.559828	6.35176	2.1286e-10	6.55588e-10
TH	12.9712	2.28963	0.36054	6.35056	2.14528e-10	6.60405e-10
TTC29	82.7249	-2.05244	0.323664	-6.34126	2.27898e-10	6.99658e-10
PHOX2B	6.56171	4.66081	0.735463	6.33725	2.33907e-10	7.17533e-10
UGT2B28	3.44001	3.72421	0.587706	6.33685	2.34515e-10	7.19166e-10
GABRG2	14.3936	4.92551	0.777876	6.332	2.42008e-10	7.4179e-10
PPBP	100.34	-2.04063	0.322348	-6.33052	2.44331e-10	7.48791e-10
TMEM190	119.611	-2.07638	0.328191	-6.32674	2.50394e-10	7.66027e-10
MEIOB	4.12049	2.97076	0.469565	6.32662	2.50596e-10	7.66523e-10
FABP12	0.94209	-2.45134	0.387718	-6.32248	2.57394e-10	7.8694e-10
TMPRSS15	4.73064	3.20768	0.508192	6.31194	2.75553e-10	8.40983e-10
IL19	5.75957	2.53721	0.402023	6.3111	2.77059e-10	8.45446e-10
FAM71F1	2.77026	2.42112	0.383901	6.30664	2.85161e-10	8.6934e-10
AC243967.1	2.75962	2.39756	0.38109	6.29131	3.14795e-10	9.57249e-10
HEPACAM2	70.6618	2.32942	0.370524	6.28685	3.23982e-10	9.84095e-10
ANKRD34C	2.03629	-2.33302	0.371347	-6.28261	3.32943e-10	1.01067e-09
CHRND	4.20058	2.63355	0.419796	6.27341	3.53216e-10	1.06968e-09
TM4SF20	12.7925	3.07856	0.491071	6.26909	3.63173e-10	1.09862e-09
PYDC1	2.82476	2.9916	0.477606	6.26375	3.75836e-10	1.13549e-09
CYP2F1	78.2367	-2.17153	0.346764	-6.26226	3.79431e-10	1.14581e-09
MROH2A	50.3599	2.25755	0.361025	6.25316	4.02228e-10	1.21256e-09
NEFL	55.6575	2.22321	0.356546	6.23542	4.50572e-10	1.35298e-09
CAPSL	144.177	-2.05106	0.329079	-6.23273	4.58378e-10	1.37535e-09
PSG3	6.25431	4.48597	0.722167	6.21181	5.23766e-10	1.56567e-09
UGT1A7	4.73184	3.50956	0.56517	6.20975	5.30699e-10	1.58492e-09
ZNF716	7.08413	4.41244	0.710821	6.20752	5.38256e-10	1.60723e-09
WFDC12	19.9568	-2.14313	0.345474	-6.20345	5.52376e-10	1.64786e-09
CFHR4	2.59118	3.36574	0.5427	6.20184	5.5806e-10	1.66427e-09
C10orf71	12.686	2.85976	0.461893	6.19138	5.96395e-10	1.77449e-09
TMEM210	2.55234	2.6349	0.426477	6.17828	6.48046e-10	1.92043e-09
KRT4	670.06	-2.08824	0.338489	-6.1693	6.85915e-10	2.02733e-09
RFX6	13.0335	3.50077	0.567872	6.16472	7.06099e-10	2.0857e-09
C1orf158	65.067	-2.23878	0.365046	-6.13286	8.63108e-10	2.53273e-09
DEFA4	1.85774	-2.65935	0.433854	-6.1296	8.80999e-10	2.58325e-09
AKAP14	47.2767	-2.03852	0.333051	-6.12075	9.31352e-10	2.72216e-09
UGT3A1	40.6648	4.25645	0.703457	6.05075	1.44172e-09	4.15567e-09
HHLA2	1415.25	2.24652	0.37161	6.04537	1.49064e-09	4.2928e-09
ISX	11.9042	3.74085	0.618821	6.04513	1.49293e-09	4.29875e-09
MC5R	3.13633	2.41704	0.400173	6.03999	1.54128e-09	4.43465e-09
CWH43	42.0468	-2.27364	0.37673	-6.0352	1.58764e-09	4.56392e-09
SSX1	12.0613	5.38304	0.892782	6.02951	1.6446e-09	4.72412e-09
TAC3	7.43941	2.41672	0.401029	6.0263	1.67756e-09	4.81449e-09
NOTO	14.9394	2.65318	0.440541	6.02255	1.71692e-09	4.92597e-09
SLITRK1	7.39083	4.09247	0.679528	6.02252	1.71724e-09	4.92616e-09
DRGX	106.962	2.17147	0.360879	6.01718	1.7748e-09	5.08596e-09
NKX2-4	4.50018	3.95908	0.658321	6.0139	1.81111e-09	5.18458e-09
LRFN2	10.4327	2.26245	0.376216	6.0137	1.81335e-09	5.19023e-09
IGFBP1	52.9181	2.37812	0.395561	6.01202	1.83223e-09	5.24193e-09
PRSS56	2.77296	3.26146	0.543422	6.0017	1.95263e-09	5.57394e-09
STOML3	110.518	-2.0389	0.33983	-5.99975	1.97621e-09	5.63954e-09
ZPBP2	3.50288	2.81119	0.469694	5.98516	2.16184e-09	6.14826e-09
PSG4	10.3913	4.30948	0.720985	5.97721	2.26988e-09	6.44694e-09
ADGRD2	2.45379	2.39361	0.400874	5.97098	2.35835e-09	6.68536e-09
GP2	61.3656	3.39966	0.570689	5.95712	2.56716e-09	7.25693e-09
TTR	31.007	2.83796	0.476846	5.95153	2.6564e-09	7.50036e-09
RAX	2.99515	3.26859	0.549422	5.94913	2.69568e-09	7.60903e-09
ZG16	10.2198	2.2046	0.3706	5.94873	2.70232e-09	7.62554e-09
AL355102.2	2.31779	2.22936	0.376451	5.92205	3.1795e-09	8.91049e-09
HBZ	0.43847	-2.34458	0.39757	-5.89728	3.69553e-09	1.0298e-08
C20orf85	528.904	-2.22529	0.377426	-5.89595	3.72526e-09	1.03779e-08
CTAG2	39.7928	5.20839	0.884193	5.89056	3.84898e-09	1.0707e-08
CEACAM8	37.5624	-2.09835	0.356256	-5.89	3.86192e-09	1.07399e-08
TMEM212	49.4413	-2.15583	0.366534	-5.88166	4.06161e-09	1.12805e-08
DGKK	4.84551	-2.11478	0.359796	-5.8777	4.15997e-09	1.15375e-08
NKX2-5	4.65585	3.2657	0.557238	5.8605	4.61465e-09	1.27611e-08
OTX2	5.42256	4.42977	0.759168	5.83503	5.37816e-09	1.48021e-08
ERICH3	315.7	-2.02037	0.346468	-5.83134	5.49832e-09	1.51155e-08
APOF	4.38019	2.47076	0.424855	5.81553	6.04439e-09	1.65716e-08
MUC17	12.2633	4.52355	0.778527	5.81039	6.23257e-09	1.70607e-08
SERPINB7	46.0313	2.26479	0.390058	5.8063	6.3868e-09	1.74704e-08
CALR3	2.09626	2.0882	0.360283	5.79601	6.79119e-09	1.85238e-08
BMP15	0.716127	-2.23246	0.385186	-5.7958	6.79969e-09	1.85444e-08
2020-09-14	6.13097	3.69629	0.638063	5.79298	6.91489e-09	1.88451e-08
C18orf63	8.70562	-2.01335	0.349378	-5.76268	8.27904e-09	2.23975e-08
PLCZ1	6.36631	2.67499	0.464918	5.75369	8.73168e-09	2.35789e-08
DIPK1C	6.98406	2.13281	0.370917	5.7501	8.9192e-09	2.40582e-08
CCDC177	3.82244	2.31047	0.401985	5.74766	9.04875e-09	2.43973e-08
SPRR2F	13.4192	3.06889	0.536325	5.72207	1.05231e-08	2.82021e-08
SLC2A2	5.23975	3.99649	0.699533	5.71308	1.10951e-08	2.96729e-08
KCNK10	20.5047	2.00884	0.352495	5.69892	1.20569e-08	3.216e-08
HMX2	3.01448	3.38752	0.594464	5.69844	1.20907e-08	3.22412e-08
RGR	1.12267	-2.20758	0.388666	-5.67987	1.34793e-08	3.57951e-08
DKK4	9.59358	2.95373	0.522153	5.65683	1.54199e-08	4.07911e-08
ADGRG4	2.70027	-2.31472	0.40946	-5.6531	1.57577e-08	4.16726e-08
[truncated: 228 more rows]
