# Supplementary material for: Identification of LINC02310 as an enhancer in lung adenocarcinoma and investigation of its regulatory network via comprehensive analyses
Source: BMC Med Genomics. 2020 Dec 11;13:185. doi: 10.1186/s12920-020-00834-6 (PMC7731780; doi:10.1186/s12920-020-00834-6)
Supplement: Supplementary file 3 — Additional file 3. Table S3: 389 DELncRNAs significantly related to overall survival. [file 12920_2020_834_MOESM3_ESM.xlsx]

## Sheet: Additional file 2--Table SII
symbol_id	sur_pvalue
AC087588.2	6.97743e-07
AC034223.1	5.22331e-06
LINC02310	1.03802e-05
LINC01312	1.52368e-05
AC139722.1	1.66468e-05
AC005186.1	1.99572e-05
LMO7DN	2.18548e-05
LINC00518	5.21424e-05
ITGB1.DT	8.24016e-05
AL353746.1	0.000116762
LINC01116	0.000127458
AL391361.3	0.000137662
AC084855.1	0.000167377
AL731533.2	0.000172157
AL365259.1	0.000178178
LINC01843	0.000216295
AC008278.2	0.000315644
AL606489.1	0.00035679
AP005137.2	0.00036783
AL353152.1	0.000410358
AC112236.1	0.00042948
AC009226.1	0.000468343
AC099850.3	0.000499996
AC022784.1	0.000522538
LINC02657	0.000522579
AP000526.1	0.000530383
AC011444.3	0.000560844
LINC01711	0.000651435
CADM3.AS1	0.00070259
SCAT1	0.000734421
AC107464.1	0.000779298
AL157895.1	0.000824179
AL135960.1	0.000880015
FAM83A.AS1	0.000948676
AP001453.2	0.00102627
LINC02178	0.0010704
LINC01117	0.00111576
LINC01833	0.00112985
AC016205.1	0.00116864
SATB2.AS1	0.00120268
AC006449.5	0.00125423
LINC02323	0.00128658
AC119424.1	0.00140518
SYNPR.AS1	0.00140549
AC010343.3	0.00143536
GPC5.AS1	0.00155137
LINC01775	0.00162857
LINC00862	0.00170737
AC024257.1	0.00198644
WWC2.AS2	0.00203692
AC090192.2	0.00209853
AC055855.2	0.00209867
AC125603.1	0.00218307
AC026250.1	0.00219718
AL450332.1	0.00230927
AC048383.1	0.00232526
AC090518.1	0.00237826
AC026355.1	0.00249285
AC007993.2	0.00263552
AP002478.1	0.00266826
AC007163.1	0.0026686
AC011365.2	0.00270681
AL365181.2	0.00277396
AJ003147.2	0.00278157
FAM30A	0.00305792
TMPO.AS1	0.00306288
LINC01561	0.00318156
AL355472.3	0.00320711
AL365181.3	0.00324692
AC023421.1	0.00338517
AL049874.3	0.00347045
PDZRN3.AS1	0.00354719
AL033397.2	0.00367605
AC108136.1	0.00370596
UCA1	0.00384088
LINC00857	0.0038652
AC124276.1	0.00387061
AC012213.4	0.00400854
AP000695.2	0.00415151
VPS9D1.AS1	0.00421533
LINC01740	0.00436481
AC064807.2	0.00438624
AC024475.1	0.00447273
AL035458.2	0.00450819
AC006329.1	0.00451079
DRAIC	0.00453829
AC011483.1	0.00460561
LINC01910	0.00484122
AL034397.3	0.00494434
AC016877.3	0.00499155
LINC01322	0.0050025
AL596223.1	0.00506963
AC012531.1	0.00515403
AC022613.1	0.00521562
AC022028.2	0.00532487
AC092168.2	0.00542415
AL138789.1	0.00553432
AP000821.1	0.005609
TYMSOS	0.00573573
AC104984.3	0.00592314
AC097359.3	0.00594295
BANCR	0.00604335
AC011473.3	0.00605553
LINC02086	0.00606439
AL390115.1	0.0061098
LINC00973	0.00619885
AC034223.2	0.00633457
AC004947.1	0.00659477
CASC8	0.00678909
AC068631.1	0.00680401
MANCR	0.00689746
AC007639.1	0.0069268
AC027601.2	0.00703831
AL353753.1	0.0070895
LINC01133	0.007114
AC090023.2	0.00717242
AL121894.1	0.00718012
LNCOC1	0.00720672
AC022165.1	0.00740503
FGF12.AS2	0.00741424
LINC01559	0.00746181
AC007671.1	0.00749142
AC012213.1	0.00771571
AL121772.1	0.00775008
LINC01705	0.00784183
AC125603.2	0.0078853
AC105402.3	0.00792347
AL031600.2	0.00801897
AC236972.3	0.00813597
C20orf197	0.0082251
AC064852.1	0.00826645
LINC00887	0.00849557
AC026462.3	0.00868804
AP000695.1	0.00871493
AC027288.3	0.00905518
AC093281.2	0.00907423
PTENP1.AS	0.00909984
LINC02623	0.00912626
AC135012.3	0.00915634
SLC2A1.AS1	0.00919141
AC010998.1	0.00936824
AC005256.1	0.00946757
AC011294.1	0.00956106
LINC01081	0.0096681
AC092384.1	0.00987407
AC100826.1	0.0100063
AP003168.2	0.0100576
AC006357.1	0.010151
AC104938.1	0.0103247
AL589743.5	0.0103865
LINC02147	0.0104111
LINC01811	0.0104262
AC103740.2	0.0104896
AC018529.1	0.0106242
AC068228.1	0.0106819
AC131011.1	0.0107274
AC023090.1	0.010737
AL590666.2	0.0108019
AL513548.1	0.0111641
AC010327.3	0.0114188
AL121904.1	0.0114814
AL358115.1	0.0115065
AP001189.6	0.0115392
LINC01269	0.0115967
AC019193.3	0.0116085
AL161431.1	0.0119107
LINC01975	0.0121194
LINC02577	0.0124013
AC138474.1	0.0128286
SH3PXD2A.AS1	0.0129227
AP001178.1	0.0133808
LINC00939	0.0135186
LINC01572	0.0143198
AC113194.1	0.0143337
AC046158.1	0.0143561
AC027088.3	0.0144055
AP003119.3	0.0144991
LINC02535	0.0147021
LINC00092	0.0148264
AL135878.1	0.0149512
AL353616.2	0.0149683
LINC01929	0.0151389
AP000424.1	0.0151669
AL138760.1	0.0152477
FGF10.AS1	0.0154347
AL160408.4	0.015458
LINC02029	0.0158938
AC026765.2	0.0158968
AC015923.1	0.0159201
TLR8.AS1	0.0159964
FAM181A.AS1	0.0160856
AC099518.1	0.0161118
SALRNA1	0.0161486
AC006946.3	0.01616
AC133785.1	0.0162336
AC129926.1	0.0163545
KHDRBS2.OT	0.0165292
NAV2.AS2	0.0166118
AC091133.2	0.0167694
AC005522.1	0.0169478
AC078909.2	0.0171667
AC246793.1	0.0173147
LINC01583	0.0173286
AC027228.2	0.0174773
AC020907.1	0.0176068
AL772337.2	0.0178965
AP000439.2	0.01799
AL356421.2	0.0184845
AL355472.2	0.0186358
LINC01913	0.0187051
AP003680.1	0.0188409
LINC00628	0.0189174
HOXA10.AS	0.0192657
AC104958.1	0.0195657
LINC01927	0.0195825
AC109466.1	0.0196007
LINC00460	0.0196091
DDX11.AS1	0.0197931
AC004816.1	0.019947
AP005233.2	0.020276
LINC01238	0.0208012
AC008669.1	0.0209477
AC128709.2	0.0210262
AL353611.1	0.0210586
AC018647.1	0.021445
LINC01031	0.0215349
AC020659.1	0.0220961
MNX1.AS1	0.022113
PACRG.AS3	0.0221192
LINC02313	0.0224582
AC087855.2	0.0225723
LINC01605	0.0228919
AC006017.1	0.0234374
AC112206.2	0.0235082
AP003086.3	0.024032
AC010976.2	0.0240623
AL122125.1	0.0242111
LINC00942	0.0242692
AL157788.1	0.0243666
LNCSRLR	0.0244049
ST7.OT4	0.0244746
AC093520.1	0.0245176
AL161729.2	0.0245389
AC025166.1	0.0245618
ZBTB20.AS5	0.0248961
AP003472.1	0.0249388
AL161618.1	0.0250578
AC104241.2	0.0251496
AC087379.1	0.0252526
LINC01393	0.0254161
AC089999.2	0.0256455
AL357093.2	0.0256862
AL359551.1	0.0258597
AC116407.1	0.026249
LINC02397	0.0263985
ADAMTS9.AS2	0.0266291
SIRLNT	0.0266772
AL357518.1	0.0268633
AL359378.1	0.027074
CU639417.5	0.0272706
AC007128.2	0.0272887
LINC01213	0.0273443
LINC02133	0.0275237
AC005884.1	0.0275259
TMEM51.AS1	0.0276731
AC091173.1	0.0277472
AL365356.4	0.0278584
AC022445.1	0.0279223
AC090627.1	0.0279768
AC125807.2	0.0283877
LINC01456	0.0285317
LINC02448	0.0286972
AC091212.1	0.0287107
LINC02109	0.028819
MELTF.AS1	0.0296592
AL445524.1	0.0297047
AC107909.1	0.0299641
AL139385.1	0.0299671
AC087273.2	0.0303153
AL512363.1	0.0305666
AF131215.6	0.0306211
RHOXF1.AS1	0.0312219
AC104024.2	0.0312403
LINC01210	0.0312486
AC007277.1	0.03152
AC068594.2	0.0317052
AC015914.1	0.0317519
ATP6V1B1.AS1	0.0320708
AC128709.3	0.0321168
AL136369.1	0.0322768
AL731557.1	0.0324629
TDRKH.AS1	0.0324929
AC008395.1	0.0327385
AC006148.1	0.032762
AL158211.1	0.0329629
TESC.AS1	0.0330111
AC006064.3	0.0330269
LINC00519	0.0330444
LINC02576	0.0331586
AC090164.2	0.0337486
AP003064.2	0.034566
AC108159.1	0.0346094
AL133343.2	0.0347012
AC125616.1	0.0347368
AC046195.1	0.0347819
AC117402.1	0.0351154
AL445183.2	0.0353767
AC131009.2	0.0356795
AC116021.1	0.0357479
AC007342.4	0.0357565
AL928742.1	0.0358482
AP000688.2	0.036047
AF131215.5	0.0362575
AC010735.2	0.0366367
AC073529.1	0.0369039
AP000851.2	0.0375479
LINC02016	0.0376707
AL357093.1	0.0379485
AC027018.1	0.0380031
SFTA1P	0.0380499
AC005330.1	0.0380526
AC084116.3	0.0381004
MRGPRG.AS1	0.0384855
AC239800.2	0.0386055
SLC8A1.AS1	0.0390676
AL157931.1	0.0392993
AC007221.1	0.0393894
AC012236.1	0.0394028
AC007991.3	0.0394109
AP000525.1	0.0395835
LINC01936	0.0396357
LINC01484	0.0396484
AL133325.3	0.0396775
LINC01600	0.039762
AC131097.3	0.0400322
AC002511.2	0.0401229
AP005230.1	0.0403033
AC117465.1	0.0403814
ZNF571.AS1	0.0406275
AC243960.3	0.0416131
AL049539.1	0.0422855
AL355483.3	0.0423291
FOXD2.AS1	0.0424179
LINC01385	0.0426118
AL353747.2	0.0426485
HOXC.AS1	0.0426848
HOTAIR	0.0429389
LANCL1.AS1	0.0431889
AL139393.1	0.0433867
RUNDC3A.AS1	0.0435608
HIF1A.AS2	0.0436818
LINC00958	0.0437542
LINC02321	0.0437693
RAMP2.AS1	0.0438139
TFAP2A.AS1	0.0439614
UMODL1.AS1	0.0441026
AP002754.1	0.0443879
AC092809.2	0.044395
AC011611.2	0.0444501
LINC00337	0.0445652
AL031770.1	0.0446321
AC004112.1	0.0447442
MIR5689HG	0.0448154
AC106900.1	0.0448405
AC122134.1	0.0449974
AC020658.4	0.0451632
AC025470.2	0.0451733
AL662890.1	0.0453588
LINC00609	0.0455241
AC023794.6	0.0456063
AC093911.1	0.0456439
AC021683.3	0.0460541
AC243972.1	0.0461373
AL049555.1	0.0462451
STPG3.AS1	0.0465244
AL355974.2	0.0465427
AP001574.1	0.0469776
AL049836.1	0.0474092
LINC00525	0.0477174
AC073651.1	0.0479497
LINC02492	0.0481546
RMRP	0.048422
AC090502.1	0.0488639
LINC01700	0.049027
LINC02076	0.049525
AC105219.4	0.0495367
AP000542.2	0.0495633
AC108676.1	0.0497323
AC091868.2	0.0499335
