# Supplementary material for: Identification of LINC02310 as an enhancer in lung adenocarcinoma and investigation of its regulatory network via comprehensive analyses
Source: BMC Med Genomics. 2020 Dec 11;13:185. doi: 10.1186/s12920-020-00834-6 (PMC7731780; doi:10.1186/s12920-020-00834-6)
Supplement: Supplementary file 4 — Additional file 4. Table S4: targeted miRNAs interacted with DEmRNAs. [file 12920_2020_834_MOESM4_ESM.xlsx]

## Sheet: Additional file 4--Table SIV
miRNA	target
hsa-miR-1270	LINC02310
hsa-miR-330-3p	LINC02310
hsa-miR-506-3p	LINC02310
hsa-miR-1270	SH2D5
hsa-miR-1270	E2F2
hsa-miR-1270	SLC2A1
hsa-miR-1270	STIL
hsa-miR-1270	RAB3B
hsa-miR-1270	TGFBR3
hsa-miR-1270	MEX3A
hsa-miR-1270	F5
hsa-miR-1270	NMNAT2
hsa-miR-1270	ESPN
hsa-miR-1270	EPHB2
hsa-miR-1270	GRHL3
hsa-miR-1270	LIN28A
hsa-miR-1270	CDCA8
hsa-miR-1270	GPR52
hsa-miR-1270	CACNA1E
hsa-miR-1270	INAVA
hsa-miR-1270	JCAD
hsa-miR-1270	MMRN2
hsa-miR-1270	MKI67
hsa-miR-1270	PLAU
hsa-miR-1270	TLX1
hsa-miR-1270	PHLDA2
hsa-miR-1270	USH1C
hsa-miR-1270	SYT7
hsa-miR-1270	SPTBN2
hsa-miR-1270	ALDH3B2
hsa-miR-1270	LRRC32
hsa-miR-1270	ROBO4
hsa-miR-1270	TSPAN18
hsa-miR-1270	OVOL1
hsa-miR-1270	SYT12
hsa-miR-1270	PKNOX2
hsa-miR-1270	CHEK1
hsa-miR-1270	NTM
hsa-miR-1270	FOXM1
hsa-miR-1270	OLR1
hsa-miR-1270	KRT80
hsa-miR-1270	SLC6A15
hsa-miR-1270	TESC
hsa-miR-1270	CIT
hsa-miR-1270	MSI1
hsa-miR-1270	ESPL1
hsa-miR-1270	HOXC10
hsa-miR-1270	ALX1
hsa-miR-1270	RNFT2
hsa-miR-1270	DACH1
hsa-miR-1270	POU4F1
hsa-miR-1270	ZIC5
hsa-miR-1270	ZIC2
hsa-miR-1270	EGLN3
hsa-miR-1270	TRIM9
hsa-miR-1270	ERO1A
hsa-miR-1270	SIX1
hsa-miR-1270	TMEM63C
hsa-miR-1270	RHOV
hsa-miR-1270	GREM1
hsa-miR-1270	SEMA6D
hsa-miR-1270	KIF23
hsa-miR-1270	TICRR
hsa-miR-1270	CASKIN1
hsa-miR-1270	ABCA3
hsa-miR-1270	TOX3
hsa-miR-1270	NQO1
hsa-miR-1270	SLC7A5
hsa-miR-1270	SYNGR3
hsa-miR-1270	SBK1
hsa-miR-1270	SPN
hsa-miR-1270	ORC6
hsa-miR-1270	NDRG4
hsa-miR-1270	CDH5
hsa-miR-1270	CDH3
hsa-miR-1270	AURKB
hsa-miR-1270	MFAP4
hsa-miR-1270	TOP2A
hsa-miR-1270	KRT17
hsa-miR-1270	CAVIN1
hsa-miR-1270	DLX3
hsa-miR-1270	COL1A1
hsa-miR-1270	C17orf53
hsa-miR-1270	IGF2BP1
hsa-miR-1270	ABCC3
hsa-miR-1270	PRR11
hsa-miR-1270	BIRC5
hsa-miR-1270	CBX2
hsa-miR-1270	RAC3
hsa-miR-1270	TEX19
hsa-miR-1270	ONECUT2
hsa-miR-1270	DIRAS1
hsa-miR-1270	CYP4F11
hsa-miR-1270	CEACAM1
hsa-miR-1270	LDLR
hsa-miR-1270	CYP4F3
hsa-miR-1270	NCAN
hsa-miR-1270	CCNE1
hsa-miR-1270	KCNK12
hsa-miR-1270	AFF3
hsa-miR-1270	CYP27C1
hsa-miR-1270	LCT
hsa-miR-1270	NEUROD1
hsa-miR-1270	CAVIN2
hsa-miR-1270	SLC16A14
hsa-miR-1270	SOX11
hsa-miR-1270	GREB1
hsa-miR-1270	CENPA
hsa-miR-1270	OTX1
hsa-miR-1270	PROM2
hsa-miR-1270	SLC9A2
hsa-miR-1270	GAD1
hsa-miR-1270	DLX1
hsa-miR-1270	CPS1
hsa-miR-1270	KCNE4
hsa-miR-1270	ALPI
hsa-miR-1270	THBD
hsa-miR-1270	CD93
hsa-miR-1270	GINS1
hsa-miR-1270	TPX2
hsa-miR-1270	DNMT3B
hsa-miR-1270	HNF4A
hsa-miR-1270	ADAMTS1
hsa-miR-1270	PCP4
hsa-miR-1270	C1QTNF6
hsa-miR-1270	MMP11
hsa-miR-1270	KDELR3
hsa-miR-1270	ADM2
hsa-miR-1270	SGO1
hsa-miR-1270	CSRNP1
hsa-miR-1270	DNASE1L3
hsa-miR-1270	HEG1
hsa-miR-1270	PLOD2
hsa-miR-1270	MASP1
hsa-miR-1270	STAC
hsa-miR-1270	MCM2
hsa-miR-1270	ZIC1
hsa-miR-1270	MME
hsa-miR-1270	ADH1B
hsa-miR-1270	SLC39A8
hsa-miR-1270	SLC7A11
hsa-miR-1270	NCAPG
hsa-miR-1270	SLIT2
hsa-miR-1270	ALB
hsa-miR-1270	AFP
hsa-miR-1270	WWC2
hsa-miR-1270	SEMA6A
hsa-miR-1270	FSTL4
hsa-miR-1270	SPOCK1
hsa-miR-1270	MZB1
hsa-miR-1270	AC142391.1
hsa-miR-1270	FAT2
hsa-miR-1270	GPRIN1
hsa-miR-1270	BHMT2
hsa-miR-1270	GPX3
hsa-miR-1270	GRIA1
hsa-miR-1270	GRM4
hsa-miR-1270	LGSN
hsa-miR-1270	KIAA0408
hsa-miR-1270	AL096711.2
hsa-miR-1270	RGS17
hsa-miR-1270	LIN28B
hsa-miR-1270	FNDC1
hsa-miR-1270	AGR2
hsa-miR-1270	IGF2BP3
hsa-miR-1270	STX1A
hsa-miR-1270	CYP3A7
hsa-miR-1270	TFR2
hsa-miR-1270	VGF
hsa-miR-1270	GIMAP6
hsa-miR-1270	ANLN
hsa-miR-1270	UPK3B
hsa-miR-1270	CNTNAP2
hsa-miR-1270	DLC1
hsa-miR-1270	NEFL
hsa-miR-1270	SLCO5A1
hsa-miR-1270	FBXO43
hsa-miR-1270	FBXO32
hsa-miR-1270	GABBR2
hsa-miR-1270	ENTPD2
hsa-miR-1270	SH3GL2
hsa-miR-1270	GLIPR2
hsa-miR-1270	AKAP2
hsa-miR-1270	LHX2
hsa-miR-1270	COL5A1
hsa-miR-1270	HS6ST2
hsa-miR-1270	FAM155B
hsa-miR-1270	KIF4A
hsa-miR-1270	CSAG1
hsa-miR-1270	DUSP9
hsa-miR-330-3p	CLSPN
hsa-miR-330-3p	TGFBR3
hsa-miR-330-3p	MEX3A
hsa-miR-330-3p	NECTIN4
hsa-miR-330-3p	KIF14
hsa-miR-330-3p	NEK2
hsa-miR-330-3p	ACTL8
hsa-miR-330-3p	AK4
hsa-miR-330-3p	S1PR1
hsa-miR-330-3p	EFNA3
hsa-miR-330-3p	PEAR1
hsa-miR-330-3p	JCAD
hsa-miR-330-3p	SLC16A9
hsa-miR-330-3p	DNA2
hsa-miR-330-3p	TLL2
hsa-miR-330-3p	HPSE2
hsa-miR-330-3p	ADAM12
hsa-miR-330-3p	MKI67
hsa-miR-330-3p	MCM10
hsa-miR-330-3p	RET
hsa-miR-330-3p	DKK1
hsa-miR-330-3p	CDK1
hsa-miR-330-3p	SYT7
hsa-miR-330-3p	FAM111B
hsa-miR-330-3p	SYT12
hsa-miR-330-3p	MYEOV
hsa-miR-330-3p	BARX2
hsa-miR-330-3p	FOXM1
hsa-miR-330-3p	KRT80
hsa-miR-330-3p	PAH
hsa-miR-330-3p	TBX3
hsa-miR-330-3p	CIT
hsa-miR-330-3p	MSI1
hsa-miR-330-3p	RAD51AP1
hsa-miR-330-3p	DNAJC22
hsa-miR-330-3p	ESPL1
hsa-miR-330-3p	HOXC13
hsa-miR-330-3p	HMGA2
hsa-miR-330-3p	DACH1
hsa-miR-330-3p	SOX21
hsa-miR-330-3p	EGLN3
hsa-miR-330-3p	SIX1
hsa-miR-330-3p	PLEK2
hsa-miR-330-3p	DIO2
hsa-miR-330-3p	FOXG1
hsa-miR-330-3p	PCLAF
hsa-miR-330-3p	ITGA11
hsa-miR-330-3p	PRC1
hsa-miR-330-3p	MKRN3
hsa-miR-330-3p	GREM1
hsa-miR-330-3p	NUSAP1
hsa-miR-330-3p	ITPKA
hsa-miR-330-3p	SEMA6D
hsa-miR-330-3p	C2CD4A
hsa-miR-330-3p	KIF23
hsa-miR-330-3p	CEMIP
hsa-miR-330-3p	TICRR
hsa-miR-330-3p	MESP2
hsa-miR-330-3p	CLDN6
hsa-miR-330-3p	SALL1
hsa-miR-330-3p	RMI2
hsa-miR-330-3p	ORC6
hsa-miR-330-3p	GPT2
hsa-miR-330-3p	CDH5
hsa-miR-330-3p	JPH3
hsa-miR-330-3p	CCL14
hsa-miR-330-3p	TOP2A
hsa-miR-330-3p	KRT15
hsa-miR-330-3p	CAVIN1
hsa-miR-330-3p	HOXB9
hsa-miR-330-3p	BRIP1
hsa-miR-330-3p	NPTX1
hsa-miR-330-3p	TM4SF5
hsa-miR-330-3p	PIMREG
hsa-miR-330-3p	IGF2BP1
hsa-miR-330-3p	BIRC5
hsa-miR-330-3p	CBX2
hsa-miR-330-3p	ONECUT2
hsa-miR-330-3p	ASF1B
hsa-miR-330-3p	LYPD3
hsa-miR-330-3p	LDLR
hsa-miR-330-3p	NCAN
hsa-miR-330-3p	CYP2B6
hsa-miR-330-3p	FOXA3
hsa-miR-330-3p	AFF3
hsa-miR-330-3p	CREG2
hsa-miR-330-3p	FHL2
hsa-miR-330-3p	COL5A2
hsa-miR-330-3p	TNS1
hsa-miR-330-3p	SLC16A14
hsa-miR-330-3p	GBX2
hsa-miR-330-3p	DPYSL5
hsa-miR-330-3p	SP5
hsa-miR-330-3p	DLX1
hsa-miR-330-3p	KCNE4
hsa-miR-330-3p	UGT1A6
hsa-miR-330-3p	UGT1A1
hsa-miR-330-3p	UGT1A8
hsa-miR-330-3p	UGT1A10
hsa-miR-330-3p	UGT1A3
hsa-miR-330-3p	UGT1A7
hsa-miR-330-3p	THBD
hsa-miR-330-3p	CD93
hsa-miR-330-3p	SALL4
hsa-miR-330-3p	GINS1
hsa-miR-330-3p	TPX2
hsa-miR-330-3p	FAM83D
hsa-miR-330-3p	PABPC1L
hsa-miR-330-3p	NTSR1
hsa-miR-330-3p	ADAMTS1
hsa-miR-330-3p	ADM2
hsa-miR-330-3p	SGO1
hsa-miR-330-3p	CSRNP1
hsa-miR-330-3p	ABI3BP
hsa-miR-330-3p	HGD
hsa-miR-330-3p	HEG1
hsa-miR-330-3p	PLOD2
hsa-miR-330-3p	SPTSSB
hsa-miR-330-3p	LAMP3
hsa-miR-330-3p	KIF15
hsa-miR-330-3p	ARHGAP31
hsa-miR-330-3p	MCM2
hsa-miR-330-3p	MME
hsa-miR-330-3p	ECT2
hsa-miR-330-3p	SLC39A8
hsa-miR-330-3p	SLC7A11
hsa-miR-330-3p	GPM6A
hsa-miR-330-3p	NAT8L
hsa-miR-330-3p	NCAPG
hsa-miR-330-3p	SLIT2
hsa-miR-330-3p	UCHL1
hsa-miR-330-3p	AFP
hsa-miR-330-3p	EREG
hsa-miR-330-3p	FGF5
hsa-miR-330-3p	WWC2
hsa-miR-330-3p	ANKRD34B
hsa-miR-330-3p	CDO1
hsa-miR-330-3p	SEMA6A
hsa-miR-330-3p	FSTL4
hsa-miR-330-3p	TRIP13
hsa-miR-330-3p	IL7R
hsa-miR-330-3p	GCLC
hsa-miR-330-3p	THBS2
hsa-miR-330-3p	EDN1
hsa-miR-330-3p	HMGA1
hsa-miR-330-3p	TMEM184A
hsa-miR-330-3p	AGR2
hsa-miR-330-3p	GPR37
hsa-miR-330-3p	DLX6
hsa-miR-330-3p	NPTX2
hsa-miR-330-3p	CAV2
hsa-miR-330-3p	CAV1
hsa-miR-330-3p	AKR1D1
hsa-miR-330-3p	DEFA3
hsa-miR-330-3p	FGL1
hsa-miR-330-3p	NEFL
hsa-miR-330-3p	RSPO2
hsa-miR-330-3p	ARC
hsa-miR-330-3p	SOX17
hsa-miR-330-3p	SULF1
hsa-miR-330-3p	NECAB1
hsa-miR-330-3p	GLDC
hsa-miR-330-3p	ELAVL2
hsa-miR-330-3p	ARHGEF39
hsa-miR-330-3p	GABBR2
hsa-miR-330-3p	PTGES
hsa-miR-330-3p	SH3GL2
hsa-miR-330-3p	MELK
hsa-miR-330-3p	NR4A3
hsa-miR-330-3p	AKAP2
hsa-miR-330-3p	LHX2
hsa-miR-330-3p	RAI2
hsa-miR-330-3p	MAP7D2
hsa-miR-330-3p	SOX3
hsa-miR-330-3p	PNMA5
hsa-miR-330-3p	DRP2
hsa-miR-330-3p	HTR2C
hsa-miR-506-3p	E2F2
hsa-miR-506-3p	SLC2A1
hsa-miR-506-3p	DEPDC1
hsa-miR-506-3p	SLC44A5
hsa-miR-506-3p	TGFBR3
hsa-miR-506-3p	COL11A1
hsa-miR-506-3p	VTCN1
hsa-miR-506-3p	MEX3A
hsa-miR-506-3p	NEK2
hsa-miR-506-3p	AGT
hsa-miR-506-3p	GRHL3
hsa-miR-506-3p	SERINC2
hsa-miR-506-3p	AK4
hsa-miR-506-3p	EPHX4
hsa-miR-506-3p	PKP1
hsa-miR-506-3p	JCAD
hsa-miR-506-3p	A1CF
hsa-miR-506-3p	ZWINT
hsa-miR-506-3p	SLC16A9
hsa-miR-506-3p	RTKN2
hsa-miR-506-3p	ATOH7
hsa-miR-506-3p	MKI67
hsa-miR-506-3p	MCM10
hsa-miR-506-3p	OTUD1
hsa-miR-506-3p	KIF11
hsa-miR-506-3p	HABP2
hsa-miR-506-3p	BDNF
hsa-miR-506-3p	TCN1
hsa-miR-506-3p	CDCA5
hsa-miR-506-3p	ALDH3B2
hsa-miR-506-3p	MDK
hsa-miR-506-3p	OVOL1
hsa-miR-506-3p	SYT12
hsa-miR-506-3p	GAL
hsa-miR-506-3p	BARX2
hsa-miR-506-3p	KRT80
hsa-miR-506-3p	E2F7
hsa-miR-506-3p	CIT
hsa-miR-506-3p	RIMBP2
hsa-miR-506-3p	RAD51AP1
hsa-miR-506-3p	SLCO1B3
hsa-miR-506-3p	SCN8A
hsa-miR-506-3p	ACVRL1
hsa-miR-506-3p	HOXC13
hsa-miR-506-3p	HOXC11
hsa-miR-506-3p	HMGA2
hsa-miR-506-3p	SKA3
hsa-miR-506-3p	PCDH8
hsa-miR-506-3p	EDNRB
hsa-miR-506-3p	POU4F1
hsa-miR-506-3p	SLITRK1
hsa-miR-506-3p	CLEC14A
hsa-miR-506-3p	DLGAP5
hsa-miR-506-3p	GPX2
hsa-miR-506-3p	DIO2
hsa-miR-506-3p	GSC
hsa-miR-506-3p	AHNAK2
hsa-miR-506-3p	FOXG1
hsa-miR-506-3p	COCH
hsa-miR-506-3p	PAX9
hsa-miR-506-3p	OIP5
hsa-miR-506-3p	ITGA11
hsa-miR-506-3p	MESP1
hsa-miR-506-3p	GREM1
hsa-miR-506-3p	RAD51
hsa-miR-506-3p	SEMA6D
hsa-miR-506-3p	CEMIP
hsa-miR-506-3p	SH3GL3
hsa-miR-506-3p	TICRR
hsa-miR-506-3p	ST8SIA2
hsa-miR-506-3p	EMP2
hsa-miR-506-3p	SHCBP1
hsa-miR-506-3p	TOX3
hsa-miR-506-3p	NQO1
hsa-miR-506-3p	FA2H
hsa-miR-506-3p	SLC7A5
hsa-miR-506-3p	RMI2
hsa-miR-506-3p	SBK1
hsa-miR-506-3p	ORC6
hsa-miR-506-3p	GPT2
hsa-miR-506-3p	JPH3
hsa-miR-506-3p	CAVIN1
hsa-miR-506-3p	KIF18B
hsa-miR-506-3p	NPTX1
hsa-miR-506-3p	IGF2BP1
hsa-miR-506-3p	ABCC3
hsa-miR-506-3p	CBX2
hsa-miR-506-3p	ONECUT2
hsa-miR-506-3p	SERPINB5
hsa-miR-506-3p	ASF1B
hsa-miR-506-3p	CYP4F11
hsa-miR-506-3p	HSPB6
hsa-miR-506-3p	PRX
hsa-miR-506-3p	LYPD3
hsa-miR-506-3p	IL11
hsa-miR-506-3p	UHRF1
hsa-miR-506-3p	CCNE1
hsa-miR-506-3p	XDH
hsa-miR-506-3p	AFF3
hsa-miR-506-3p	FHL2
hsa-miR-506-3p	LYPD1
hsa-miR-506-3p	DLX2
hsa-miR-506-3p	ABCA12
hsa-miR-506-3p	TNS1
hsa-miR-506-3p	PAX3
hsa-miR-506-3p	ECEL1
hsa-miR-506-3p	SOX11
hsa-miR-506-3p	MYCN
hsa-miR-506-3p	SLC9A2
hsa-miR-506-3p	CDCA7
hsa-miR-506-3p	CPS1
hsa-miR-506-3p	KCNE4
hsa-miR-506-3p	SPP2
hsa-miR-506-3p	CD93
hsa-miR-506-3p	AURKA
hsa-miR-506-3p	INSM1
hsa-miR-506-3p	DNMT3B
hsa-miR-506-3p	FAM83D
hsa-miR-506-3p	HNF4A
hsa-miR-506-3p	PABPC1L
hsa-miR-506-3p	CLDN5
hsa-miR-506-3p	C1QTNF6
hsa-miR-506-3p	SUSD2
hsa-miR-506-3p	KDELR3
hsa-miR-506-3p	CACNA1I
hsa-miR-506-3p	GTSE1
hsa-miR-506-3p	CDC25A
hsa-miR-506-3p	CELSR3
hsa-miR-506-3p	POLQ
hsa-miR-506-3p	MUC13
hsa-miR-506-3p	HEG1
hsa-miR-506-3p	PCOLCE2
hsa-miR-506-3p	SPTSSB
hsa-miR-506-3p	LRRC15
hsa-miR-506-3p	STAC
hsa-miR-506-3p	MCM2
hsa-miR-506-3p	TM4SF4
hsa-miR-506-3p	ARHGEF26
hsa-miR-506-3p	MME
hsa-miR-506-3p	TMEM156
hsa-miR-506-3p	CXCL2
hsa-miR-506-3p	ETNPPL
hsa-miR-506-3p	GPM6A
hsa-miR-506-3p	NAT8L
hsa-miR-506-3p	FGF5
hsa-miR-506-3p	SLC9A3
hsa-miR-506-3p	DEPDC1B
hsa-miR-506-3p	SEMA6A
hsa-miR-506-3p	FSTL4
hsa-miR-506-3p	SPOCK1
hsa-miR-506-3p	PDZD2
hsa-miR-506-3p	ISL1
hsa-miR-506-3p	GCLC
hsa-miR-506-3p	LGSN
hsa-miR-506-3p	CGA
hsa-miR-506-3p	THBS2
hsa-miR-506-3p	LIN28B
hsa-miR-506-3p	IGFBP3
hsa-miR-506-3p	STX1A
hsa-miR-506-3p	KIAA1324L
hsa-miR-506-3p	TFPI2
hsa-miR-506-3p	DLX5
hsa-miR-506-3p	EZH2
hsa-miR-506-3p	HECW1
hsa-miR-506-3p	UPK3B
hsa-miR-506-3p	CAV1
hsa-miR-506-3p	PTPRZ1
hsa-miR-506-3p	EN2
hsa-miR-506-3p	SOX7
hsa-miR-506-3p	DLC1
hsa-miR-506-3p	NEFL
hsa-miR-506-3p	SLCO5A1
hsa-miR-506-3p	CCNE2
hsa-miR-506-3p	ANGPT1
hsa-miR-506-3p	TMEM74
hsa-miR-506-3p	ARC
hsa-miR-506-3p	SULF1
hsa-miR-506-3p	CTHRC1
hsa-miR-506-3p	CDKN2A
hsa-miR-506-3p	ELAVL2
hsa-miR-506-3p	KLF4
hsa-miR-506-3p	LCN15
hsa-miR-506-3p	SAPCD2
hsa-miR-506-3p	GDA
hsa-miR-506-3p	PSAT1
hsa-miR-506-3p	WNK2
hsa-miR-506-3p	AKAP2
hsa-miR-506-3p	LHX2
hsa-miR-506-3p	COL5A1
hsa-miR-506-3p	VSIG4
hsa-miR-506-3p	TENM1
hsa-miR-506-3p	SOX3
hsa-miR-506-3p	MAGEA12
hsa-miR-506-3p	MAGEA1
hsa-miR-506-3p	FAM133A
hsa-miR-506-3p	DRP2
hsa-miR-506-3p	HMGB3
