# Supplementary material for: Identification of LINC02310 as an enhancer in lung adenocarcinoma and investigation of its regulatory network via comprehensive analyses
Source: BMC Med Genomics. 2020 Dec 11;13:185. doi: 10.1186/s12920-020-00834-6 (PMC7731780; doi:10.1186/s12920-020-00834-6)
Supplement: Supplementary file 5 — Additional file 5. Table S5: GO analysis result (BP terms). [file 12920_2020_834_MOESM5_ESM.xlsx]

## Sheet: Additional file 5--Table SV
ID	Description	GeneRatio	BgRatio	pvalue	p.adjust	qvalue	geneID	Count
GO:0140014	mitotic nuclear division	27/387	277/18493	3.45417e-11	1.38996e-07	1.11624e-07	KIF4A/NEK2/KIF14/DLGAP5/ANLN/KIF18B/TPX2/CDCA8/SGO1/AURKB/KIF11/MKI67/NCAPG/ZWINT/NUSAP1/CDCA5/ESPL1/PRC1/CCNE1/AURKA/KIF23/CHEK1/CAV2/TRIP13/CCNE2/EDN1/EREG	27
GO:0000280	nuclear division	32/387	416/18493	2.52684e-10	5.08401e-07	4.08285e-07	TOP2A/KIF4A/NEK2/KIF14/DLGAP5/ANLN/KIF18B/TPX2/CDCA8/SGO1/AURKB/KIF11/MKI67/NCAPG/ZWINT/NUSAP1/BRIP1/CDCA5/ESPL1/PRC1/CCNE1/AURKA/KIF23/CHEK1/RAD51/CAV2/TRIP13/CCNE2/FBXO43/EDN1/TEX19/EREG	32
GO:0007059	chromosome segregation	27/387	312/18493	5.11757e-10	6.86436e-07	5.51261e-07	TOP2A/KIF4A/NEK2/KIF14/DLGAP5/KIF18B/BIRC5/CDCA8/SKA3/SGO1/AURKB/MKI67/NCAPG/ZWINT/RMI2/NUSAP1/BRIP1/CDCA5/ESPL1/PRC1/CCNE1/KIF23/ECT2/TRIP13/OIP5/FAM83D/CCNE2	27
GO:0048562	embryonic organ morphogenesis	25/387	284/18493	1.60209e-09	1.6117e-06	1.29432e-06	CTHRC1/COL11A1/STIL/OTX1/GRHL3/SOX17/TBX3/HOXC11/EPHB2/MESP1/SOX11/EDN1/NDRG4/SALL1/SIX1/DLX6/NR4A3/USH1C/DLX5/ZIC1/GSC/NEUROD1/ALX1/GBX2/DLX2	25
GO:0048285	organelle fission	32/387	458/18493	2.76463e-09	2.22497e-06	1.78682e-06	TOP2A/KIF4A/NEK2/KIF14/DLGAP5/ANLN/KIF18B/TPX2/CDCA8/SGO1/AURKB/KIF11/MKI67/NCAPG/ZWINT/NUSAP1/BRIP1/CDCA5/ESPL1/PRC1/CCNE1/AURKA/KIF23/CHEK1/RAD51/CAV2/TRIP13/CCNE2/FBXO43/EDN1/TEX19/EREG	32
GO:0098813	nuclear chromosome segregation	23/387	258/18493	5.74551e-09	3.62617e-06	2.91209e-06	TOP2A/KIF4A/NEK2/KIF14/DLGAP5/KIF18B/CDCA8/SGO1/AURKB/NCAPG/ZWINT/RMI2/NUSAP1/BRIP1/CDCA5/ESPL1/PRC1/CCNE1/KIF23/ECT2/TRIP13/FAM83D/CCNE2	23
GO:0030900	forebrain development	28/387	374/18493	6.30795e-09	3.62617e-06	2.91209e-06	KIF14/EZH2/STIL/SLC2A1/OTX1/MDK/SLIT2/IGF2BP1/TBX3/RAC3/DLC1/EPHB2/LHX2/POU4F1/SLC7A11/SALL1/NR4A3/DLX5/ISL1/CNTNAP2/DLX1/DKK1/GSC/NEUROD1/GBX2/DLX2/NEFL/SOX3	28
GO:0002009	morphogenesis of an epithelium	32/387	479/18493	8.1728e-09	4.11092e-06	3.30138e-06	SAPCD2/ACVRL1/CTHRC1/GREM1/STIL/CELSR3/GRHL3/SOX17/SALL4/SLIT2/TBX3/SULF1/CEACAM1/DLC1/KLF4/MESP1/LHX2/SOX11/COL5A1/EDN1/NDRG4/SALL1/SIX1/SERPINB5/AGT/RSPO2/RET/KRT17/DKK1/ALX1/GBX2/PCDH8	32
GO:0045787	positive regulation of cell cycle	28/387	390/18493	1.56841e-08	7.01253e-06	5.63159e-06	KIF14/DLGAP5/EZH2/GTSE1/AURKB/NUSAP1/CDCA5/ESPL1/CCNE1/AURKA/KIF23/CHEK1/ECT2/CDK1/CDC25A/ADAMTS1/HMGA2/TBX3/FAM83D/E2F7/CCNE2/OVOL1/POU4F1/EDN1/NR4A3/CIT/INSM1/EREG	28
GO:0003007	heart morphogenesis	22/387	253/18493	1.94857e-08	7.28159e-06	5.84767e-06	S1PR1/ACVRL1/COL11A1/STIL/SOX17/SLIT2/HEG1/TGFBR3/CLDN5/ADAMTS1/TBX3/FHL2/DLC1/MESP1/MESP2/POU4F1/SOX11/COL5A1/NDRG4/SIX1/ISL1/DKK1	22
GO:0042471	ear morphogenesis	15/387	116/18493	1.99049e-08	7.28159e-06	5.84767e-06	CTHRC1/COL11A1/OTX1/GRHL3/EPHB2/EDN1/SALL1/SIX1/DLX6/NR4A3/USH1C/DLX5/ZIC1/GSC/GBX2	15
GO:0052697	xenobiotic glucuronidation	6/387	11/18493	3.41685e-08	1.14578e-05	9.20153e-06	UGT1A6/UGT1A10/UGT1A1/UGT1A7/UGT1A8/UGT1A3	6
GO:0007389	pattern specification process	29/387	434/18493	4.18579e-08	1.29566e-05	1.04052e-05	ACVRL1/GREM1/STIL/OTX1/GRHL3/SOX17/AURKA/ARC/HOXB9/TBX3/HOXC13/HOXC11/HOXC10/MESP1/LHX2/MESP2/EDN1/NDRG4/SIX1/ISL1/ZIC1/DLX1/DKK1/GSC/NEUROD1/ALX1/GBX2/PCDH8/DLX2	29
GO:0000819	sister chromatid segregation	18/387	185/18493	7.06485e-08	2.03064e-05	1.63076e-05	TOP2A/KIF4A/NEK2/KIF14/DLGAP5/KIF18B/CDCA8/SGO1/AURKB/NCAPG/ZWINT/RMI2/NUSAP1/CDCA5/ESPL1/PRC1/KIF23/TRIP13	18
GO:0048568	embryonic organ development	28/387	422/18493	8.3607e-08	2.2429e-05	1.80122e-05	CTHRC1/COL11A1/STIL/OTX1/GRHL3/SOX17/TBX3/E2F7/HOXC11/EPHB2/COL5A2/MESP1/SOX11/EDN1/NDRG4/SALL1/SIX1/EN2/DLX6/NR4A3/USH1C/DLX5/ZIC1/GSC/NEUROD1/ALX1/GBX2/DLX2	28
GO:0000070	mitotic sister chromatid segregation	16/387	153/18493	1.39927e-07	3.51915e-05	2.82615e-05	KIF4A/NEK2/KIF14/DLGAP5/KIF18B/CDCA8/SGO1/AURKB/NCAPG/ZWINT/NUSAP1/CDCA5/ESPL1/PRC1/KIF23/TRIP13	16
GO:0090068	positive regulation of cell cycle process	22/387	286/18493	1.72009e-07	4.07156e-05	3.26977e-05	KIF14/DLGAP5/EZH2/GTSE1/AURKB/NUSAP1/CDCA5/ESPL1/AURKA/KIF23/ECT2/CDK1/CDC25A/ADAMTS1/HMGA2/FAM83D/E2F7/POU4F1/EDN1/CIT/INSM1/EREG	22
GO:0007088	regulation of mitotic nuclear division	17/387	177/18493	1.97265e-07	4.40997e-05	3.54154e-05	NEK2/DLGAP5/ANLN/AURKB/KIF11/MKI67/NUSAP1/CDCA5/ESPL1/CCNE1/AURKA/CHEK1/CAV2/TRIP13/CCNE2/EDN1/EREG	17
GO:0006260	DNA replication	21/387	268/18493	2.41717e-07	4.76415e-05	3.82597e-05	ACVRL1/ORC6/GINS1/MCM10/POLQ/RMI2/PCLAF/BRIP1/TICRR/CCNE1/DNA2/CHEK1/CLSPN/CDK1/RAD51/HMGA1/MCM2/E2F7/CCNE2/DACH1/EREG	21
GO:0003002	regionalization	24/387	341/18493	2.46505e-07	4.76415e-05	3.82597e-05	GREM1/OTX1/SOX17/AURKA/ARC/HOXB9/TBX3/HOXC13/HOXC11/HOXC10/MESP1/LHX2/MESP2/EDN1/SIX1/ISL1/DLX1/DKK1/GSC/NEUROD1/ALX1/GBX2/PCDH8/DLX2	24
GO:0051783	regulation of nuclear division	18/387	201/18493	2.48626e-07	4.76415e-05	3.82597e-05	NEK2/DLGAP5/ANLN/AURKB/KIF11/MKI67/NUSAP1/CDCA5/ESPL1/CCNE1/AURKA/CHEK1/CAV2/TRIP13/CCNE2/FBXO43/EDN1/EREG	18
GO:0009812	flavonoid metabolic process	6/387	15/18493	3.44742e-07	6.30565e-05	5.06392e-05	UGT1A6/UGT1A10/UGT1A1/UGT1A7/UGT1A8/UGT1A3	6
GO:0007492	endoderm development	11/387	74/18493	3.75237e-07	6.56501e-05	5.27221e-05	COL11A1/SOX7/SOX17/ARC/HMGA2/HOXC11/COL5A2/MESP1/COL5A1/PAX9/DKK1	11
GO:0042472	inner ear morphogenesis	12/387	96/18493	7.6408e-07	0.000128111	0.000102883	CTHRC1/COL11A1/OTX1/GRHL3/EPHB2/SIX1/DLX6/NR4A3/USH1C/DLX5/ZIC1/GBX2	12
GO:0060562	epithelial tube morphogenesis	22/387	313/18493	8.03887e-07	0.000129394	0.000103913	ACVRL1/CTHRC1/GREM1/STIL/GRHL3/SOX17/SALL4/SLIT2/TBX3/DLC1/MESP1/LHX2/SOX11/EDN1/NDRG4/SALL1/SIX1/AGT/RSPO2/RET/ALX1/GBX2	22
GO:0060485	mesenchyme development	20/387	269/18493	1.07241e-06	0.000165976	0.000133292	ACVRL1/EDNRB/GREM1/EZH2/GLIPR2/SEMA6A/TGFBR3/HMGA2/COL1A1/FAM83D/MESP1/SOX11/EDN1/SIX1/SEMA6D/RET/ISL1/GSC/ALX1/GBX2	20
GO:0090596	sensory organ morphogenesis	19/387	251/18493	1.52669e-06	0.000227533	0.000182726	CTHRC1/COL11A1/OTX1/GRHL3/HOXC13/EPHB2/COL5A2/SOX11/COL5A1/EDN1/SALL1/SIX1/DLX6/NR4A3/USH1C/DLX5/ZIC1/GSC/GBX2	19
GO:0051302	regulation of cell division	15/387	162/18493	1.64512e-06	0.000236427	0.000189869	KIF14/KIF18B/ORC6/AURKB/MDK/PRC1/SOX17/AURKA/KIF23/ECT2/E2F7/CIT/FGF5/SUSD2/EREG	15
GO:0052695	cellular glucuronidation	6/387	19/18493	1.74069e-06	0.000241535	0.000193971	UGT1A6/UGT1A10/UGT1A1/UGT1A7/UGT1A8/UGT1A3	6
GO:2000027	regulation of animal organ morphogenesis	17/387	208/18493	1.91977e-06	0.000257505	0.000206796	SAPCD2/CTHRC1/GREM1/CELSR3/GRHL3/SOX17/SULF1/CEACAM1/HOXC11/MESP1/EDN1/SIX1/PAX9/AGT/RSPO2/ISL1/DKK1	17
GO:0043583	ear development	17/387	210/18493	2.18898e-06	0.000275264	0.000221058	CTHRC1/COL11A1/OTX1/GRHL3/MCM2/EPHB2/EDN1/SALL1/SIX1/DLX6/NR4A3/USH1C/DLX5/ZIC1/GSC/NEUROD1/GBX2	17
GO:0048762	mesenchymal cell differentiation	17/387	210/18493	2.18898e-06	0.000275264	0.000221058	EDNRB/GREM1/EZH2/GLIPR2/SEMA6A/TGFBR3/HMGA2/COL1A1/FAM83D/SOX11/EDN1/SEMA6D/RET/ISL1/GSC/ALX1/GBX2	17
GO:0023019	signal transduction involved in regulation of gene expression	6/387	20/18493	2.44296e-06	0.000297893	0.000239231	SOX17/MESP1/FGF5/HNF4A/GSC/NEUROD1	6
GO:1902850	microtubule cytoskeleton organization involved in mitosis	13/387	129/18493	3.17558e-06	0.000375839	0.000301827	SAPCD2/KIF4A/NEK2/TPX2/STIL/CENPA/AURKB/KIF11/NUSAP1/ESPL1/PRC1/AURKA/KIF23	13
GO:0048736	appendage development	15/387	175/18493	4.30839e-06	0.000480636	0.000385988	GREM1/SALL4/TBX3/HOXC13/HOXC11/HOXC10/SLC7A11/SOX11/SALL1/DLX6/AFF3/DLX5/RSPO2/DKK1/ALX1	15
GO:0060173	limb development	15/387	175/18493	4.30839e-06	0.000480636	0.000385988	GREM1/SALL4/TBX3/HOXC13/HOXC11/HOXC10/SLC7A11/SOX11/SALL1/DLX6/AFF3/DLX5/RSPO2/DKK1/ALX1	15
GO:0021675	nerve development	10/387	77/18493	4.51756e-06	0.000480636	0.000385988	SULF1/EPHB2/POU4F1/SALL1/SIX1/NPTX1/BDNF/RET/ISL1/ATOH7	10
GO:1903429	regulation of cell maturation	6/387	22/18493	4.53881e-06	0.000480636	0.000385988	KIF14/EDNRB/AURKA/RAC3/GAL/RET	6
GO:0048863	stem cell differentiation	16/387	199/18493	4.75229e-06	0.000490339	0.000393779	EDNRB/GREM1/SOX17/GPM6A/SEMA6A/HMGA2/SOX11/EDN1/SEMA6D/RET/ISL1/SOX21/LIN28A/GSC/ALX1/GBX2	16
GO:0071695	anatomical structure maturation	14/387	155/18493	4.88947e-06	0.000491881	0.000395018	S1PR1/ACVRL1/EDNRB/CDH5/GREM1/AURKA/TRIP13/RAC3/CDH3/GAL/PABPC1L/RET/CNTNAP2/EREG	14
GO:0048732	gland development	25/387	434/18493	5.36935e-06	0.000526982	0.000423207	EZH2/CAV1/MDK/XDH/AURKA/ONECUT2/TGFBR3/CPS1/HOXB9/CDO1/TBX3/E2F7/SULF1/CEACAM1/AK4/MESP1/FA2H/SALL1/SIX1/SERPINB5/ISL1/INSM1/HNF4A/UGT1A1/SOX3	25
GO:0043523	regulation of neuron apoptotic process	16/387	202/18493	5.75791e-06	0.000551662	0.000443027	KIF14/MDK/EGLN3/NQO1/ANGPT1/POU4F1/TOX3/SIX1/EN2/GCLC/NR4A3/BDNF/GRM4/ISL1/DLX1/NEFL	16
GO:0060911	cardiac cell fate commitment	5/387	14/18493	6.70178e-06	0.000627162	0.000503659	SOX17/TBX3/MESP1/ISL1/DKK1	5
GO:1901987	regulation of cell cycle phase transition	24/387	412/18493	6.87042e-06	0.000628331	0.000504598	NEK2/KIF14/DLGAP5/ANLN/TPX2/EZH2/GTSE1/AURKB/CDCA5/ESPL1/TICRR/AURKA/CHEK1/CLSPN/CDK1/CDC25A/ADAMTS1/HMGA2/TRIP13/FAM83D/E2F7/KLF4/OVOL1/SUSD2	24
GO:0051402	neuron apoptotic process	17/387	230/18493	7.45721e-06	0.00066684	0.000535523	KIF14/MDK/EGLN3/NQO1/ANGPT1/POU4F1/TOX3/SIX1/EN2/GCLC/NR4A3/BDNF/CIT/GRM4/ISL1/DLX1/NEFL	17
GO:0006063	uronic acid metabolic process	6/387	24/18493	7.90253e-06	0.000676591	0.000543354	UGT1A6/UGT1A10/UGT1A1/UGT1A7/UGT1A8/UGT1A3	6
GO:0019585	glucuronate metabolic process	6/387	24/18493	7.90253e-06	0.000676591	0.000543354	UGT1A6/UGT1A10/UGT1A1/UGT1A7/UGT1A8/UGT1A3	6
GO:0001706	endoderm formation	8/387	50/18493	8.51889e-06	0.000714167	0.000573531	COL11A1/SOX7/SOX17/HMGA2/COL5A2/MESP1/COL5A1/DKK1	8
GO:0009952	anterior/posterior pattern specification	16/387	211/18493	1.00146e-05	0.000822425	0.00066047	OTX1/SOX17/AURKA/ARC/HOXB9/TBX3/HOXC13/HOXC11/HOXC10/MESP1/MESP2/DKK1/NEUROD1/ALX1/GBX2/PCDH8	16
GO:0014033	neural crest cell differentiation	10/387	86/18493	1.23399e-05	0.00090286	0.000725065	EDNRB/SEMA6A/SOX11/EDN1/SEMA6D/RET/ISL1/GSC/ALX1/GBX2	10
GO:0035107	appendage morphogenesis	13/387	146/18493	1.24275e-05	0.00090286	0.000725065	GREM1/SALL4/TBX3/HOXC11/HOXC10/SOX11/SALL1/DLX6/AFF3/DLX5/RSPO2/DKK1/ALX1	13
GO:0035108	limb morphogenesis	13/387	146/18493	1.24275e-05	0.00090286	0.000725065	GREM1/SALL4/TBX3/HOXC11/HOXC10/SOX11/SALL1/DLX6/AFF3/DLX5/RSPO2/DKK1/ALX1	13
GO:0030326	embryonic limb morphogenesis	12/387	125/18493	1.25061e-05	0.00090286	0.000725065	GREM1/SALL4/TBX3/HOXC11/HOXC10/SALL1/DLX6/AFF3/DLX5/RSPO2/DKK1/ALX1	12
GO:0035113	embryonic appendage morphogenesis	12/387	125/18493	1.25061e-05	0.00090286	0.000725065	GREM1/SALL4/TBX3/HOXC11/HOXC10/SALL1/DLX6/AFF3/DLX5/RSPO2/DKK1/ALX1	12
GO:0021761	limbic system development	11/387	105/18493	1.25349e-05	0.00090286	0.000725065	KIF14/EZH2/MDK/TBX3/NR4A3/CNTNAP2/DLX1/NEUROD1/DLX2/NEFL/SOX3	11
GO:0001667	ameboidal-type cell migration	25/387	456/18493	1.25646e-05	0.00090286	0.000725065	ACVRL1/EMP2/ANLN/EDNRB/GREM1/CLEC14A/MMRN2/TNS1/SOX17/GLIPR2/SLIT2/JCAD/SEMA6A/CEACAM1/KLF4/ANGPT1/MESP1/EDN1/SEMA6D/AGT/RET/ISL1/FAT2/ALX1/GBX2	25
GO:0045992	negative regulation of embryonic development	6/387	26/18493	1.30471e-05	0.000921078	0.000739696	SOX17/SULF1/COL5A2/MESP1/COL5A1/DKK1	6
GO:0043524	negative regulation of neuron apoptotic process	13/387	147/18493	1.33792e-05	0.000928241	0.000745448	KIF14/MDK/ANGPT1/POU4F1/TOX3/SIX1/EN2/GCLC/NR4A3/BDNF/ISL1/DLX1/NEFL	13
GO:0006261	DNA-dependent DNA replication	13/387	148/18493	1.43944e-05	0.000981746	0.000788417	ORC6/GINS1/MCM10/POLQ/TICRR/CCNE1/DNA2/RAD51/HMGA1/MCM2/E2F7/CCNE2/DACH1	13
GO:0044839	cell cycle G2/M phase transition	16/387	218/18493	1.50707e-05	0.00101074	0.000811702	NEK2/KIF14/MELK/TPX2/GTSE1/FOXM1/AURKB/TICRR/AURKA/CHEK1/CLSPN/CDK1/CDC25A/HMGA2/USH1C/CIT	16
GO:0016331	morphogenesis of embryonic epithelium	13/387	149/18493	1.54766e-05	0.00102095	0.0008199	CTHRC1/GREM1/STIL/GRHL3/SALL4/SULF1/DLC1/LHX2/SOX11/SIX1/RET/ALX1/PCDH8	13
GO:0060021	roof of mouth development	10/387	89/18493	1.67627e-05	0.00108795	0.00087371	LRRC32/CSRNP1/TGFBR3/CLDN5/TBX3/EPHB2/SOX11/DLX6/DLX5/ALX1	10
GO:0021537	telencephalon development	17/387	248/18493	1.99521e-05	0.00125506	0.00100791	KIF14/EZH2/SLC2A1/MDK/SLIT2/IGF2BP1/EPHB2/LHX2/SLC7A11/SALL1/NR4A3/DLX5/CNTNAP2/DLX1/NEUROD1/DLX2/NEFL	17
GO:1901605	alpha-amino acid metabolic process	16/387	223/18493	1.99613e-05	0.00125506	0.00100791	GPT2/PSAT1/ERO1A/CPS1/GAD1/CDO1/EGLN3/HGD/PAH/SLC7A11/PLOD2/GCLC/GLDC/NMNAT2/BHMT2/HNF4A	16
GO:0010470	regulation of gastrulation	7/387	43/18493	2.80157e-05	0.00173439	0.00139284	SOX17/KLF4/COL5A2/MESP1/COL5A1/HNF4A/DKK1	7
GO:0048839	inner ear development	14/387	183/18493	3.24196e-05	0.00197661	0.00158737	CTHRC1/COL11A1/OTX1/GRHL3/MCM2/EPHB2/SIX1/DLX6/NR4A3/USH1C/DLX5/ZIC1/NEUROD1/GBX2	14
GO:0090288	negative regulation of cellular response to growth factor stimulus	13/387	160/18493	3.3005e-05	0.00198227	0.00159192	GREM1/MMRN2/CAV1/XDH/SLIT2/SEMA6A/ONECUT2/TGFBR3/CAV2/SULF1/AGT/DLX1/DKK1	13
GO:0006805	xenobiotic metabolic process	11/387	117/18493	3.4907e-05	0.00206567	0.00165889	CDO1/NQO1/CYP3A7/UGT1A6/UGT1A10/HNF4A/UGT1A1/UGT1A7/UGT1A8/CYP2B6/UGT1A3	11
GO:0014032	neural crest cell development	9/387	78/18493	3.57838e-05	0.00208687	0.00167592	EDNRB/SEMA6A/SOX11/EDN1/SEMA6D/RET/ISL1/ALX1/GBX2	9
GO:0035987	endodermal cell differentiation	7/387	45/18493	3.80599e-05	0.00213458	0.00171423	COL11A1/SOX17/HMGA2/COL5A2/MESP1/COL5A1/DKK1	7
GO:0021772	olfactory bulb development	6/387	31/18493	3.81933e-05	0.00213458	0.00171423	KIF14/SLIT2/LHX2/SALL1/DLX5/DLX2	6
GO:0060325	face morphogenesis	6/387	31/18493	3.81933e-05	0.00213458	0.00171423	CSRNP1/CLDN5/COL1A1/PAX9/DLX5/DKK1	6
GO:0061008	hepaticobiliary system development	12/387	140/18493	3.90752e-05	0.00215395	0.00172979	EZH2/SOX17/AURKA/ONECUT2/TGFBR3/CPS1/E2F7/CEACAM1/AK4/MESP1/HNF4A/UGT1A1	12
GO:0000910	cytokinesis	13/387	163/18493	4.00963e-05	0.00218037	0.00175101	KIF4A/KIF14/ANLN/CENPA/AURKB/NUSAP1/ESPL1/PRC1/AURKA/KIF23/ECT2/E2F7/CIT	13
GO:1903046	meiotic cell cycle process	14/387	188/18493	4.3635e-05	0.00234116	0.00188013	TOP2A/SGO1/BRIP1/ESPL1/CCNE1/AURKA/RAD51/CDC25A/TRIP13/CCNE2/FBXO43/OVOL1/TEX19/EREG	14
GO:0006270	DNA replication initiation	6/387	32/18493	4.61839e-05	0.00241356	0.00193827	ORC6/MCM10/TICRR/CCNE1/MCM2/CCNE2	6
GO:0021988	olfactory lobe development	6/387	32/18493	4.61839e-05	0.00241356	0.00193827	KIF14/SLIT2/LHX2/SALL1/DLX5/DLX2	6
GO:0003205	cardiac chamber development	13/387	167/18493	5.15959e-05	0.00262409	0.00210735	COL11A1/SALL4/SLIT2/HEG1/TGFBR3/ADAMTS1/TBX3/FHL2/MESP1/POU4F1/SOX11/SALL1/ISL1	13
GO:0000075	cell cycle checkpoint	15/387	216/18493	5.2599e-05	0.00262409	0.00210735	TOP2A/GTSE1/AURKB/ZWINT/BRIP1/TICRR/DNA2/AURKA/CHEK1/CLSPN/CDK1/HMGA2/TRIP13/E2F7/SOX11	15
GO:0014031	mesenchymal cell development	9/387	82/18493	5.34308e-05	0.00262409	0.00210735	EDNRB/SEMA6A/SOX11/EDN1/SEMA6D/RET/ISL1/ALX1/GBX2	9
GO:0048864	stem cell development	9/387	82/18493	5.34308e-05	0.00262409	0.00210735	EDNRB/SEMA6A/SOX11/EDN1/SEMA6D/RET/ISL1/ALX1/GBX2	9
GO:0014706	striated muscle tissue development	21/387	379/18493	5.34731e-05	0.00262409	0.00210735	S1PR1/GREM1/COL11A1/CAV1/SOX17/HEG1/CDK1/TGFBR3/CAV2/TBX3/FHL2/MESP1/POU4F1/TLL2/SOX11/EDN1/NDRG4/SIX1/AGT/ISL1/DKK1	21
GO:1901214	regulation of neuron death	18/387	296/18493	5.59545e-05	0.00271278	0.00217857	KIF14/MDK/EGLN3/NQO1/ANGPT1/POU4F1/SLC7A11/TOX3/SIX1/EN2/GCLC/NR4A3/BDNF/GRM4/ISL1/DLX1/DKK1/NEFL	18
GO:0006520	cellular amino acid metabolic process	19/387	324/18493	5.70593e-05	0.00273341	0.00219514	GPT2/PSAT1/ERO1A/CPS1/GAD1/CDO1/SLC7A5/EGLN3/NQO1/HGD/PAH/SLC7A11/NAT8L/PLOD2/GCLC/GLDC/NMNAT2/BHMT2/HNF4A	19
GO:0021543	pallium development	13/387	169/18493	5.83519e-05	0.00273786	0.00219871	KIF14/EZH2/SLC2A1/MDK/SLIT2/IGF2BP1/LHX2/NR4A3/CNTNAP2/DLX1/NEUROD1/DLX2/NEFL	13
GO:0061383	trabecula morphogenesis	7/387	48/18493	5.8513e-05	0.00273786	0.00219871	S1PR1/GREM1/HEG1/TGFBR3/ADAMTS1/COL1A1/FHL2	7
GO:0001838	embryonic epithelial tube formation	11/387	124/18493	5.97283e-05	0.0027626	0.00221858	CTHRC1/GREM1/STIL/GRHL3/SALL4/DLC1/LHX2/SOX11/SIX1/RET/ALX1	11
GO:0048706	embryonic skeletal system development	11/387	125/18493	6.42848e-05	0.00293957	0.0023607	COL11A1/HOXB9/COL1A1/SULF1/HOXC11/SOX11/SIX1/DLX1/GSC/ALX1/DLX2	11
GO:0071466	cellular response to xenobiotic stimulus	13/387	171/18493	6.58638e-05	0.00297793	0.0023915	CDO1/NQO1/FBXO32/DNMT3B/CYP3A7/UGT1A6/UGT1A10/HNF4A/UGT1A1/UGT1A7/UGT1A8/CYP2B6/UGT1A3	13
GO:0060324	face development	7/387	49/18493	6.70505e-05	0.0029979	0.00240754	CSRNP1/CLDN5/COL1A1/PAX9/DLX5/DKK1/SOX3	7
GO:0007611	learning or memory	16/387	247/18493	6.86901e-05	0.00302395	0.00242847	MDK/LDLR/ARC/CLDN5/GRIA1/EPHB2/SLC7A11/NDRG4/AGT/BDNF/NPTX2/JPH3/CNTNAP2/NTSR1/DKK1/PTPRZ1	16
GO:0003231	cardiac ventricle development	11/387	126/18493	6.91361e-05	0.00302395	0.00242847	COL11A1/SALL4/SLIT2/HEG1/TGFBR3/TBX3/MESP1/POU4F1/SOX11/SALL1/ISL1	11
GO:0008652	cellular amino acid biosynthetic process	9/387	85/18493	7.10482e-05	0.00307417	0.00246879	GPT2/PSAT1/CPS1/GAD1/CDO1/PAH/NAT8L/PLOD2/BHMT2	9
GO:0042573	retinoic acid metabolic process	5/387	22/18493	7.67809e-05	0.00328688	0.00263961	CYP27C1/UGT1A1/UGT1A7/UGT1A8/UGT1A3	5
GO:0010948	negative regulation of cell cycle process	18/387	304/18493	7.87924e-05	0.00329675	0.00264755	NEK2/EZH2/GTSE1/AURKB/ESPL1/TICRR/AURKA/CHEK1/CLSPN/CDK1/RAD51/HMGA2/TRIP13/E2F7/KLF4/FBXO43/OVOL1/SUSD2	18
GO:0007409	axonogenesis	23/387	449/18493	7.91717e-05	0.00329675	0.00264755	ROBO4/EFNA3/SPTBN2/CELSR3/SLIT2/SEMA6A/EPHB2/LHX2/POU4F1/UCHL1/NPTX1/NR4A3/SEMA6D/BDNF/DLX5/RET/ISL1/FSTL4/DPYSL5/PTPRZ1/GBX2/NEFL/SLITRK1	23
GO:0048738	cardiac muscle tissue development	15/387	224/18493	7.94695e-05	0.00329675	0.00264755	S1PR1/GREM1/COL11A1/HEG1/CDK1/TGFBR3/TBX3/FHL2/MESP1/POU4F1/EDN1/NDRG4/AGT/ISL1/DKK1	15
GO:0000086	G2/M transition of mitotic cell cycle	14/387	199/18493	8.08772e-05	0.00332092	0.00266695	NEK2/KIF14/MELK/TPX2/FOXM1/AURKB/TICRR/AURKA/CLSPN/CDK1/CDC25A/HMGA2/USH1C/CIT	14
GO:0000022	mitotic spindle elongation	4/387	12/18493	8.18245e-05	0.00332587	0.00267093	KIF4A/AURKB/PRC1/KIF23	4
GO:0021953	central nervous system neuron differentiation	13/387	175/18493	8.34385e-05	0.00335757	0.00269638	SLIT2/RAC3/HOXC10/EPHB2/POU4F1/SPOCK1/SALL1/DLX5/ISL1/DLX1/DKK1/GBX2/DLX2	13
GO:0003206	cardiac chamber morphogenesis	11/387	129/18493	8.56174e-05	0.00341113	0.0027394	COL11A1/SLIT2/HEG1/TGFBR3/ADAMTS1/TBX3/FHL2/MESP1/POU4F1/SOX11/ISL1	11
GO:0045840	positive regulation of mitotic nuclear division	7/387	51/18493	8.71836e-05	0.00343948	0.00276216	DLGAP5/NUSAP1/CDCA5/ESPL1/AURKA/EDN1/EREG	7
GO:0070997	neuron death	19/387	335/18493	8.88809e-05	0.00347239	0.0027886	KIF14/MDK/EGLN3/NQO1/ANGPT1/POU4F1/SLC7A11/TOX3/SIX1/EN2/GCLC/NR4A3/BDNF/CIT/GRM4/ISL1/DLX1/DKK1/NEFL	19
GO:1901215	negative regulation of neuron death	14/387	201/18493	9.00233e-05	0.00348321	0.00279728	KIF14/MDK/ANGPT1/POU4F1/SLC7A11/TOX3/SIX1/EN2/GCLC/NR4A3/BDNF/ISL1/DLX1/NEFL	14
GO:0045995	regulation of embryonic development	11/387	130/18493	9.18094e-05	0.00351849	0.00282561	GRHL3/SOX17/CDK1/SULF1/KLF4/COL5A2/MESP1/COL5A1/SIX1/HNF4A/DKK1	11
GO:0060537	muscle tissue development	21/387	395/18493	9.61468e-05	0.00361266	0.00290124	S1PR1/GREM1/COL11A1/CAV1/SOX17/HEG1/CDK1/TGFBR3/CAV2/TBX3/FHL2/MESP1/POU4F1/TLL2/SOX11/EDN1/NDRG4/SIX1/AGT/ISL1/DKK1	21
GO:0072175	epithelial tube formation	11/387	131/18493	9.838e-05	0.00361266	0.00290124	CTHRC1/GREM1/STIL/GRHL3/SALL4/DLC1/LHX2/SOX11/SIX1/RET/ALX1	11
GO:0021879	forebrain neuron differentiation	7/387	52/18493	9.89545e-05	0.00361266	0.00290124	SLIT2/RAC3/SALL1/DLX5/DLX1/GBX2/DLX2	7
GO:0030199	collagen fibril organization	7/387	52/18493	9.89545e-05	0.00361266	0.00290124	MMP11/GREM1/COL11A1/COL1A1/COL5A2/COL5A1/PLOD2	7
GO:0009410	response to xenobiotic stimulus	17/387	282/18493	9.96534e-05	0.00361266	0.00290124	RGS17/CPS1/CDO1/NQO1/FBXO32/DNMT3B/EDN1/CYP3A7/GCLC/UGT1A6/UGT1A10/HNF4A/UGT1A1/UGT1A7/UGT1A8/CYP2B6/UGT1A3	17
GO:0044843	cell cycle G1/S phase transition	17/387	282/18493	9.96534e-05	0.00361266	0.00290124	KIF14/ORC6/EZH2/MCM10/GTSE1/CCNE1/AURKA/CDK1/CDC25A/ADAMTS1/MCM2/FAM83D/E2F7/CCNE2/CDKN2A/KLF4/SUSD2	17
GO:0071103	DNA conformation change	17/387	283/18493	0.000104032	0.00373774	0.00300169	TOP2A/GINS1/CENPA/HMGB3/NCAPG/NUSAP1/BRIP1/CDCA5/ASF1B/DNA2/CDK1/RAD51/HMGA1/HMGA2/MCM2/OIP5/CDKN2A	17
GO:0030111	regulation of Wnt signaling pathway	18/387	311/18493	0.000105161	0.00374486	0.00300741	CTHRC1/GREM1/DEPDC1B/CAV1/SOX7/SOX17/COL1A1/SULF1/CDH3/MESP1/HECW1/SALL1/WNK2/DLX5/RSPO2/ISL1/DKK1/GSC	18
GO:0060323	head morphogenesis	6/387	37/18493	0.000108475	0.00382897	0.00307496	CSRNP1/CLDN5/COL1A1/PAX9/DLX5/DKK1	6
GO:0045446	endothelial cell differentiation	10/387	111/18493	0.000113103	0.00395763	0.00317828	S1PR1/ACVRL1/CDH5/ARHGEF26/XDH/SOX17/HEG1/CLDN5/CEACAM1/MESP1	10
GO:0007100	mitotic centrosome separation	4/387	13/18493	0.000116243	0.00399795	0.00321066	NEK2/KIF11/AURKA/CHEK1	4
GO:0051231	spindle elongation	4/387	13/18493	0.000116243	0.00399795	0.00321066	KIF4A/AURKB/PRC1/KIF23	4
GO:0007411	axon guidance	16/387	259/18493	0.000119723	0.00408277	0.00327878	ROBO4/EFNA3/SPTBN2/CELSR3/SLIT2/SEMA6A/EPHB2/LHX2/NR4A3/SEMA6D/BDNF/DLX5/RET/ISL1/DPYSL5/GBX2	16
GO:0061564	axon development	24/387	493/18493	0.000121675	0.00411446	0.00330422	ROBO4/EFNA3/SPTBN2/CELSR3/SLIT2/SEMA6A/KLF4/EPHB2/LHX2/POU4F1/UCHL1/NPTX1/NR4A3/SEMA6D/BDNF/DLX5/RET/ISL1/FSTL4/DPYSL5/PTPRZ1/GBX2/NEFL/SLITRK1	24
GO:0097485	neuron projection guidance	16/387	260/18493	0.000125185	0.00419788	0.00337122	ROBO4/EFNA3/SPTBN2/CELSR3/SLIT2/SEMA6A/EPHB2/LHX2/NR4A3/SEMA6D/BDNF/DLX5/RET/ISL1/DPYSL5/GBX2	16
GO:0003156	regulation of animal organ formation	6/387	38/18493	0.000126563	0.004209	0.00338015	SULF1/HOXC11/MESP1/SIX1/ISL1/DKK1	6
GO:1901990	regulation of mitotic cell cycle phase transition	20/387	375/18493	0.000134627	0.00444049	0.00356605	NEK2/KIF14/DLGAP5/ANLN/TPX2/EZH2/GTSE1/AURKB/CDCA5/ESPL1/TICRR/AURKA/CLSPN/CDK1/CDC25A/ADAMTS1/HMGA2/TRIP13/E2F7/KLF4	20
GO:0001755	neural crest cell migration	7/387	55/18493	0.000142238	0.00465337	0.00373702	EDNRB/SEMA6A/SEMA6D/RET/ISL1/ALX1/GBX2	7
GO:0001889	liver development	11/387	137/18493	0.000146852	0.00473575	0.00380317	EZH2/AURKA/ONECUT2/TGFBR3/CPS1/E2F7/CEACAM1/AK4/MESP1/HNF4A/UGT1A1	11
GO:0060343	trabecula formation	5/387	25/18493	0.000147109	0.00473575	0.00380317	GREM1/TGFBR3/ADAMTS1/COL1A1/FHL2	5
GO:1901988	negative regulation of cell cycle phase transition	14/387	211/18493	0.000150536	0.00480761	0.00386087	EZH2/GTSE1/AURKB/TICRR/AURKA/CHEK1/CLSPN/CDK1/HMGA2/TRIP13/E2F7/KLF4/OVOL1/SUSD2	14
GO:0051299	centrosome separation	4/387	14/18493	0.000160059	0.00507148	0.00407278	NEK2/KIF11/AURKA/CHEK1	4
GO:0007422	peripheral nervous system development	8/387	75/18493	0.000169894	0.00534103	0.00428925	EDNRB/ONECUT2/CDK1/SCN8A/POU4F1/FA2H/BDNF/ISL1	8
GO:0032392	DNA geometric change	8/387	76/18493	0.000186469	0.00577315	0.00463628	TOP2A/GINS1/HMGB3/BRIP1/DNA2/RAD51/HMGA1/MCM2	8
GO:0001704	formation of primary germ layer	10/387	118/18493	0.000187943	0.00577315	0.00463628	COL11A1/SOX7/SOX17/HMGA2/KLF4/COL5A2/MESP1/COL5A1/NR4A3/DKK1	10
GO:0061982	meiosis I cell cycle process	10/387	118/18493	0.000187943	0.00577315	0.00463628	TOP2A/BRIP1/ESPL1/CCNE1/AURKA/RAD51/CDC25A/TRIP13/CCNE2/TEX19	10
GO:0007612	learning	11/387	141/18493	0.000189379	0.00577319	0.00463631	ARC/CLDN5/EPHB2/SLC7A11/NDRG4/AGT/NPTX2/JPH3/CNTNAP2/NTSR1/DKK1	11
GO:0045666	positive regulation of neuron differentiation	19/387	356/18493	0.000195333	0.00590991	0.00474611	EZH2/ITPKA/SLIT2/ECT2/PCP4/SH3GL3/DNMT3B/SOX11/NDRG4/AGT/BDNF/RET/DLX1/LIN28A/DKK1/NEUROD1/DLX2/NEFL/SLITRK1	19
GO:0031960	response to corticosteroid	12/387	166/18493	0.000200718	0.00599809	0.00481692	MDK/SLIT2/CPS1/CDO1/COL1A1/FBXO32/DNMT3B/EDN1/ABCA3/ISL1/UGT1A1/NEFL	12
GO:0021700	developmental maturation	16/387	271/18493	0.000201228	0.00599809	0.00481692	S1PR1/ACVRL1/KIF14/EDNRB/CDH5/GREM1/AURKA/TRIP13/RAC3/CDH3/GAL/PABPC1L/RET/CNTNAP2/EREG/NEFL	16
GO:0061640	cytoskeleton-dependent cytokinesis	9/387	98/18493	0.000213998	0.00625231	0.00502108	KIF4A/ANLN/CENPA/AURKB/NUSAP1/ESPL1/KIF23/ECT2/CIT	9
GO:0070365	hepatocyte differentiation	4/387	15/18493	0.000214669	0.00625231	0.00502108	CPS1/E2F7/MESP1/HNF4A	4
GO:0060384	innervation	5/387	27/18493	0.000215972	0.00625231	0.00502108	SULF1/POU4F1/NPTX1/RET/ISL1	5
GO:0060914	heart formation	5/387	27/18493	0.000215972	0.00625231	0.00502108	SOX17/MESP1/SIX1/ISL1/DKK1	5
GO:0021766	hippocampus development	8/387	78/18493	0.000223615	0.00642734	0.00516165	KIF14/EZH2/MDK/NR4A3/DLX1/NEUROD1/DLX2/NEFL	8
GO:0035148	tube formation	11/387	145/18493	0.000241914	0.00690399	0.00554443	CTHRC1/GREM1/STIL/GRHL3/SALL4/DLC1/LHX2/SOX11/SIX1/RET/ALX1	11
GO:1902750	negative regulation of cell cycle G2/M phase transition	7/387	60/18493	0.000247522	0.00701429	0.00563301	AURKB/TICRR/AURKA/CHEK1/CLSPN/CDK1/HMGA2	7
GO:1902749	regulation of cell cycle G2/M phase transition	12/387	170/18493	0.000250353	0.00704489	0.00565759	NEK2/KIF14/TPX2/GTSE1/AURKB/TICRR/AURKA/CHEK1/CLSPN/CDK1/CDC25A/HMGA2	12
GO:0051321	meiotic cell cycle	15/387	249/18493	0.000254745	0.00711872	0.00571687	TOP2A/NEK2/SGO1/BRIP1/ESPL1/CCNE1/AURKA/RAD51/CDC25A/TRIP13/CCNE2/FBXO43/OVOL1/TEX19/EREG	15
GO:0140013	meiotic nuclear division	12/387	171/18493	0.000264277	0.00733413	0.00588986	TOP2A/SGO1/BRIP1/ESPL1/CCNE1/AURKA/RAD51/TRIP13/CCNE2/FBXO43/TEX19/EREG	12
GO:0031589	cell-substrate adhesion	18/387	338/18493	0.000293759	0.00809648	0.00650209	ACVRL1/EMP2/KIF14/GREM1/MMRN2/ONECUT2/COL1A1/ITGA11/ABI3BP/RAC3/DLC1/LYPD3/CDKN2A/ANGPT1/PLAU/AGR2/SPOCK1/FAT2	18
GO:0003158	endothelium development	10/387	125/18493	0.00030065	0.00823004	0.00660935	S1PR1/ACVRL1/CDH5/ARHGEF26/XDH/SOX17/HEG1/CLDN5/CEACAM1/MESP1	10
GO:0048645	animal organ formation	7/387	62/18493	0.000304119	0.00826876	0.00664044	SOX17/SULF1/HOXC11/MESP1/SIX1/ISL1/DKK1	7
GO:0051384	response to glucocorticoid	11/387	149/18493	0.000306268	0.0082713	0.00664248	MDK/SLIT2/CPS1/CDO1/FBXO32/DNMT3B/EDN1/ABCA3/ISL1/UGT1A1/NEFL	11
GO:0014812	muscle cell migration	9/387	103/18493	0.000311464	0.0083002	0.0066657	SLIT2/ADAMTS1/PLAU/IGFBP3/NDRG4/SIX1/NR4A3/SEMA6D/AGT	9
GO:0051983	regulation of chromosome segregation	9/387	103/18493	0.000311464	0.0083002	0.0066657	NEK2/DLGAP5/AURKB/MKI67/RMI2/CDCA5/ESPL1/ECT2/TRIP13	9
GO:0090287	regulation of cellular response to growth factor stimulus	16/387	282/18493	0.000314602	0.00832868	0.00668857	ACVRL1/GREM1/MMRN2/CAV1/XDH/SLIT2/JCAD/SEMA6A/ONECUT2/TGFBR3/CAV2/SULF1/SOX11/AGT/DLX1/DKK1	16
GO:0007568	aging	17/387	311/18493	0.000318455	0.00837558	0.00672623	EDNRB/FOXM1/AURKB/CHEK1/CDK1/ERO1A/HMGA1/HMGA2/TBX3/NQO1/CDKN2A/EDN1/MME/GCLC/AGT/DKK1/FOXG1	17
GO:0016055	Wnt signaling pathway	22/387	463/18493	0.000324226	0.00847198	0.00680365	CTHRC1/GREM1/DEPDC1B/CELSR3/CAV1/SOX7/CCNE1/GRHL3/SOX17/COL1A1/SULF1/KLF4/CDH3/MESP1/HECW1/SALL1/WNK2/DLX5/RSPO2/ISL1/DKK1/GSC	22
GO:0030261	chromosome condensation	6/387	45/18493	0.000330122	0.00851545	0.00683855	TOP2A/NCAPG/NUSAP1/CDCA5/CDK1/HMGA2	6
GO:0048483	autonomic nervous system development	6/387	45/18493	0.000330122	0.00851545	0.00683855	EDNRB/SOX11/SIX1/RET/INSM1/GBX2	6
GO:0014910	regulation of smooth muscle cell migration	8/387	83/18493	0.000343609	0.00875888	0.00703405	SLIT2/ADAMTS1/PLAU/IGFBP3/NDRG4/NR4A3/SEMA6D/AGT	8
GO:0198738	cell-cell signaling by wnt	22/387	465/18493	0.000343912	0.00875888	0.00703405	CTHRC1/GREM1/DEPDC1B/CELSR3/CAV1/SOX7/CCNE1/GRHL3/SOX17/COL1A1/SULF1/KLF4/CDH3/MESP1/HECW1/SALL1/WNK2/DLX5/RSPO2/ISL1/DKK1/GSC	22
GO:0050890	cognition	16/387	285/18493	0.000353774	0.00895338	0.00719025	MDK/LDLR/ARC/CLDN5/GRIA1/EPHB2/SLC7A11/NDRG4/AGT/BDNF/NPTX2/JPH3/CNTNAP2/NTSR1/DKK1/PTPRZ1	16
GO:0045165	cell fate commitment	15/387	257/18493	0.000356968	0.00897775	0.00720982	SOX17/ONECUT2/SPN/TBX3/KLF4/HOXC10/MESP1/POU4F1/SIX1/ISL1/DLX1/DKK1/GSC/NEUROD1/DLX2	15
GO:0051782	negative regulation of cell division	4/387	17/18493	0.000362087	0.00898695	0.0072172	ORC6/AURKB/E2F7/SUSD2	4
GO:0030177	positive regulation of Wnt signaling pathway	10/387	128/18493	0.000363853	0.00898695	0.0072172	DEPDC1B/CAV1/COL1A1/SULF1/CDH3/SALL1/WNK2/DLX5/RSPO2/DKK1	10
GO:0021872	forebrain generation of neurons	7/387	64/18493	0.00037066	0.00898695	0.0072172	SLIT2/RAC3/SALL1/DLX5/DLX1/GBX2/DLX2	7
GO:0051785	positive regulation of nuclear division	7/387	64/18493	0.00037066	0.00898695	0.0072172	DLGAP5/NUSAP1/CDCA5/ESPL1/AURKA/EDN1/EREG	7
GO:0001708	cell fate specification	8/387	84/18493	0.000372967	0.00898695	0.0072172	SOX17/HOXC10/MESP1/POU4F1/SIX1/ISL1/DKK1/GSC	8
GO:0032465	regulation of cytokinesis	8/387	84/18493	0.000372967	0.00898695	0.0072172	KIF14/AURKB/PRC1/AURKA/KIF23/ECT2/E2F7/CIT	8
GO:0051781	positive regulation of cell division	8/387	84/18493	0.000372967	0.00898695	0.0072172	KIF14/AURKB/MDK/KIF23/ECT2/CIT/FGF5/EREG	8
GO:0000281	mitotic cytokinesis	8/387	85/18493	0.000404335	0.0096848	0.00777763	KIF4A/ANLN/CENPA/NUSAP1/ESPL1/KIF23/ECT2/CIT	8
GO:0071156	regulation of cell cycle arrest	9/387	107/18493	0.000413606	0.00984822	0.00790887	GTSE1/FOXM1/AURKA/CDK1/HMGA2/E2F7/POU4F1/INSM1/NEUROD1	9
GO:0030198	extracellular matrix organization	18/387	348/18493	0.000416373	0.0098558	0.00791496	MMP11/GREM1/COL11A1/ERO1A/ADAM12/COL1A1/MFAP4/ITGA11/ABI3BP/SULF1/COL5A2/TLL2/COL5A1/SERPINB5/PLOD2/AGT/HPSE2/NCAN	18
GO:0007498	mesoderm development	10/387	131/18493	0.00043776	0.0103014	0.00827284	SOX17/HMGA2/TBX3/KLF4/MESP1/OVOL1/LHX2/POU4F1/NR4A3/DKK1	10
GO:0007052	mitotic spindle organization	9/387	108/18493	0.000443041	0.0103199	0.00828763	KIF4A/NEK2/TPX2/STIL/AURKB/KIF11/PRC1/AURKA/KIF23	9
GO:0007369	gastrulation	12/387	181/18493	0.000443671	0.0103199	0.00828763	COL11A1/SOX7/SOX17/HMGA2/KLF4/COL5A2/MESP1/COL5A1/NR4A3/HNF4A/DKK1/GSC	12
GO:0032508	DNA duplex unwinding	7/387	66/18493	0.000448371	0.0103692	0.00832727	TOP2A/GINS1/BRIP1/DNA2/RAD51/HMGA1/MCM2	7
GO:0000082	G1/S transition of mitotic cell cycle	15/387	263/18493	0.000455139	0.0104099	0.00835998	KIF14/ORC6/EZH2/MCM10/GTSE1/CCNE1/AURKA/CDK1/CDC25A/ADAMTS1/MCM2/E2F7/CCNE2/CDKN2A/KLF4	15
GO:0045765	regulation of angiogenesis	19/387	381/18493	0.000455908	0.0104099	0.00835998	ACVRL1/EMP2/ADM2/CDH5/GREM1/EFNA3/MMRN2/JCAD/SEMA6A/E2F2/THBS2/ADAM12/HMGA2/SULF1/CEACAM1/KLF4/HSPB6/AGT/ISL1	19
GO:0001710	mesodermal cell fate commitment	4/387	18/18493	0.000457893	0.0104099	0.00835998	SOX17/KLF4/MESP1/DKK1	4
GO:0010972	negative regulation of G2/M transition of mitotic cell cycle	6/387	48/18493	0.000471834	0.0105451	0.0084685	AURKB/TICRR/AURKA/CLSPN/CDK1/HMGA2	6
GO:0048705	skeletal system morphogenesis	14/387	236/18493	0.000473466	0.0105451	0.0084685	GREM1/COL11A1/CSRNP1/BARX2/COL1A1/COCH/HOXC11/SOX11/SIX1/DLX5/SP5/GSC/ALX1/DLX2	14
GO:0060828	regulation of canonical Wnt signaling pathway	14/387	236/18493	0.000473466	0.0105451	0.0084685	CTHRC1/GREM1/CAV1/SOX7/SOX17/COL1A1/CDH3/MESP1/HECW1/WNK2/DLX5/RSPO2/ISL1/DKK1	14
GO:0001655	urogenital system development	17/387	322/18493	0.000474319	0.0105451	0.0084685	GREM1/SOX17/SLIT2/ADAMTS1/SULF1/HOXC11/EPHB2/ANGPT1/OVOL1/SOX11/SALL1/SIX1/SERPINB5/MME/AGT/RET/LIN28A	17
GO:0010810	regulation of cell-substrate adhesion	13/387	209/18493	0.000478958	0.0105897	0.00850434	ACVRL1/EMP2/GREM1/MMRN2/ONECUT2/COL1A1/ABI3BP/RAC3/DLC1/CDKN2A/PLAU/AGR2/SPOCK1	13
GO:0009954	proximal/distal pattern formation	5/387	32/18493	0.000494413	0.0108717	0.0087308	GREM1/HOXC11/HOXC10/DLX1/DLX2	5
GO:0031570	DNA integrity checkpoint	11/387	158/18493	0.000505197	0.0110484	0.00887274	TOP2A/GTSE1/BRIP1/TICRR/DNA2/AURKA/CHEK1/CLSPN/CDK1/HMGA2/E2F7	11
GO:0021545	cranial nerve development	6/387	49/18493	0.000528315	0.0114916	0.00922861	EPHB2/POU4F1/SALL1/SIX1/ISL1/ATOH7	6
GO:0001837	epithelial to mesenchymal transition	10/387	135/18493	0.000555327	0.0120142	0.0096483	GREM1/EZH2/GLIPR2/TGFBR3/HMGA2/COL1A1/FAM83D/ISL1/GSC/ALX1	10
GO:0010092	specification of animal organ identity	5/387	33/18493	0.000572798	0.0122603	0.00984597	HOXC11/MESP1/SIX1/ISL1/DKK1	5
GO:0031128	developmental induction	5/387	33/18493	0.000572798	0.0122603	0.00984597	HOXC11/MESP1/SALL1/SIX1/DKK1	5
GO:0010171	body morphogenesis	6/387	50/18493	0.000589916	0.0124675	0.0100124	CSRNP1/CLDN5/COL1A1/PAX9/DLX5/DKK1	6
GO:0050885	neuromuscular process controlling balance	6/387	50/18493	0.000589916	0.0124675	0.0100124	RAC3/POU4F1/NR4A3/USH1C/JPH3/NEFL	6
GO:0021915	neural tube development	11/387	161/18493	0.000591775	0.0124675	0.0100124	CTHRC1/STIL/GRHL3/SOX17/SALL4/DLC1/LHX2/SOX11/GSC/ALX1/GBX2	11
GO:0014909	smooth muscle cell migration	8/387	90/18493	0.000594989	0.01247	0.0100143	SLIT2/ADAMTS1/PLAU/IGFBP3/NDRG4/NR4A3/SEMA6D/AGT	8
GO:1901342	regulation of vasculature development	20/387	421/18493	0.000601558	0.0125423	0.0100724	ACVRL1/EMP2/ADM2/CDH5/GREM1/EFNA3/MMRN2/XDH/JCAD/SEMA6A/E2F2/THBS2/ADAM12/HMGA2/SULF1/CEACAM1/KLF4/HSPB6/AGT/ISL1	20
GO:0050769	positive regulation of neurogenesis	21/387	453/18493	0.000607531	0.0126016	0.01012	EZH2/ITPKA/SLIT2/ECT2/SEMA6A/PCP4/SH3GL3/EPHB2/DNMT3B/SOX11/NDRG4/AGT/BDNF/RET/DLX1/LIN28A/DKK1/NEUROD1/DLX2/NEFL/SLITRK1	21
GO:0007127	meiosis I	9/387	113/18493	0.00061725	0.0127375	0.0102292	TOP2A/BRIP1/ESPL1/CCNE1/AURKA/RAD51/TRIP13/CCNE2/TEX19	9
GO:0002040	sprouting angiogenesis	12/387	189/18493	0.00065288	0.0132822	0.0106666	ACVRL1/GREM1/CLEC14A/MMRN2/SLIT2/JCAD/SEMA6A/E2F2/E2F7/CEACAM1/KLF4/ANGPT1	12
GO:0035051	cardiocyte differentiation	11/387	163/18493	0.000656104	0.0132822	0.0106666	GREM1/SOX17/CDK1/TGFBR3/TBX3/FHL2/MESP1/EDN1/AGT/ISL1/DKK1	11
GO:2000677	regulation of transcription regulatory region DNA binding	6/387	51/18493	0.000656947	0.0132822	0.0106666	HMGA2/KLF4/LHX2/POU4F1/SOX11/NEUROD1	6
GO:0048333	mesodermal cell differentiation	5/387	34/18493	0.000660149	0.0132822	0.0106666	SOX17/HMGA2/KLF4/MESP1/DKK1	5
GO:0061384	heart trabecula morphogenesis	5/387	34/18493	0.000660149	0.0132822	0.0106666	S1PR1/HEG1/TGFBR3/ADAMTS1/FHL2	5
GO:0050878	regulation of body fluid levels	22/387	493/18493	0.000752029	0.0148762	0.0119468	EMP2/ABCA12/EDNRB/CAV1/XDH/GRHL3/HEG1/THBD/PEAR1/CDO1/COL1A1/CEACAM1/EPHB2/PLAU/SLC7A11/AGR2/EDN1/TFPI2/ENTPD2/F5/CYP4F11/HNF4A	22
GO:0110111	negative regulation of animal organ morphogenesis	5/387	35/18493	0.000757097	0.0148762	0.0119468	GREM1/SULF1/CEACAM1/SIX1/RSPO2	5
GO:0003208	cardiac ventricle morphogenesis	7/387	72/18493	0.000762014	0.0148762	0.0119468	COL11A1/HEG1/TGFBR3/MESP1/POU4F1/SOX11/ISL1	7
GO:0003281	ventricular septum development	7/387	72/18493	0.000762014	0.0148762	0.0119468	SALL4/SLIT2/HEG1/TGFBR3/TBX3/SOX11/SALL1	7
GO:2000779	regulation of double-strand break repair	7/387	72/18493	0.000762014	0.0148762	0.0119468	FOXM1/POLQ/RMI2/CHEK1/RAD51/HMGA2/RAD51AP1	7
GO:0007093	mitotic cell cycle checkpoint	11/387	166/18493	0.00076344	0.0148762	0.0119468	TOP2A/GTSE1/AURKB/ZWINT/TICRR/AURKA/CLSPN/CDK1/HMGA2/TRIP13/E2F7	11
GO:0046879	hormone secretion	16/387	306/18493	0.000765254	0.0148762	0.0119468	STX1A/SLC2A1/TFR2/SYT7/TBX3/GAL/VGF/SOX11/EDN1/IL11/CACNA1E/AGT/ISL1/HNF4A/NEUROD1/HTR2C	16
GO:0050678	regulation of epithelial cell proliferation	18/387	368/18493	0.000799143	0.0154604	0.0124158	ACVRL1/EDNRB/CAV1/XDH/JCAD/TGFBR3/CAV2/SULF1/CEACAM1/CDH3/SOX11/SIX1/SERPINB5/DLX6/NR4A3/DLX5/ISL1/EREG	18
GO:0050768	negative regulation of neurogenesis	15/387	279/18493	0.000836689	0.0161093	0.012937	EDNRB/SLIT2/LDLR/SEMA6A/EPHB2/LHX2/SOX11/SPOCK1/SEMA6D/ISL1/FSTL4/DLX1/LIN28A/DLX2/SOX3	15
GO:0043062	extracellular structure organization	19/387	402/18493	0.00086937	0.0166588	0.0133783	MMP11/GREM1/COL11A1/ERO1A/ADAM12/COL1A1/MFAP4/ITGA11/ABI3BP/SULF1/COL5A2/TLL2/COL5A1/ALB/SERPINB5/PLOD2/AGT/HPSE2/NCAN	19
GO:0003229	ventricular cardiac muscle tissue development	6/387	54/18493	0.000893865	0.0169134	0.0135828	COL11A1/HEG1/TGFBR3/TBX3/POU4F1/ISL1	6
GO:0007517	muscle organ development	19/387	403/18493	0.000895261	0.0169134	0.0135828	S1PR1/GREM1/COL11A1/CAV1/SOX17/HEG1/CDK1/TGFBR3/CAV2/ITGA11/POU4F1/TLL2/SOX11/EDN1/SIX1/ISL1/DKK1/GSC/PAX3	19
GO:0048332	mesoderm morphogenesis	7/387	74/18493	0.000898301	0.0169134	0.0135828	SOX17/HMGA2/TBX3/KLF4/MESP1/NR4A3/DKK1	7
GO:0045930	negative regulation of mitotic cell cycle	15/387	281/18493	0.00089947	0.0169134	0.0135828	TOP2A/EZH2/GTSE1/AURKB/ZWINT/TICRR/AURKA/CHEK1/CLSPN/CDK1/HMGA2/TRIP13/E2F7/KLF4/OVOL1	15
GO:0014041	regulation of neuron maturation	3/387	10/18493	0.000978162	0.0181336	0.0145627	EDNRB/RAC3/RET	3
GO:0051256	mitotic spindle midzone assembly	3/387	10/18493	0.000978162	0.0181336	0.0145627	KIF4A/AURKB/KIF23	3
GO:0016572	histone phosphorylation	5/387	37/18493	0.000982386	0.0181336	0.0145627	AURKB/AURKA/CHEK1/CDK1/HMGA2	5
GO:0032467	positive regulation of cytokinesis	5/387	37/18493	0.000982386	0.0181336	0.0145627	KIF14/AURKB/KIF23/ECT2/CIT	5
GO:0060070	canonical Wnt signaling pathway	15/387	284/18493	0.0010011	0.0183946	0.0147723	CTHRC1/GREM1/CAV1/SOX7/SOX17/COL1A1/KLF4/CDH3/MESP1/HECW1/WNK2/DLX5/RSPO2/ISL1/DKK1	15
GO:0001759	organ induction	4/387	22/18493	0.00102455	0.01874	0.0150496	HOXC11/MESP1/SIX1/DKK1	4
GO:0060560	developmental growth involved in morphogenesis	13/387	227/18493	0.0010332	0.0188127	0.0151081	S1PR1/SLIT2/AURKA/SEMA6A/GAL/MESP1/LHX2/SALL1/SIX1/SEMA6D/BDNF/FSTL4/SH3GL2	13
GO:0021536	diencephalon development	7/387	76/18493	0.00105311	0.0190323	0.0152844	OTX1/POU4F1/SALL1/ISL1/CNTNAP2/GBX2/SOX3	7
GO:0001505	regulation of neurotransmitter levels	17/387	346/18493	0.00105472	0.0190323	0.0152844	SYT12/STX1A/CAV1/SYT7/CPS1/GAD1/NQO1/RAB3B/KLF4/PAH/SLC7A11/EDN1/GLDC/AGT/TRIM9/GRM4/NTSR1	17
GO:0051101	regulation of DNA binding	9/387	122/18493	0.00107028	0.0190407	0.0152911	NEK2/CDCA5/HMGA2/KLF4/LHX2/POU4F1/SOX11/ISL1/NEUROD1	9
GO:0030902	hindbrain development	10/387	147/18493	0.00107409	0.0190407	0.0152911	KIF14/EZH2/SPTBN2/OTX1/MDK/DLC1/POU4F1/EN2/NEUROD1/GBX2	10
GO:0072001	renal system development	15/387	286/18493	0.00107411	0.0190407	0.0152911	GREM1/SOX17/SLIT2/ADAMTS1/SULF1/HOXC11/ANGPT1/OVOL1/SOX11/SALL1/SIX1/MME/AGT/RET/LIN28A	15
GO:0009914	hormone transport	16/387	316/18493	0.00107411	0.0190407	0.0152911	STX1A/SLC2A1/TFR2/SYT7/TBX3/GAL/VGF/SOX11/EDN1/IL11/CACNA1E/AGT/ISL1/HNF4A/NEUROD1/HTR2C	16
GO:0034330	cell junction organization	15/387	287/18493	0.00111227	0.0196305	0.0157648	ACVRL1/CDH5/GREM1/CAV1/TNS1/NECTIN4/HEG1/ECT2/INAVA/CLDN5/CLDN6/DLC1/CDH3/AGT/PKP1	15
GO:0001570	vasculogenesis	7/387	77/18493	0.00113798	0.0199967	0.0160589	EMP2/CAV1/XDH/SOX17/HEG1/TGFBR3/CEACAM1	7
GO:0051052	regulation of DNA metabolic process	19/387	412/18493	0.00115962	0.0202883	0.016293	ACVRL1/NEK2/GREM1/FOXM1/AURKB/POLQ/RMI2/TICRR/DNA2/CHEK1/CDK1/RAD51/HMGA2/E2F7/RAD51AP1/KLF4/DACH1/IL7R/EREG	19
GO:1901989	positive regulation of cell cycle phase transition	8/387	100/18493	0.00119256	0.0207744	0.0166834	DLGAP5/EZH2/CDCA5/ESPL1/CDK1/CDC25A/ADAMTS1/FAM83D	8
GO:0045686	negative regulation of glial cell differentiation	4/387	23/18493	0.00121995	0.0211597	0.0169929	LDLR/DLX1/LIN28A/DLX2	4
GO:0003151	outflow tract morphogenesis	7/387	78/18493	0.00122813	0.0212103	0.0170335	SOX17/TGFBR3/CLDN5/TBX3/SOX11/SIX1/ISL1	7
GO:0046883	regulation of hormone secretion	14/387	261/18493	0.00126123	0.0216889	0.0174179	STX1A/SLC2A1/TFR2/SYT7/GAL/SOX11/EDN1/IL11/CACNA1E/AGT/ISL1/HNF4A/NEUROD1/HTR2C	14
GO:0007631	feeding behavior	8/387	101/18493	0.00127203	0.0217814	0.0174921	ADM2/GAL/DACH1/POU4F1/UCHL1/NR4A3/AGT/HTR2C	8
GO:0043388	positive regulation of DNA binding	6/387	58/18493	0.00130612	0.0220185	0.0176825	CDCA5/HMGA2/KLF4/POU4F1/ISL1/NEUROD1	6
GO:0001765	membrane raft assembly	3/387	11/18493	0.00132417	0.0220185	0.0176825	EMP2/CAV1/CAV2	3
GO:0006268	DNA unwinding involved in DNA replication	3/387	11/18493	0.00132417	0.0220185	0.0176825	RAD51/HMGA1/MCM2	3
GO:0010454	negative regulation of cell fate commitment	3/387	11/18493	0.00132417	0.0220185	0.0176825	SOX17/MESP1/DKK1	3
GO:0021892	cerebral cortex GABAergic interneuron differentiation	3/387	11/18493	0.00132417	0.0220185	0.0176825	RAC3/DLX1/DLX2	3
GO:0035404	histone-serine phosphorylation	3/387	11/18493	0.00132417	0.0220185	0.0176825	AURKB/AURKA/HMGA2	3
GO:1905902	regulation of mesoderm formation	3/387	11/18493	0.00132417	0.0220185	0.0176825	SOX17/MESP1/DKK1	3
GO:2001023	regulation of response to drug	8/387	102/18493	0.00135565	0.022449	0.0180283	SYT12/SYT7/HMGA2/RAB3B/GAL/GPR37/NR4A3/AGT	8
GO:0051216	cartilage development	12/387	206/18493	0.00137923	0.022746	0.0182668	ACVRL1/GREM1/COL11A1/BARX2/HMGA2/COL1A1/COCH/SULF1/EDN1/RSPO2/ALX1/DLX2	12
GO:0014014	negative regulation of gliogenesis	5/387	40/18493	0.00140885	0.0230457	0.0185074	LDLR/SOX11/DLX1/LIN28A/DLX2	5
GO:0090184	positive regulation of kidney development	5/387	40/18493	0.00140885	0.0230457	0.0185074	GREM1/SIX1/AGT/RET/LIN28A	5
GO:2000679	positive regulation of transcription regulatory region DNA binding	4/387	24/18493	0.00143999	0.0234596	0.0188398	HMGA2/KLF4/POU4F1/NEUROD1	4
GO:0050673	epithelial cell proliferation	19/387	420/18493	0.00144799	0.0234911	0.0188652	ACVRL1/EDNRB/CAV1/XDH/JCAD/TGFBR3/CAV2/SULF1/CEACAM1/CDH3/SOX11/IGFBP3/SIX1/SERPINB5/DLX6/NR4A3/DLX5/ISL1/EREG	19
GO:0010389	regulation of G2/M transition of mitotic cell cycle	10/387	153/18493	0.0014536	0.0234911	0.0188652	NEK2/KIF14/TPX2/AURKB/TICRR/AURKA/CLSPN/CDK1/CDC25A/HMGA2	10
GO:0033002	muscle cell proliferation	13/387	236/18493	0.00146816	0.0236316	0.018978	S1PR1/CDK1/TGFBR3/ADAMTS1/KLF4/ANGPT1/IGFBP3/EDN1/NDRG4/SIX1/NR4A3/AGT/EREG	13
GO:0048880	sensory system development	17/387	357/18493	0.00147752	0.0236762	0.0190138	ACVRL1/GRHL3/GPM6A/KLF4/EPHB2/COL5A2/LHX2/POU4F1/SLC7A11/SOX11/COL5A1/RET/ISL1/DLX1/ATOH7/NEUROD1/DLX2	17
GO:0010721	negative regulation of cell development	16/387	326/18493	0.0014827	0.0236762	0.0190138	EDNRB/SLIT2/LDLR/SEMA6A/GAL/EPHB2/LHX2/SOX11/SPOCK1/SEMA6D/ISL1/FSTL4/DLX1/LIN28A/DLX2/SOX3	16
GO:0035270	endocrine system development	9/387	128/18493	0.00149982	0.0238548	0.0191572	MDK/ONECUT2/SALL1/SIX1/ISL1/INSM1/HNF4A/NEUROD1/SOX3	9
GO:0001841	neural tube formation	8/387	104/18493	0.00153597	0.0241454	0.0193906	CTHRC1/STIL/GRHL3/SALL4/DLC1/LHX2/SOX11/ALX1	8
GO:0032411	positive regulation of transporter activity	8/387	104/18493	0.00153597	0.0241454	0.0193906	ARC/GAL/SYNGR3/EPHB2/TESC/STAC/WNK2/NTSR1	8
GO:0048545	response to steroid hormone	18/387	390/18493	0.00153609	0.0241454	0.0193906	CAV1/MDK/CCNE1/SLIT2/CPS1/CDO1/COL1A1/FHL2/FBXO32/DNMT3B/EDN1/ABCA3/NR4A3/ISL1/DEFA3/HNF4A/UGT1A1/NEFL	18
GO:0006323	DNA packaging	12/387	209/18493	0.00155921	0.0243317	0.0195402	TOP2A/CENPA/NCAPG/NUSAP1/CDCA5/ASF1B/CDK1/HMGA1/HMGA2/MCM2/OIP5/CDKN2A	12
GO:0090307	mitotic spindle assembly	6/387	60/18493	0.00156004	0.0243317	0.0195402	KIF4A/NEK2/TPX2/AURKB/KIF11/KIF23	6
GO:0010569	regulation of double-strand break repair via homologous recombination	5/387	41/18493	0.00157737	0.0245071	0.0196811	POLQ/RMI2/CHEK1/RAD51/RAD51AP1	5
GO:0051961	negative regulation of nervous system development	15/387	298/18493	0.00161313	0.0249664	0.0200499	EDNRB/SLIT2/LDLR/SEMA6A/EPHB2/LHX2/SOX11/SPOCK1/SEMA6D/ISL1/FSTL4/DLX1/LIN28A/DLX2/SOX3	15
GO:0050905	neuromuscular process	8/387	105/18493	0.001633	0.025177	0.020219	RAC3/HOXC10/POU4F1/UCHL1/NR4A3/USH1C/JPH3/NEFL	8
GO:0071158	positive regulation of cell cycle arrest	7/387	82/18493	0.001646	0.0251844	0.020225	GTSE1/AURKA/CDK1/HMGA2/E2F7/POU4F1/INSM1	7
GO:0110110	positive regulation of animal organ morphogenesis	7/387	82/18493	0.001646	0.0251844	0.020225	GREM1/HOXC11/MESP1/EDN1/SIX1/AGT/DKK1	7
GO:0001556	oocyte maturation	4/387	25/18493	0.00168625	0.0256056	0.0205632	AURKA/TRIP13/PABPC1L/EREG	4
GO:0021544	subpallium development	4/387	25/18493	0.00168625	0.0256056	0.0205632	SLC7A11/CNTNAP2/DLX1/DLX2	4
GO:0098742	cell-cell adhesion via plasma-membrane adhesion molecules	14/387	270/18493	0.00173412	0.0257165	0.0206523	ROBO4/CDH5/CELSR3/NECTIN4/CLDN5/CEACAM1/CLDN6/KLF4/CDH3/RET/FAT2/TENM1/PCDH8/SLITRK1	14
GO:0003306	Wnt signaling pathway involved in heart development	3/387	12/18493	0.00173829	0.0257165	0.0206523	SOX17/MESP1/DKK1	3
GO:0021889	olfactory bulb interneuron differentiation	3/387	12/18493	0.00173829	0.0257165	0.0206523	SLIT2/SALL1/DLX5	3
GO:0031507	heterochromatin assembly	3/387	12/18493	0.00173829	0.0257165	0.0206523	HMGA1/HMGA2/CDKN2A	3
GO:0043116	negative regulation of vascular permeability	3/387	12/18493	0.00173829	0.0257165	0.0206523	SLIT2/CEACAM1/ANGPT1	3
GO:0048934	peripheral nervous system neuron differentiation	3/387	12/18493	0.00173829	0.0257165	0.0206523	ONECUT2/POU4F1/ISL1	3
GO:0048935	peripheral nervous system neuron development	3/387	12/18493	0.00173829	0.0257165	0.0206523	ONECUT2/POU4F1/ISL1	3
GO:0030308	negative regulation of cell growth	11/387	184/18493	0.00175776	0.0257471	0.0206769	ACVRL1/GREM1/SOX17/SLIT2/SEMA6A/CDKN2A/GAL/SEMA6D/AGT/FSTL4/HNF4A	11
GO:0046189	phenol-containing compound biosynthetic process	5/387	42/18493	0.00176024	0.0257471	0.0206769	CDH3/PAH/SLC7A11/GPR37/INSM1	5
GO:0045931	positive regulation of mitotic cell cycle	10/387	157/18493	0.00176238	0.0257471	0.0206769	DLGAP5/NUSAP1/CDCA5/ESPL1/AURKA/CDK1/CDC25A/ADAMTS1/EDN1/EREG	10
GO:0007009	plasma membrane organization	7/387	83/18493	0.00176596	0.0257471	0.0206769	CAVIN2/CAV1/SYT7/CAV2/FA2H/COL5A1/SH3GL2	7
GO:0001101	response to acid chemical	16/387	332/18493	0.00178555	0.0259388	0.0208309	LDLR/PTGES/TGFBR3/CPS1/CDO1/COL1A1/NQO1/KLF4/TESC/COL5A2/EDN1/SIX1/GCLC/GLDC/RET/DKK1	16
GO:0001822	kidney development	14/387	271/18493	0.00179474	0.0259785	0.0208627	GREM1/SLIT2/ADAMTS1/SULF1/HOXC11/ANGPT1/OVOL1/SOX11/SALL1/SIX1/MME/AGT/RET/LIN28A	14
GO:0031623	receptor internalization	8/387	107/18493	0.00184158	0.0263719	0.0211786	GREM1/CAV1/ARC/CEACAM1/GRIA1/ANGPT1/DKK1/SH3GL2	8
GO:0044774	mitotic DNA integrity checkpoint	8/387	107/18493	0.00184158	0.0263719	0.0211786	TOP2A/GTSE1/TICRR/AURKA/CLSPN/CDK1/HMGA2/E2F7	8
GO:0060419	heart growth	8/387	107/18493	0.00184158	0.0263719	0.0211786	S1PR1/HEG1/CDK1/TGFBR3/MESP1/EDN1/NDRG4/AGT	8
GO:0045601	regulation of endothelial cell differentiation	5/387	43/18493	0.00195818	0.0279422	0.0224397	ACVRL1/CDH5/XDH/CLDN5/CEACAM1	5
GO:1905330	regulation of morphogenesis of an epithelium	9/387	134/18493	0.00205813	0.0292647	0.0235018	SAPCD2/CTHRC1/GREM1/CELSR3/GRHL3/SULF1/SIX1/AGT/DKK1	9
GO:0003279	cardiac septum development	8/387	109/18493	0.00207063	0.0293388	0.0235613	SALL4/SLIT2/HEG1/TGFBR3/TBX3/SOX11/SALL1/ISL1	8
GO:0051098	regulation of binding	17/387	369/18493	0.00209396	0.0295652	0.0237431	NEK2/CTHRC1/AURKB/CAV1/CDCA5/AURKA/TGFBR3/HMGA2/KLF4/ANGPT1/LHX2/POU4F1/SOX11/BDNF/ISL1/DKK1/NEUROD1	17
GO:0000096	sulfur amino acid metabolic process	5/387	44/18493	0.0021719	0.0305584	0.0245407	CPS1/CDO1/SLC7A11/GCLC/BHMT2	5
GO:0051146	striated muscle cell differentiation	14/387	277/18493	0.00219659	0.0307982	0.0247333	GREM1/EZH2/CDK1/BARX2/ADAM12/CAV2/TBX3/FHL2/MESP1/EDN1/UCHL1/AGT/BDNF/DKK1	14
GO:0007494	midgut development	3/387	13/18493	0.0022249	0.0308725	0.024793	EDNRB/CPS1/RET	3
GO:0042659	regulation of cell fate specification	3/387	13/18493	0.0022249	0.0308725	0.024793	SOX17/MESP1/DKK1	3
GO:0051255	spindle midzone assembly	3/387	13/18493	0.0022249	0.0308725	0.024793	KIF4A/AURKB/KIF23	3
GO:0040001	establishment of mitotic spindle localization	4/387	27/18493	0.00226365	0.0312629	0.0251065	SAPCD2/CENPA/NUSAP1/ESPL1	4
GO:0007178	transmembrane receptor protein serine/threonine kinase signaling pathway	16/387	340/18493	0.00226858	0.0312629	0.0251065	ACVRL1/CDH5/GREM1/LRRC32/CAV1/ONECUT2/TGFBR3/CLDN5/CAV2/SULF1/SOX11/DLX5/AFP/DLX1/HNF4A/DKK1	16
GO:1904064	positive regulation of cation transmembrane transport	9/387	136/18493	0.00227722	0.0312749	0.0251161	ARC/GAL/EPHB2/TESC/STAC/AGT/WNK2/CEMIP/NTSR1	9
GO:0001942	hair follicle development	7/387	87/18493	0.00231506	0.0316864	0.0254466	HOXC13/CDH3/GAL/LHX2/KRT17/SOX21/DKK1	7
GO:0042692	muscle cell differentiation	17/387	373/18493	0.00234221	0.0319493	0.0256578	EDNRB/GREM1/EZH2/CDK1/BARX2/ADAM12/CAV2/TBX3/FHL2/MESP1/EDN1/UCHL1/SIX1/AGT/BDNF/EREG/DKK1	17
GO:1901991	negative regulation of mitotic cell cycle phase transition	11/387	191/18493	0.00235656	0.0320365	0.0257278	EZH2/GTSE1/AURKB/TICRR/AURKA/CLSPN/CDK1/HMGA2/TRIP13/E2F7/KLF4	11
GO:0009069	serine family amino acid metabolic process	5/387	45/18493	0.00240212	0.0325459	0.0261368	PSAT1/CDO1/SLC7A11/GCLC/GLDC	5
GO:0014013	regulation of gliogenesis	8/387	112/18493	0.0024556	0.0331588	0.0266291	EZH2/LDLR/CDK1/SOX11/DLX1/LIN28A/PTPRZ1/DLX2	8
GO:0048644	muscle organ morphogenesis	7/387	88/18493	0.00247092	0.0332542	0.0267056	S1PR1/COL11A1/HEG1/TGFBR3/POU4F1/ISL1/GSC	7
GO:0001933	negative regulation of protein phosphorylation	18/387	408/18493	0.00250786	0.0336388	0.0270145	GREM1/FOXM1/CAV1/XDH/SLIT2/SEMA6A/DUSP9/CEACAM1/CDKN2A/KLF4/EPHB2/TESC/ANGPT1/IGFBP3/UCHL1/WNK2/INSM1/DKK1	18
GO:0007051	spindle organization	10/387	165/18493	0.00253896	0.0339428	0.0272587	KIF4A/NEK2/TPX2/STIL/AURKB/KIF11/ESPL1/PRC1/AURKA/KIF23	10
GO:0007569	cell aging	8/387	113/18493	0.00259566	0.0343113	0.0275546	FOXM1/CHEK1/CDK1/HMGA1/HMGA2/TBX3/CDKN2A/MME	8
GO:0042303	molting cycle	8/387	113/18493	0.00259566	0.0343113	0.0275546	HOXC13/CDH3/GAL/LHX2/FA2H/KRT17/SOX21/DKK1	8
GO:0042633	hair cycle	8/387	113/18493	0.00259566	0.0343113	0.0275546	HOXC13/CDH3/GAL/LHX2/FA2H/KRT17/SOX21/DKK1	8
GO:0001843	neural tube closure	7/387	89/18493	0.00263474	0.0343113	0.0275546	CTHRC1/STIL/GRHL3/SALL4/DLC1/LHX2/ALX1	7
GO:0022404	molting cycle process	7/387	89/18493	0.00263474	0.0343113	0.0275546	HOXC13/CDH3/GAL/LHX2/KRT17/SOX21/DKK1	7
GO:0022405	hair cycle process	7/387	89/18493	0.00263474	0.0343113	0.0275546	HOXC13/CDH3/GAL/LHX2/KRT17/SOX21/DKK1	7
GO:0045132	meiotic chromosome segregation	7/387	89/18493	0.00263474	0.0343113	0.0275546	TOP2A/SGO1/BRIP1/ESPL1/CCNE1/TRIP13/CCNE2	7
GO:0098773	skin epidermis development	7/387	89/18493	0.00263474	0.0343113	0.0275546	HOXC13/CDH3/GAL/LHX2/KRT17/SOX21/DKK1	7
GO:0030857	negative regulation of epithelial cell differentiation	5/387	46/18493	0.00264957	0.0343931	0.0276203	ACVRL1/EZH2/CAV1/XDH/TBX3	5
GO:0048663	neuron fate commitment	6/387	67/18493	0.00275222	0.0351696	0.0282438	HOXC10/POU4F1/SIX1/ISL1/DLX1/DLX2	6
GO:0035265	organ growth	11/387	195/18493	0.00276687	0.0351696	0.0282438	S1PR1/WWC2/HEG1/CDK1/TGFBR3/COCH/MESP1/EDN1/NDRG4/AGT/RSPO2	11
GO:0043588	skin development	18/387	412/18493	0.00278246	0.0351696	0.0282438	ABCA12/GRHL3/COL1A1/KRT80/HOXC13/CDH3/GAL/COL5A2/OVOL1/LHX2/FA2H/COL5A1/KRT15/KRT17/SOX21/EREG/DKK1/PKP1	18
GO:0003128	heart field specification	3/387	14/18493	0.00278804	0.0351696	0.0282438	MESP1/ISL1/DKK1	3
GO:0007501	mesodermal cell fate specification	3/387	14/18493	0.00278804	0.0351696	0.0282438	SOX17/MESP1/DKK1	3
GO:0035815	positive regulation of renal sodium excretion	3/387	14/18493	0.00278804	0.0351696	0.0282438	EDNRB/EDN1/AGT	3
GO:0090399	replicative senescence	3/387	14/18493	0.00278804	0.0351696	0.0282438	CHEK1/CDKN2A/MME	3
GO:0097154	GABAergic neuron differentiation	3/387	14/18493	0.00278804	0.0351696	0.0282438	RAC3/DLX1/DLX2	3
GO:2001212	regulation of vasculogenesis	3/387	14/18493	0.00278804	0.0351696	0.0282438	EMP2/XDH/CEACAM1	3
GO:0051899	membrane depolarization	7/387	90/18493	0.00280676	0.0351851	0.0282563	CAV1/SCN8A/EDN1/GCLC/CACNA1E/CACNA1I/NTSR1	7
GO:0060606	tube closure	7/387	90/18493	0.00280676	0.0351851	0.0282563	CTHRC1/STIL/GRHL3/SALL4/DLC1/LHX2/ALX1	7
GO:0001763	morphogenesis of a branching structure	11/387	196/18493	0.00287796	0.0359656	0.0288831	GREM1/SLIT2/TBX3/SULF1/EDN1/SALL1/SIX1/AGT/RSPO2/GBX2/DLX2	11
GO:0008038	neuron recognition	5/387	47/18493	0.00291497	0.0362032	0.029074	ROBO4/CELSR3/EPHB2/NTM/CNTNAP2	5
GO:0055010	ventricular cardiac muscle tissue morphogenesis	5/387	47/18493	0.00291497	0.0362032	0.029074	COL11A1/HEG1/TGFBR3/POU4F1/ISL1	5
GO:1901652	response to peptide	20/387	481/18493	0.00293551	0.0363462	0.0291887	EDNRB/CAV1/SLC2A1/BRIP1/INAVA/TGFBR3/CPS1/CDO1/CAV2/COL1A1/CEACAM1/KLF4/GAL/VGF/EDN1/GCLC/NR4A3/AGT/EREG/NEFL	20
GO:0048469	cell maturation	10/387	169/18493	0.00301893	0.0372643	0.0299261	KIF14/EDNRB/AURKA/TRIP13/RAC3/GAL/PABPC1L/RET/CNTNAP2/EREG	10
GO:0007605	sensory perception of sound	9/387	142/18493	0.00304766	0.037504	0.0301185	COL11A1/BIRC5/COL1A1/COCH/SIX1/ESPN/USH1C/CEMIP/PAX3	9
GO:0043434	response to peptide hormone	18/387	417/18493	0.00316062	0.0387754	0.0311396	EDNRB/CAV1/SLC2A1/BRIP1/TGFBR3/CPS1/CDO1/CAV2/COL1A1/CEACAM1/GAL/VGF/EDN1/GCLC/NR4A3/AGT/EREG/NEFL	18
GO:0042440	pigment metabolic process	6/387	69/18493	0.0031929	0.038934	0.031267	CDH3/SLC7A11/UGT1A10/UGT1A1/UGT1A7/UGT1A8	6
GO:0055008	cardiac muscle tissue morphogenesis	6/387	69/18493	0.0031929	0.038934	0.031267	S1PR1/COL11A1/HEG1/TGFBR3/POU4F1/ISL1	6
GO:0016049	cell growth	20/387	485/18493	0.00322252	0.0391765	0.0314617	ACVRL1/KIF14/GREM1/SOX17/SLIT2/AURKA/SEMA6A/CEACAM1/CDKN2A/GAL/LHX2/IGFBP3/EDN1/SPOCK1/SEMA6D/AGT/BDNF/FSTL4/HNF4A/SH3GL2	20
GO:0050804	modulation of chemical synaptic transmission	18/387	418/18493	0.00324117	0.0392845	0.0315485	SYT12/STX1A/ITPKA/SYT7/ARC/RAB3B/GRIA1/EPHB2/SLC7A11/EDN1/NPTX1/AGT/BDNF/NPTX2/JPH3/GRM4/NTSR1/DKK1	18
GO:0099177	regulation of trans-synaptic signaling	18/387	419/18493	0.00332341	0.0401604	0.0322519	SYT12/STX1A/ITPKA/SYT7/ARC/RAB3B/GRIA1/EPHB2/SLC7A11/EDN1/NPTX1/AGT/BDNF/NPTX2/JPH3/GRM4/NTSR1/DKK1	18
GO:0007143	female meiotic nuclear division	4/387	30/18493	0.00336475	0.0402975	0.0323619	TOP2A/AURKA/TRIP13/EREG	4
GO:0071709	membrane assembly	4/387	30/18493	0.00336475	0.0402975	0.0323619	EMP2/CAV1/CAV2/EPHB2	4
GO:0023061	signal release	19/387	453/18493	0.00336645	0.0402975	0.0323619	SYT12/STX1A/SLC2A1/TFR2/SYT7/TBX3/GAL/VGF/SOX11/EDN1/IL11/CACNA1E/AGT/TRIM9/GRM4/ISL1/HNF4A/NEUROD1/HTR2C	19
GO:0048704	embryonic skeletal system morphogenesis	7/387	93/18493	0.00337481	0.0402975	0.0323619	COL11A1/HOXC11/SOX11/SIX1/GSC/ALX1/DLX2	7
GO:0045926	negative regulation of growth	13/387	260/18493	0.00341564	0.0406115	0.0326141	ACVRL1/WWC2/GREM1/SOX17/SLIT2/SEMA6A/CDKN2A/GAL/TLL2/SEMA6D/AGT/FSTL4/HNF4A	13
GO:0001711	endodermal cell fate commitment	3/387	15/18493	0.00343139	0.0406115	0.0326141	SOX17/MESP1/DKK1	3
GO:0060347	heart trabecula formation	3/387	15/18493	0.00343139	0.0406115	0.0326141	TGFBR3/ADAMTS1/FHL2	3
GO:0035690	cellular response to drug	16/387	355/18493	0.00346854	0.0409308	0.0328706	EZH2/LYPD1/SLIT2/ECT2/CDK1/RAD51/HMGA2/NQO1/FBXO32/KLF4/DNMT3B/EDN1/GPR37/GCLC/NR4A3/UGT1A1	16
GO:0010718	positive regulation of epithelial to mesenchymal transition	5/387	49/18493	0.00350255	0.0412113	0.0330958	EZH2/GLIPR2/COL1A1/ISL1/ALX1	5
GO:0007098	centrosome cycle	8/387	119/18493	0.00357212	0.0419057	0.0336535	NEK2/STIL/SGO1/KIF11/PCLAF/AURKA/CHEK1/CDK1	8
GO:0070301	cellular response to hydrogen peroxide	7/387	94/18493	0.00358239	0.0419057	0.0336535	EZH2/ECT2/CDK1/NQO1/KLF4/GPR37/NR4A3	7
GO:0051656	establishment of organelle localization	20/387	491/18493	0.00369683	0.043119	0.0346278	SAPCD2/KIF14/DLGAP5/SYT12/CDCA8/CENPA/STX1A/NUSAP1/CDCA5/ESPL1/SYT7/KIF23/FAM83D/CDH3/GRIA1/UCHL1/NR4A3/TRIM9/F5/NEFL	20
GO:0061448	connective tissue development	13/387	263/18493	0.00376354	0.0437701	0.0351508	ACVRL1/GREM1/COL11A1/BARX2/HMGA2/COL1A1/COCH/SULF1/COL5A1/EDN1/RSPO2/ALX1/DLX2	13
GO:0044818	mitotic G2/M transition checkpoint	4/387	31/18493	0.00380036	0.044071	0.0353924	TICRR/CLSPN/CDK1/HMGA2	4
GO:0001707	mesoderm formation	6/387	72/18493	0.00394979	0.0456723	0.0366783	SOX17/HMGA2/KLF4/MESP1/NR4A3/DKK1	6
GO:0034767	positive regulation of ion transmembrane transport	9/387	148/18493	0.00401045	0.0460308	0.0369663	ARC/GAL/EPHB2/TESC/STAC/AGT/WNK2/CEMIP/NTSR1	9
GO:0042133	neurotransmitter metabolic process	9/387	148/18493	0.00401045	0.0460308	0.0369663	CAV1/CPS1/GAD1/NQO1/KLF4/PAH/EDN1/GLDC/AGT	9
GO:0014020	primary neural tube formation	7/387	96/18493	0.00402655	0.0460308	0.0369663	CTHRC1/STIL/GRHL3/SALL4/DLC1/LHX2/ALX1	7
GO:0032414	positive regulation of ion transmembrane transporter activity	7/387	96/18493	0.00402655	0.0460308	0.0369663	ARC/GAL/EPHB2/TESC/STAC/WNK2/NTSR1	7
GO:0097237	cellular response to toxic substance	12/387	235/18493	0.00408112	0.0465224	0.0373611	EZH2/ECT2/GPX2/CDK1/CPS1/NQO1/KLF4/GPX3/ALB/GPR37/NR4A3/UGT1A1	12
GO:0000076	DNA replication checkpoint	3/387	16/18493	0.00415828	0.0470026	0.0377467	TICRR/DNA2/CLSPN	3
GO:0007076	mitotic chromosome condensation	3/387	16/18493	0.00415828	0.0470026	0.0377467	NCAPG/NUSAP1/CDCA5	3
GO:0051447	negative regulation of meiotic cell cycle	3/387	16/18493	0.00415828	0.0470026	0.0377467	TRIP13/FBXO43/OVOL1	3
GO:0090066	regulation of anatomical structure size	20/387	497/18493	0.00422798	0.0476566	0.0382719	EDNRB/SPTBN2/CAV1/SLIT2/SEMA6A/CPS1/RAB3B/RAC3/IL7R/EDN1/GCLC/SEMA6D/AGT/BDNF/USH1C/CIT/RET/FSTL4/TENM1/NEFL	20
GO:0008608	attachment of spindle microtubules to kinetochore	4/387	32/18493	0.00427264	0.0478916	0.0384606	NEK2/SGO1/AURKB/ECT2	4
GO:0031572	G2 DNA damage checkpoint	4/387	32/18493	0.00427264	0.0478916	0.0384606	CHEK1/CLSPN/CDK1/HMGA2	4
GO:0007043	cell-cell junction assembly	8/387	123/18493	0.00436659	0.0488088	0.0391972	CDH5/CAV1/HEG1/ECT2/CLDN5/CDH3/AGT/PKP1	8
GO:0048754	branching morphogenesis of an epithelial tube	9/387	150/18493	0.00437938	0.0488162	0.0392031	GREM1/SLIT2/TBX3/EDN1/SALL1/SIX1/AGT/RSPO2/GBX2	9
