# Supplementary material for: Identification of LINC02310 as an enhancer in lung adenocarcinoma and investigation of its regulatory network via comprehensive analyses
Source: BMC Med Genomics. 2020 Dec 11;13:185. doi: 10.1186/s12920-020-00834-6 (PMC7731780; doi:10.1186/s12920-020-00834-6)
Supplement: Supplementary file 9 — Additional file 9. Table S9: downstream DEmRNAs interactions. [file 12920_2020_834_MOESM9_ESM.xlsx]

## Sheet: Additional file 9--Table SIX
node1	node2	combined_score
CDCA8	AURKB	0.999
CDK1	AURKA	0.999
CHEK1	RAD51	0.999
EDN1	EDNRB	0.999
CDK1	KIF11	0.999
CHEK1	CDC25A	0.999
CDK1	NCAPG	0.999
CDCA8	BIRC5	0.999
MCM10	MCM2	0.999
IGF2BP1	IGF2BP3	0.999
DLGAP5	AURKA	0.999
TPX2	AURKA	0.999
CDK1	BIRC5	0.998
CENPA	AURKB	0.998
BIRC5	AURKA	0.998
CDK1	CDCA8	0.998
CDK1	CDC25A	0.998
AURKB	BIRC5	0.998
AURKB	KIF23	0.998
KIF11	KIF23	0.998
MCM2	ORC6	0.998
CDK1	AURKB	0.998
MCM2	GINS1	0.998
CENPA	AURKA	0.998
ECT2	KIF23	0.998
AURKB	NCAPG	0.997
NUSAP1	CDK1	0.997
CDK1	TPX2	0.997
CHEK1	CLSPN	0.997
TOP2A	TPX2	0.997
AURKB	ESPL1	0.997
CDK1	FOXM1	0.997
KIF15	TPX2	0.996
AURKB	SGOL1	0.996
TOP2A	CDK1	0.996
KIF4A	KIF11	0.996
CDCA8	SGOL1	0.996
KIF15	KIF11	0.996
CDK1	DLGAP5	0.996
CDK1	KIF23	0.996
RAD51	DNA2	0.995
CDK1	CENPA	0.995
UGT1A3	UGT1A6	0.995
UGT1A10	UGT1A8	0.995
CDCA8	ESPL1	0.995
UGT1A1	UGT1A8	0.995
CHEK1	MCM2	0.995
KIF4A	KIF23	0.995
CDK1	CDCA5	0.994
CDK1	CCNE1	0.994
CENPA	OIP5	0.994
KIF11	DLGAP5	0.994
COL5A2	COL1A1	0.994
CDK1	SGOL1	0.994
KIF11	AURKA	0.994
TPX2	KIF11	0.993
AURKB	AURKA	0.993
UGT1A1	UGT1A6	0.993
MCM10	CHEK1	0.993
NEK2	TPX2	0.993
AURKB	KIF11	0.993
UGT1A7	UGT1A8	0.993
UGT1A10	UGT1A6	0.993
CDK1	ECT2	0.993
UGT1A3	UGT1A10	0.993
UGT1A3	UGT1A8	0.993
ZWINT	AURKB	0.993
UGT1A7	UGT1A10	0.993
UGT1A8	UGT1A6	0.993
UGT1A3	UGT1A7	0.993
UGT1A7	UGT1A6	0.993
CDCA8	CDCA5	0.993
CDK1	NEK2	0.993
RAD51	RAD51AP1	0.993
CIT	KIF14	0.993
UGT1A1	UGT1A10	0.993
KIF15	AURKA	0.993
CDCA8	KIF23	0.993
AURKB	CDCA5	0.993
UGT1A3	UGT1A1	0.993
UGT1A1	UGT1A7	0.993
EPHB2	EFNA3	0.993
CDCA5	SGOL1	0.993
SH3GL2	SH3GL3	0.992
TPX2	DLGAP5	0.992
PRC1	KIF11	0.992
CCNE2	CDK1	0.992
NUSAP1	KIF11	0.992
BIRC5	CDCA5	0.991
PRC1	KIF14	0.991
KIF11	NCAPG	0.991
CDCA8	CENPA	0.991
CDC25A	CCNE1	0.99
BIRC5	ESPL1	0.99
CDCA5	ESPL1	0.99
NUSAP1	DLGAP5	0.99
SGOL1	ESPL1	0.99
NEK2	AURKA	0.99
ZWINT	CENPA	0.99
DNMT3B	EZH2	0.99
KIF4A	KIF15	0.989
NUSAP1	NCAPG	0.989
KLF4	LIN28A	0.989
CDK1	PRC1	0.988
CDK1	ZWINT	0.988
FOXM1	CDC25A	0.988
CENPA	BIRC5	0.988
ANLN	KIF23	0.988
PRC1	KIF4A	0.988
TOP2A	NCAPG	0.988
TOP2A	DLGAP5	0.987
MCM2	ASF1B	0.987
AURKB	TPX2	0.986
KIF15	NCAPG	0.986
GTSE1	CDK1	0.986
KIF15	KIF23	0.986
COL5A1	COL1A1	0.986
AGR2	LYPD3	0.986
NCAPG	DLGAP5	0.986
ZWINT	BIRC5	0.986
CDCA8	AURKA	0.986
ZWINT	CDCA8	0.985
PRC1	TPX2	0.985
TOP2A	KIF4A	0.985
TOP2A	KIF11	0.985
KIF11	ESPL1	0.984
ZWINT	CDCA5	0.984
TOP2A	MKI67	0.984
NUSAP1	TOP2A	0.984
BIRC5	KIF23	0.983
CDCA8	KIF11	0.983
CENPA	CDCA5	0.982
CDK1	MELK	0.982
CDK1	MCM2	0.981
CAV1	CAV2	0.981
CCNE2	CDC25A	0.981
EDN1	AGT	0.981
KIF4A	AURKB	0.981
PRC1	NCAPG	0.981
CDK1	KIF4A	0.981
NUSAP1	CDCA8	0.981
KIF4A	TPX2	0.98
NUSAP1	MKI67	0.98
BIRC5	SGOL1	0.98
KIF18B	KIF11	0.98
CHEK1	DNA2	0.98
MCM10	CLSPN	0.98
KIF18B	KIF4A	0.979
TOP2A	ESPL1	0.979
TOP2A	AURKB	0.979
PRC1	KIF23	0.978
RAD51	RMI2	0.978
NUSAP1	PRC1	0.977
CLSPN	MCM2	0.977
MYCN	AURKA	0.976
LIN28A	SALL4	0.976
TOP2A	AURKA	0.976
KIF23	AURKA	0.974
KIF18B	KIF15	0.973
AURKB	DLGAP5	0.973
COL5A2	COL5A1	0.972
CENPA	ESPL1	0.972
MKI67	KIF11	0.972
CDCA7	MCM2	0.972
RAD51	BRIP1	0.972
KIF15	DLGAP5	0.971
CDCA8	DLGAP5	0.971
NUSAP1	KIF23	0.97
MCM10	ORC6	0.97
MKI67	DLGAP5	0.97
FOXM1	CCNE1	0.97
CDKN2A	FOXM1	0.968
NUSAP1	TPX2	0.968
MME	AGT	0.968
KIF23	DLGAP5	0.967
EZH2	CBX2	0.967
DRP2	PRX	0.967
RMI2	RAD51AP1	0.967
CDK1	TRIP13	0.967
MELK	DLGAP5	0.966
KIF18B	KIF23	0.966
BIRC5	KIF11	0.966
TOP2A	KIF23	0.966
NEK2	KIF11	0.965
CHEK1	RMI2	0.965
TPX2	MELK	0.965
KIF4A	DLGAP5	0.964
TOP2A	MELK	0.964
NUSAP1	AURKA	0.963
CDK1	ESPL1	0.963
E2F2	CCNE1	0.963
TPX2	NCAPG	0.963
COL5A2	PLOD2	0.962
KIF4A	AURKA	0.962
PLOD2	COL1A1	0.962
NUSAP1	AURKB	0.962
FOXM1	MELK	0.962
BIRC5	TPX2	0.962
CDKN2A	E2F2	0.962
MKI67	FOXM1	0.961
CDCA8	TPX2	0.961
TOP2A	KIAA0101	0.961
ZWINT	ESPL1	0.961
DNA2	RMI2	0.961
NUSAP1	OIP5	0.961
FBXO43	CDK1	0.96
TOP2A	CDCA8	0.96
NEK2	DLGAP5	0.959
MELK	KIF23	0.959
EDN1	SLC9A3	0.959
PTRF	CAV1	0.959
XDH	GDA	0.959
DNA2	CLSPN	0.959
SHCBP1	KIF23	0.958
DNA2	BRIP1	0.958
FHL2	PTRF	0.958
CDK1	MKI67	0.957
PRC1	ECT2	0.957
CDCA8	NEK2	0.957
CDK1	EZH2	0.956
AFP	ALB	0.956
PRC1	AURKA	0.955
ANLN	KIF11	0.955
COL5A1	PLOD2	0.955
TOP2A	NEK2	0.955
FOXM1	AURKA	0.955
NUSAP1	BIRC5	0.954
MKI67	KIF15	0.953
CDK1	ORC6	0.953
CDCA8	NCAPG	0.953
MELK	NCAPG	0.953
CHEK1	ORC6	0.952
CDK1	KIAA0101	0.952
SLIT2	ROBO4	0.951
KIF4A	MELK	0.95
TOP2A	KIF15	0.95
TOP2A	BIRC5	0.95
NCAPG	AURKA	0.949
TOP2A	CHEK1	0.949
COL5A2	COL11A1	0.949
BIRC5	DLGAP5	0.949
CHEK1	BRIP1	0.948
KIF15	AURKB	0.948
ECT2	KIF11	0.948
KIF4A	BIRC5	0.948
IGFBP3	ALB	0.948
DEPDC1	TOP2A	0.947
PRC1	CIT	0.947
DEPDC1	DLGAP5	0.947
CDCA8	MELK	0.947
CENPA	SGOL1	0.947
CCNE1	ORC6	0.947
ECT2	MELK	0.946
E2F2	EZH2	0.946
PAH	HGD	0.945
DEPDC1	KIF11	0.945
ITGA11	COL1A1	0.945
KIF4A	NCAPG	0.945
TOP2A	FOXM1	0.944
BIRC5	NCAPG	0.944
NUSAP1	NEK2	0.944
PRC1	AURKB	0.944
KIAA0101	KIF11	0.943
EDNRB	AGT	0.943
FOXM1	AURKB	0.943
COL5A2	PCOLCE2	0.943
ACVRL1	CAV1	0.942
NEK2	BIRC5	0.942
TOP2A	PRC1	0.942
COL5A1	PCOLCE2	0.941
CDCA8	ASF1B	0.941
MELK	KIF11	0.94
KIF4A	CDCA8	0.94
CYP3A7	CYP2B6	0.94
CIT	KIF23	0.94
RAD51	POLQ	0.939
BIRC5	MELK	0.939
DNA2	RAD51AP1	0.939
CDCA8	MKI67	0.939
CDK1	KIF15	0.939
DLC1	TNS1	0.939
KRT80	KRT15	0.938
CCNE2	AURKA	0.938
CYP2B6	CYP4F3	0.938
KRT80	KRT17	0.938
SHCBP1	NCAPG	0.937
THBD	F5	0.937
NEK2	ESPL1	0.937
ECT2	RAC3	0.936
ARHGEF26	RAC3	0.936
NUSAP1	MELK	0.936
NUSAP1	KIF15	0.935
COL11A1	COL1A1	0.935
FOXM1	TPX2	0.935
NEFL	GRIA1	0.935
EZH2	SALL4	0.935
TPX2	KIF23	0.934
ESPL1	NCAPG	0.934
ECT2	ANLN	0.934
CDCA8	FOXM1	0.933
KIAA0101	DLGAP5	0.933
NUSAP1	KIAA0101	0.932
NUSAP1	KIF4A	0.932
KIF4A	NEK2	0.932
MKI67	BIRC5	0.932
CDK1	ANLN	0.931
CDCA8	KIF15	0.931
ARHGEF26	RHOV	0.931
KLF4	SALL4	0.931
CDK1	RAD51	0.931
AFP	IGFBP3	0.93
DLX6	DLX5	0.93
GRM4	GABBR2	0.93
ESPL1	DLGAP5	0.93
ANLN	DLGAP5	0.93
AURKB	KIAA0101	0.93
CLSPN	ORC6	0.93
ECT2	AURKA	0.93
F5	ALB	0.929
CHEK1	CDK1	0.929
EDNRB	SLC9A3	0.929
TOP2A	MCM2	0.929
ZWINT	SGOL1	0.928
CDCA8	OIP5	0.928
MELK	AURKA	0.928
THBS2	ADAMTS1	0.928
COL11A1	PLOD2	0.928
CDCA8	KIAA0101	0.928
CENPA	NCAPG	0.928
SLIT2	ISL1	0.928
NUSAP1	DEPDC1	0.927
COL11A1	PCOLCE2	0.927
NTM	LYPD1	0.927
PCOLCE2	COL1A1	0.927
KIF23	NCAPG	0.926
GAD1	STX1A	0.926
ST8SIA2	STX1A	0.926
NEK2	AURKB	0.926
CDKN2A	MCM2	0.925
SPTBN2	SCN8A	0.925
ALB	SPP2	0.924
CDCA8	SHCBP1	0.924
ECT2	RHOV	0.924
TPX2	OIP5	0.924
CBX2	SALL4	0.923
RAC3	DLC1	0.923
BRIP1	RAD51AP1	0.923
MKI67	ESPL1	0.922
UHRF1	MCM2	0.922
DLC1	RHOV	0.922
UHRF1	TOP2A	0.922
RMI2	BRIP1	0.922
SPTBN2	KIF4A	0.922
KRT17	KRT15	0.922
AFP	SPP2	0.922
CLSPN	BRIP1	0.921
CLSPN	RMI2	0.921
DACH1	SIX1	0.921
GPR37	GABBR2	0.921
KIF18B	ESPL1	0.92
ALB	ABCC3	0.919
SLIT2	LHX2	0.919
MAGEA12	CSAG1	0.919
SALL1	SALL4	0.919
SGOL1	AURKA	0.919
LYPD1	LYPD3	0.918
NUSAP1	FOXM1	0.918
NEK2	SGOL1	0.918
NUSAP1	ECT2	0.918
PTPRZ1	NCAN	0.918
UHRF1	CDCA7	0.917
CDH5	CDH3	0.917
MCM10	TICRR	0.917
CYP2B6	UGT1A8	0.917
TOP2A	ECT2	0.917
MCM10	GINS1	0.917
HMGA2	HMGA1	0.917
EDN1	HTR2C	0.916
EDN1	NTSR1	0.916
TLL2	COL1A1	0.915
CLDN5	CDH5	0.915
CYP2B6	UGT1A6	0.915
FAM83D	TPX2	0.914
GAD1	CDO1	0.914
ECT2	NCAPG	0.913
RAD51	TRIP13	0.913
SPTBN2	KDELR3	0.913
KIF14	DLGAP5	0.913
CCNE2	CCNE1	0.913
ALB	VGF	0.913
PRC1	OIP5	0.913
COL5A1	COL11A1	0.912
UGT1A1	CYP2B6	0.912
KIF4A	ANLN	0.912
COL11A1	TLL2	0.911
FOXM1	BIRC5	0.911
BIRC5	KIAA0101	0.911
COL5A1	TLL2	0.911
KDELR3	KIF4A	0.911
AURKB	ASF1B	0.911
COL5A2	TLL2	0.911
MCM10	CDK1	0.911
AGT	GPR37	0.91
GAD1	ALDH3B2	0.91
AFP	F5	0.909
GRM4	GPR37	0.909
PLAU	CD93	0.909
TOP2A	CENPA	0.909
SGOL1	KIF11	0.909
SULF1	SLCO5A1	0.908
RAC3	ARHGAP31	0.908
ECT2	AURKB	0.908
TPX2	ANLN	0.908
RAC3	RHOV	0.908
MELK	OIP5	0.908
PRC1	ANLN	0.907
NTSR1	AGT	0.907
CENPA	TPX2	0.907
EDNRB	HTR2C	0.907
PLAU	OLR1	0.907
PLAU	CEACAM1	0.906
AK4	ENTPD2	0.906
CENPA	KIF11	0.906
SPTBN2	KIF15	0.906
CXCL2	GAL	0.906
F5	SPP2	0.906
LHX2	MSI1	0.906
SPTBN2	KIF11	0.905
KDELR3	KIF23	0.905
EDNRB	NTSR1	0.905
CXCL2	S1PR1	0.905
NTSR1	HTR2C	0.905
AGT	GABBR2	0.905
KDELR3	KIF11	0.905
OLR1	CEACAM1	0.905
GAL	GABBR2	0.904
AGT	HTR2C	0.904
MCM10	DNA2	0.904
GRM4	S1PR1	0.904
AGT	GAL	0.904
AGT	S1PR1	0.904
GRM4	GAL	0.904
KIF18B	KDELR3	0.903
MCM2	KIF11	0.903
AFP	VGF	0.903
GRM4	AGT	0.903
SH3GL2	EPHB2	0.903
ECT2	CDCA8	0.903
FOXM1	KIF11	0.903
LDLR	SH3GL3	0.902
NTM	ALPI	0.902
LDLR	SH3GL2	0.902
OLR1	CD93	0.902
UHRF1	AURKB	0.902
F5	VGF	0.902
DEPDC1	NEK2	0.902
GPR37	S1PR1	0.902
CLDN5	CLDN6	0.902
E2F2	GSC	0.902
CGA	ADM2	0.901
ARHGEF39	RAC3	0.901
ARHGAP31	RHOV	0.901
DLGAP5	OIP5	0.901
SPTBN2	KIF23	0.901
IGFBP3	VGF	0.901
PRC1	DLGAP5	0.901
RAC3	DEPDC1B	0.901
CXCL2	GABBR2	0.9
IGFBP3	SPP2	0.9
KDELR3	KIF15	0.9
SH3GL3	IL7R	0.9
UGT1A3	CYP2B6	0.9
SH3GL2	KIF4A	0.9
CXCL2	AGT	0.9
CD93	CEACAM1	0.9
S1PR1	GAL	0.9
ALPI	LYPD3	0.9
VGF	SPP2	0.9
LYPD1	ALPI	0.9
SH3GL2	IL7R	0.9
CENPA	MELK	0.9
S1PR1	GABBR2	0.9
ARHGEF39	RHOV	0.9
FBXO32	TRIM9	0.9
CXCL2	GPR37	0.9
GRM4	CXCL2	0.9
GPR37	GAL	0.9
NTM	LYPD3	0.9
IGFBP3	F5	0.9
GRIA1	F5	0.9
LDLR	IL7R	0.9
DEPDC1B	RHOV	0.9
KIF11	TRIP13	0.899
FOXM1	DLGAP5	0.899
MKI67	AURKB	0.899
NCAPG	OIP5	0.898
NEK2	FOXM1	0.898
NEK2	KIF23	0.898
KIF14	NCAPG	0.897
KIAA0101	MELK	0.897
KIF4A	MKI67	0.897
AURKB	MCM2	0.896
GTSE1	AURKB	0.896
MKI67	TPX2	0.896
MKI67	NCAPG	0.896
SGOL1	DLGAP5	0.894
MKI67	AURKA	0.893
NEK2	KIF15	0.893
CDK1	SHCBP1	0.893
UHRF1	CDCA8	0.892
KIF14	ANLN	0.892
PRC1	CDCA8	0.892
RAD51	MCM2	0.892
FAM83D	KIF4A	0.891
UHRF1	DNMT3B	0.891
KIF18B	MKI67	0.89
UGT1A7	CYP2B6	0.89
UGT1A10	CYP2B6	0.89
KIF18B	AURKB	0.89
PRC1	BIRC5	0.889
AURKB	TRIP13	0.889
NUSAP1	ZWINT	0.888
NEK2	CENPA	0.888
GTSE1	TPX2	0.888
AURKB	MELK	0.887
PRC1	MELK	0.887
TOP2A	SGOL1	0.887
CDK1	OIP5	0.886
MCM2	AURKA	0.885
PRC1	MCM2	0.885
MCM2	NCAPG	0.884
NUSAP1	SGOL1	0.884
KIF18B	CDCA8	0.884
TOP2A	ANLN	0.883
SHCBP1	TPX2	0.883
MCM10	DLGAP5	0.882
CDK1	SKA3	0.882
CDK1	KIF14	0.881
TOP2A	SHCBP1	0.881
MKI67	MELK	0.88
CDK1	RAD51AP1	0.88
AURKA	TRIP13	0.88
KIF15	BIRC5	0.88
CHEK1	KIF11	0.88
CENPA	DLGAP5	0.879
FOXM1	ESPL1	0.879
NCAPG	RAD51AP1	0.879
SKA3	AURKB	0.879
MELK	ANLN	0.879
KIF15	KIAA0101	0.878
NQO1	GCLC	0.878
TPX2	KIAA0101	0.878
KIF14	KIF11	0.877
DEPDC1	CDK1	0.876
FOXM1	CENPA	0.876
FOXM1	KIF23	0.876
PRC1	KIF15	0.876
MELK	SGOL1	0.875
CENPA	KIF23	0.875
ADH1B	ALDH3B2	0.874
CDCA8	TRIP13	0.874
KIF4A	CENPA	0.874
NUSAP1	CENPA	0.874
ZWINT	OIP5	0.874
MKI67	NEK2	0.873
ZWINT	TPX2	0.872
CENPA	KIF15	0.871
ZWINT	KIF11	0.871
SYT7	STX1A	0.871
CHEK1	NCAPG	0.871
CDK1	GINS1	0.871
TOP2A	RAD51AP1	0.871
GTSE1	BIRC5	0.87
ZWINT	RAD51AP1	0.869
TOP2A	ASF1B	0.869
ZWINT	DLGAP5	0.869
NUSAP1	KIF14	0.869
MMRN2	CLEC14A	0.868
TOP2A	ZWINT	0.868
PRC1	ESPL1	0.868
KIF14	AURKB	0.868
FOXM1	NCAPG	0.868
AURKB	SHCBP1	0.867
PRC1	NEK2	0.867
MCM2	KIF23	0.867
KIF14	NEK2	0.866
KIF15	ESPL1	0.866
KIF4A	KIF14	0.866
TICRR	MCM2	0.866
MKI67	KIF14	0.865
ZWINT	MELK	0.865
KIF15	MELK	0.865
MCM10	KIF11	0.865
DEPDC1	KIF15	0.864
ECT2	KIF4A	0.863
CIT	ANLN	0.863
NUSAP1	RAD51AP1	0.863
NEK2	MELK	0.863
MELK	TRIP13	0.862
NUSAP1	ESPL1	0.862
KIF4A	ESPL1	0.862
NCAPG	TRIP13	0.861
CDK1	DNA2	0.861
TPX2	RAD51AP1	0.861
BIRC5	FAM64A	0.861
MCM10	RAD51	0.861
NUSAP1	ANLN	0.861
EPHB2	KIF11	0.861
CDCA8	RAD51AP1	0.861
GTSE1	AURKA	0.86
NUSAP1	CHEK1	0.86
ANLN	AURKA	0.86
ASF1B	AURKA	0.859
ZWINT	KIAA0101	0.859
KIAA0101	NCAPG	0.859
SKA3	TPX2	0.858
CDCA8	FAM64A	0.858
KIF18B	TOP2A	0.858
NEK2	NCAPG	0.858
CHEK1	MELK	0.858
CHEK1	CENPA	0.857
NEK2	OIP5	0.857
TOP2A	KIF14	0.857
PRC1	SHCBP1	0.857
CDCA5	NCAPG	0.857
KIF11	OIP5	0.856
KIF4A	SHCBP1	0.856
ECT2	NEK2	0.856
NUSAP1	SHCBP1	0.856
TPX2	SGOL1	0.855
MELK	RAD51AP1	0.855
MCM10	NCAPG	0.855
KIF14	MELK	0.855
NEK2	KIAA0101	0.854
ZWINT	KIF23	0.853
CDCA7	ORC6	0.853
CYP3A7	UGT1A6	0.853
KIF14	TPX2	0.853
FOXM1	EZH2	0.853
OIP5	TRIP13	0.853
ECT2	TPX2	0.852
ANLN	NCAPG	0.852
KIF14	AURKA	0.852
PRC1	FOXM1	0.852
KIF14	KIF15	0.851
MELK	CDCA5	0.851
MCM10	MELK	0.851
GTSE1	KIF4A	0.85
TPX2	TRIP13	0.85
SHCBP1	MELK	0.85
KIF4A	FOXM1	0.85
MELK	MCM2	0.85
KIF18B	DLGAP5	0.849
CYP3A7	UGT1A1	0.848
MCM10	CDCA8	0.848
NUSAP1	GTSE1	0.848
DEPDC1	KIF14	0.848
SKA3	OIP5	0.848
NUSAP1	MCM2	0.848
CYP3A7	UGT1A8	0.848
KIF14	KIF23	0.847
KIF14	CENPA	0.847
MCM10	KIF14	0.847
NUSAP1	TRIP13	0.846
TOP2A	TRIP13	0.846
CHEK1	AURKA	0.845
EZH2	MELK	0.844
KIF11	RAD51AP1	0.844
FAM64A	DLGAP5	0.843
BIRC5	OIP5	0.843
POU4F1	ISL1	0.843
MCM10	RAD51AP1	0.843
FOXM1	KIF15	0.843
NEK2	SHCBP1	0.841
ZWINT	MKI67	0.841
GTSE1	NCAPG	0.841
AURKB	CDCA7	0.84
TOP2A	RAD51	0.84
KIF18B	FOXM1	0.84
TPX2	MCM2	0.84
MCM10	BIRC5	0.839
KIF4A	ASF1B	0.839
GRIA1	BDNF	0.838
MCM2	TRIP13	0.838
ESPL1	AURKA	0.838
KIF4A	TRIP13	0.838
KIF15	ANLN	0.837
MCM10	TOP2A	0.837
CHEK1	CDCA8	0.836
MCM10	KIF4A	0.836
CDCA8	MCM2	0.836
PRC1	KIAA0101	0.836
TPX2	ASF1B	0.836
ECT2	BIRC5	0.836
KIF15	RAD51AP1	0.836
KIF15	OIP5	0.835
GTSE1	CDCA8	0.835
NAT8L	GAD1	0.835
GTSE1	DLGAP5	0.835
CHEK1	AURKB	0.835
SKA3	SGOL1	0.835
ECT2	SHCBP1	0.835
GTSE1	MKI67	0.834
MCM10	KIF15	0.834
SHCBP1	SGOL1	0.834
CHEK1	DLGAP5	0.834
CDCA8	KIF14	0.833
KIF14	BIRC5	0.833
TOP2A	CDCA5	0.832
ZWINT	NCAPG	0.832
TPX2	ESPL1	0.832
BDNF	ARC	0.832
NEK2	CDCA5	0.832
TOP2A	OIP5	0.831
CHEK1	TPX2	0.831
MCM10	CENPA	0.831
INSM1	NEUROD1	0.831
BDNF	VGF	0.83
MCM10	ZWINT	0.83
CDK1	EPHB2	0.83
SGOL1	ASF1B	0.83
KIF4A	KIAA0101	0.829
FOXM1	MCM2	0.829
CIT	KIF4A	0.829
KIAA0101	OIP5	0.829
ECT2	DLGAP5	0.829
DLGAP5	TRIP13	0.828
CENPA	FAM64A	0.828
DLGAP5	RAD51AP1	0.828
AURKB	FAM64A	0.828
FOXM1	TRIP13	0.828
CENPA	SHCBP1	0.827
NEK2	RAD51AP1	0.827
MCM10	AURKB	0.827
KIAA0101	SGOL1	0.827
GTSE1	TOP2A	0.827
CENPA	ANLN	0.827
HMGA2	LIN28A	0.827
CDCA8	ANLN	0.826
NUSAP1	MCM10	0.826
SHCBP1	DLGAP5	0.826
MCM10	MKI67	0.826
ASF1B	ESPL1	0.826
MCM10	FOXM1	0.825
MKI67	KIAA0101	0.825
AURKB	ANLN	0.825
PRC1	MKI67	0.824
GTSE1	FOXM1	0.824
NCAPG	FAM64A	0.824
SHCBP1	CDCA5	0.823
CHEK1	RAD51AP1	0.823
GAD1	GCLC	0.823
CDKN2A	EZH2	0.823
CDCA5	AURKA	0.822
CHEK1	OIP5	0.822
GTSE1	MELK	0.821
ZWINT	NEK2	0.821
PRC1	CENPA	0.821
TOP2A	POLQ	0.82
SHCBP1	BIRC5	0.82
CHEK1	TICRR	0.82
NUSAP1	ASF1B	0.819
CDO1	GCLC	0.819
CDCA5	OIP5	0.819
ZWINT	KIF15	0.819
DEPDC1	CDCA8	0.819
CHEK1	BIRC5	0.819
ZWINT	AURKA	0.819
HMGA2	LIN28B	0.818
ZWINT	MCM2	0.818
CHEK1	KIAA0101	0.817
STIL	KIF11	0.817
DEPDC1	CENPA	0.817
DEPDC1	NCAPG	0.816
CDCA5	ASF1B	0.816
NEUROD1	ISL1	0.815
KIF4A	RAD51AP1	0.814
MKI67	CENPA	0.814
KIF4A	ZWINT	0.814
RAD51AP1	OIP5	0.813
RAD51AP1	AURKA	0.813
UHRF1	CDCA5	0.812
KIF14	TRIP13	0.812
CENPA	ASF1B	0.812
CDK1	ASF1B	0.812
OIP5	AURKA	0.811
TPX2	FAM64A	0.81
CHEK1	KIF15	0.81
UHRF1	NUSAP1	0.81
NUSAP1	STIL	0.81
MCM10	TRIP13	0.81
GLDC	GAD1	0.809
KIF4A	CDCA5	0.809
POLQ	NCAPG	0.809
RAD51	OIP5	0.809
PRC1	TRIP13	0.808
TPX2	CDCA5	0.808
EPHB2	CDCA8	0.808
MELK	FAM64A	0.808
CHEK1	NEK2	0.808
EZH2	NCAPG	0.808
MCM10	TPX2	0.808
NEK2	ANLN	0.807
CENPA	KIAA0101	0.806
SHCBP1	KIF11	0.805
STIL	NCAPG	0.804
MCM10	KIF23	0.804
KIAA0101	KIF23	0.804
MCM10	POLQ	0.803
BDNF	GAD1	0.803
GTSE1	CENPA	0.802
CENPA	RAD51AP1	0.802
TOP2A	CLSPN	0.802
SALL1	SIX1	0.801
CDK1	E2F7	0.801
CCNE2	MCM10	0.801
DEPDC1	ECT2	0.801
DEPDC1	ANLN	0.801
AURKB	OIP5	0.801
LIN28B	IGF2BP1	0.8
TOP2A	SKA3	0.8
KIF4A	OIP5	0.8
ECT2	RAD51AP1	0.8
ZWINT	FOXM1	0.8
MCM10	OIP5	0.8
DEPDC1	MKI67	0.8
PRC1	RAD51AP1	0.8
CENPA	TRIP13	0.799
SHCBP1	KIAA0101	0.799
KIF4A	SKA3	0.799
CDKN2A	MYCN	0.799
CENPA	MCM2	0.799
CDCA5	KIF11	0.798
KIF14	RAD51AP1	0.797
PRC1	ZWINT	0.797
AURKB	RAD51AP1	0.797
BIRC5	MCM2	0.797
BIRC5	TRIP13	0.796
CYP3A7	UGT1A3	0.796
MELK	POLQ	0.795
KIAA0101	AURKA	0.795
CCNE2	MCM2	0.795
EFNA3	SEMA6D	0.795
KIF15	SGOL1	0.795
SHCBP1	ASF1B	0.793
EFNA3	SEMA6A	0.792
ECT2	MKI67	0.792
CDK1	FAM64A	0.791
DEPDC1	KIF4A	0.79
KIF4A	MCM2	0.79
ASF1B	DLGAP5	0.789
KIAA0101	RAD51AP1	0.789
ANLN	TRIP13	0.789
EZH2	MYCN	0.788
CLSPN	KIF11	0.787
FOXM1	FAM64A	0.786
TOP2A	EZH2	0.785
KIAA0101	CDCA5	0.784
POLQ	DLGAP5	0.784
ANLN	RAD51AP1	0.784
MCM10	KIAA0101	0.784
DEPDC1	MELK	0.784
UHRF1	TPX2	0.783
KIF15	POLQ	0.783
KIF23	OIP5	0.783
AURKB	CDC25A	0.783
CHEK1	FOXM1	0.783
CDKN2A	MCM10	0.782
CDCA5	KIF23	0.782
ANLN	OIP5	0.781
MCM2	OIP5	0.781
FAM83D	AURKA	0.78
STIL	MELK	0.78
MELK	ASF1B	0.779
FAM83D	CDCA8	0.779
BIRC5	ANLN	0.777
KIF14	OIP5	0.777
CHEK1	TRIP13	0.777
UHRF1	MELK	0.777
RAD51	KIF11	0.777
CDK1	STIL	0.776
RAD51	MELK	0.776
RAD51AP1	TRIP13	0.776
FAM83D	TOP2A	0.776
FAM64A	OIP5	0.776
RAD51	NCAPG	0.776
MCM10	CDC25A	0.775
SKA3	AURKA	0.775
KLF4	PAX9	0.775
ASF1B	KIF11	0.775
GTSE1	KIF11	0.774
CIT	KIF11	0.774
NEK2	TRIP13	0.773
CDKN2A	CDK1	0.773
TPX2	POLQ	0.773
CHEK1	KIF23	0.773
FOXM1	RAD51AP1	0.772
CDCA5	DLGAP5	0.772
LIN28B	MYCN	0.772
KIF18B	PRC1	0.772
ESPN	RAC3	0.772
NUSAP1	FAM64A	0.771
ZWINT	KIF14	0.771
KIF15	FAM64A	0.77
RAD51	CDCA8	0.769
NUSAP1	CDCA5	0.769
CYP3A7	UGT1A10	0.769
SGOL1	NCAPG	0.767
BIRC5	ASF1B	0.767
MME	EDN1	0.767
DEPDC1	AURKA	0.767
RAD51	ASF1B	0.766
UHRF1	EZH2	0.766
SHCBP1	AURKA	0.766
CDK1	CDCA7	0.765
ECT2	KIF15	0.765
KIF23	ESPL1	0.765
UHRF1	NEK2	0.765
PAX3	SIX1	0.765
DEPDC1	KIF23	0.763
ZWINT	TRIP13	0.763
CNTNAP2	DPYSL5	0.761
MCM10	PRC1	0.761
TOP2A	DNA2	0.761
TOP2A	STIL	0.76
CDK1	CLSPN	0.76
MKI67	KIF23	0.76
RAD51	KIAA0101	0.76
CDCA8	E2F7	0.76
CAV1	DLC1	0.759
POLQ	KIF11	0.759
LHX2	FOXG1	0.759
KIF15	SHCBP1	0.759
NUSAP1	POLQ	0.758
ECT2	SKA3	0.756
SKA3	KIF23	0.756
CAV1	SDPR	0.756
PRC1	CDCA5	0.755
FAM83D	CENPA	0.755
EDNRB	RET	0.754
MKI67	SHCBP1	0.754
KIF4A	SGOL1	0.753
EPHB2	NCAPG	0.753
MELK	ESPL1	0.753
PTRF	CAV2	0.753
CHEK1	ECT2	0.753
MCM10	STIL	0.752
DEPDC1	TPX2	0.752
CYP3A7	UGT1A7	0.752
UHRF1	CDK1	0.752
BIRC5	RAD51AP1	0.752
FAM83D	CDCA5	0.751
CSAG1	MAGEA1	0.75
SPN	CD93	0.75
KIF18B	BIRC5	0.75
FGF5	RSPO2	0.75
CDCA8	CDCA7	0.75
CDC25A	AURKA	0.75
DEPDC1	AURKB	0.749
SKA3	NCAPG	0.749
EDNRB	CAV1	0.749
THBS2	ITGA11	0.749
DEPDC1B	DLGAP5	0.748
FOXM1	ANLN	0.748
FAM83D	KIF23	0.747
NEK2	ASF1B	0.747
KIF23	RAD51AP1	0.746
FOXM1	OIP5	0.746
FAM83D	AURKB	0.746
DEPDC1	OIP5	0.746
CCNE1	AURKA	0.746
RAD51	TPX2	0.746
UHRF1	KIF11	0.746
GINS1	NCAPG	0.745
KIF4A	FAM64A	0.745
KIF23	FAM64A	0.745
TOP2A	FAM64A	0.744
UHRF1	KIAA0101	0.744
KIF15	CLSPN	0.743
KIAA0101	TRIP13	0.742
STIL	AURKA	0.742
CACNA1E	CAV2	0.742
CDKN2A	DNMT3B	0.741
STIL	POLQ	0.741
RAD51	BIRC5	0.74
ECT2	SGOL1	0.739
FAM83D	DLGAP5	0.738
FAM64A	AURKA	0.738
MCM10	SHCBP1	0.738
DEPDC1	FOXM1	0.738
ABCC3	SLCO1B3	0.738
MKI67	MCM2	0.737
KIAA0101	ASF1B	0.737
AFP	SOX17	0.737
GTSE1	ESPL1	0.737
STIL	TRIP13	0.737
CDCA5	FAM64A	0.736
PAX3	ZIC1	0.736
GTSE1	KIF14	0.735
ECT2	KIF14	0.735
MDK	PTPRZ1	0.734
KIF18B	TPX2	0.734
UHRF1	AURKA	0.733
MCM10	ASF1B	0.732
CDC25A	MCM2	0.732
KIF15	MCM2	0.732
KIF11	FAM64A	0.732
KLF4	MYCN	0.731
MKI67	TICRR	0.731
MKI67	OIP5	0.73
LDLR	DKK1	0.73
ZWINT	SKA3	0.73
CHEK1	ESPL1	0.73
ECT2	KIAA0101	0.729
GTSE1	KIF15	0.729
THBD	TFPI2	0.729
FOXM1	KIAA0101	0.729
LIN28A	IGF2BP1	0.729
CDCA7	KIF11	0.728
CLSPN	CDC25A	0.728
MCM2	CCNE1	0.728
UHRF1	NCAPG	0.728
RAD51	KIF23	0.727
MCM10	AURKA	0.727
STIL	TPX2	0.727
FOXM1	ASF1B	0.726
CDCA5	RAD51AP1	0.722
ECT2	ZWINT	0.722
KIF14	FOXM1	0.721
CHEK1	ZWINT	0.72
KIF15	DEPDC1B	0.72
SKA3	KIF11	0.719
BDNF	HTR2C	0.719
MKI67	EZH2	0.717
KIF14	SHCBP1	0.717
CENPA	SKA3	0.717
ASF1B	NCAPG	0.716
CLDN5	CAV1	0.716
S1PR1	KIAA0101	0.716
KIF15	EZH2	0.715
CCNE2	KIF11	0.715
MCM2	RAD51AP1	0.715
TOP2A	PRR11	0.715
MKI67	ASF1B	0.713
GTSE1	PRR11	0.713
SHCBP1	RAD51AP1	0.713
KIAA0101	MCM2	0.713
CCNE2	E2F2	0.712
CHEK1	PRC1	0.711
KIF4A	DNA2	0.71
DEPDC1	SHCBP1	0.71
MKI67	FAM64A	0.71
GPX2	GCLC	0.709
MME	SPN	0.709
KIF18B	NUSAP1	0.709
STIL	DLGAP5	0.708
KIF23	TRIP13	0.708
BDNF	ALB	0.708
CDC25A	MELK	0.707
GTSE1	KIF23	0.706
KLF4	TBX3	0.706
CDC25A	BIRC5	0.706
AGT	ALB	0.706
CDK1	TICRR	0.706
RAD51	AURKB	0.705
UHRF1	SHCBP1	0.704
CDCA8	RMI2	0.704
NQO1	UGT1A6	0.704
RAD51	DLGAP5	0.704
SKA3	CDCA5	0.703
EDN1	CAV1	0.703
HMGA2	IGF2BP3	0.702
GRIA1	ARC	0.702
KLF4	SOX17	0.701
UHRF1	PRC1	0.701
FAM83D	NEK2	0.7
STIL	NEK2	0.7
KIF18B	CDK1	0.7
TOP2A	RMI2	0.7
KIF14	KIAA0101	0.7
UGT1A1	AKR1D1	0.7
