# Supplementary material for: Identification of LINC02310 as an enhancer in lung adenocarcinoma and investigation of its regulatory network via comprehensive analyses
Source: BMC Med Genomics. 2020 Dec 11;13:185. doi: 10.1186/s12920-020-00834-6 (PMC7731780; doi:10.1186/s12920-020-00834-6)
Supplement: Supplementary file 10 — Additional file 10. Table S10: PPI network clustered by MCODE. [file 12920_2020_834_MOESM10_ESM.xlsx]

## Sheet: PPI network clustered by MCODE
SUID	combined_score	interaction	name	selected	shared interaction	shared name
793	0.821	interacts with	ZWINT (interacts with) NEK2	FALSE	interacts with	ZWINT (interacts with) NEK2
723	0.821	interacts with	PRC1 (interacts with) CENPA	FALSE	interacts with	PRC1 (interacts with) CENPA
544	0.82	interacts with	SHCBP1 (interacts with) BIRC5	FALSE	interacts with	SHCBP1 (interacts with) BIRC5
853	0.819	interacts with	CDCA5 (interacts with) OIP5	FALSE	interacts with	CDCA5 (interacts with) OIP5
792	0.819	interacts with	ZWINT (interacts with) KIF15	FALSE	interacts with	ZWINT (interacts with) KIF15
1258	0.819	interacts with	CHEK1 (interacts with) BIRC5	FALSE	interacts with	CHEK1 (interacts with) BIRC5
791	0.819	interacts with	ZWINT (interacts with) AURKA	FALSE	interacts with	ZWINT (interacts with) AURKA
790	0.818	interacts with	ZWINT (interacts with) MCM2	FALSE	interacts with	ZWINT (interacts with) MCM2
1257	0.817	interacts with	CHEK1 (interacts with) KIAA0101	FALSE	interacts with	CHEK1 (interacts with) KIAA0101
886	0.814	interacts with	KIF4A (interacts with) RAD51AP1	FALSE	interacts with	KIF4A (interacts with) RAD51AP1
643	0.814	interacts with	MKI67 (interacts with) CENPA	FALSE	interacts with	MKI67 (interacts with) CENPA
885	0.814	interacts with	KIF4A (interacts with) ZWINT	FALSE	interacts with	KIF4A (interacts with) ZWINT
785	0.813	interacts with	RAD51AP1 (interacts with) OIP5	FALSE	interacts with	RAD51AP1 (interacts with) OIP5
784	0.813	interacts with	RAD51AP1 (interacts with) AURKA	FALSE	interacts with	RAD51AP1 (interacts with) AURKA
764	0.812	interacts with	KIF14 (interacts with) TRIP13	FALSE	interacts with	KIF14 (interacts with) TRIP13
843	0.811	interacts with	OIP5 (interacts with) AURKA	FALSE	interacts with	OIP5 (interacts with) AURKA
1256	0.81	interacts with	CHEK1 (interacts with) KIF15	FALSE	interacts with	CHEK1 (interacts with) KIF15
1153	0.81	interacts with	MCM10 (interacts with) TRIP13	FALSE	interacts with	MCM10 (interacts with) TRIP13
884	0.809	interacts with	KIF4A (interacts with) CDCA5	FALSE	interacts with	KIF4A (interacts with) CDCA5
722	0.808	interacts with	PRC1 (interacts with) TRIP13	FALSE	interacts with	PRC1 (interacts with) TRIP13
1109	0.808	interacts with	TPX2 (interacts with) CDCA5	FALSE	interacts with	TPX2 (interacts with) CDCA5
1255	0.808	interacts with	CHEK1 (interacts with) NEK2	FALSE	interacts with	CHEK1 (interacts with) NEK2
1152	0.808	interacts with	MCM10 (interacts with) TPX2	FALSE	interacts with	MCM10 (interacts with) TPX2
817	0.807	interacts with	NEK2 (interacts with) ANLN	FALSE	interacts with	NEK2 (interacts with) ANLN
1089	0.806	interacts with	CENPA (interacts with) KIAA0101	FALSE	interacts with	CENPA (interacts with) KIAA0101
543	0.805	interacts with	SHCBP1 (interacts with) KIF11	FALSE	interacts with	SHCBP1 (interacts with) KIF11
1151	0.804	interacts with	MCM10 (interacts with) KIF23	FALSE	interacts with	MCM10 (interacts with) KIF23
562	0.804	interacts with	KIAA0101 (interacts with) KIF23	FALSE	interacts with	KIAA0101 (interacts with) KIF23
1088	0.802	interacts with	CENPA (interacts with) RAD51AP1	FALSE	interacts with	CENPA (interacts with) RAD51AP1
1329	0.801	interacts with	AURKB (interacts with) OIP5	FALSE	interacts with	AURKB (interacts with) OIP5
883	0.8	interacts with	KIF4A (interacts with) OIP5	FALSE	interacts with	KIF4A (interacts with) OIP5
1059	0.8	interacts with	ECT2 (interacts with) RAD51AP1	FALSE	interacts with	ECT2 (interacts with) RAD51AP1
789	0.8	interacts with	ZWINT (interacts with) FOXM1	FALSE	interacts with	ZWINT (interacts with) FOXM1
1149	0.8	interacts with	MCM10 (interacts with) OIP5	FALSE	interacts with	MCM10 (interacts with) OIP5
1378	0.999	interacts with	CDCA8 (interacts with) AURKB	FALSE	interacts with	CDCA8 (interacts with) AURKB
721	0.8	interacts with	PRC1 (interacts with) RAD51AP1	FALSE	interacts with	PRC1 (interacts with) RAD51AP1
1087	0.799	interacts with	CENPA (interacts with) TRIP13	FALSE	interacts with	CENPA (interacts with) TRIP13
1326	0.999	interacts with	CDK1 (interacts with) AURKA	FALSE	interacts with	CDK1 (interacts with) AURKA
542	0.799	interacts with	SHCBP1 (interacts with) KIAA0101	FALSE	interacts with	SHCBP1 (interacts with) KIAA0101
1086	0.799	interacts with	CENPA (interacts with) MCM2	FALSE	interacts with	CENPA (interacts with) MCM2
851	0.798	interacts with	CDCA5 (interacts with) KIF11	FALSE	interacts with	CDCA5 (interacts with) KIF11
763	0.797	interacts with	KIF14 (interacts with) RAD51AP1	FALSE	interacts with	KIF14 (interacts with) RAD51AP1
720	0.797	interacts with	PRC1 (interacts with) ZWINT	FALSE	interacts with	PRC1 (interacts with) ZWINT
1328	0.797	interacts with	AURKB (interacts with) RAD51AP1	FALSE	interacts with	AURKB (interacts with) RAD51AP1
1325	0.999	interacts with	CDK1 (interacts with) KIF11	FALSE	interacts with	CDK1 (interacts with) KIF11
1183	0.797	interacts with	BIRC5 (interacts with) MCM2	FALSE	interacts with	BIRC5 (interacts with) MCM2
1182	0.796	interacts with	BIRC5 (interacts with) TRIP13	FALSE	interacts with	BIRC5 (interacts with) TRIP13
1324	0.999	interacts with	CDK1 (interacts with) NCAPG	FALSE	interacts with	CDK1 (interacts with) NCAPG
561	0.795	interacts with	KIAA0101 (interacts with) AURKA	FALSE	interacts with	KIAA0101 (interacts with) AURKA
1377	0.999	interacts with	CDCA8 (interacts with) BIRC5	FALSE	interacts with	CDCA8 (interacts with) BIRC5
922	0.795	interacts with	KIF15 (interacts with) SGOL1	FALSE	interacts with	KIF15 (interacts with) SGOL1
1178	0.999	interacts with	MCM10 (interacts with) MCM2	FALSE	interacts with	MCM10 (interacts with) MCM2
1058	0.792	interacts with	ECT2 (interacts with) MKI67	FALSE	interacts with	ECT2 (interacts with) MKI67
1129	0.999	interacts with	DLGAP5 (interacts with) AURKA	FALSE	interacts with	DLGAP5 (interacts with) AURKA
881	0.79	interacts with	KIF4A (interacts with) MCM2	FALSE	interacts with	KIF4A (interacts with) MCM2
1125	0.999	interacts with	TPX2 (interacts with) AURKA	FALSE	interacts with	TPX2 (interacts with) AURKA
1323	0.998	interacts with	CDK1 (interacts with) BIRC5	FALSE	interacts with	CDK1 (interacts with) BIRC5
560	0.789	interacts with	KIAA0101 (interacts with) RAD51AP1	FALSE	interacts with	KIAA0101 (interacts with) RAD51AP1
691	0.789	interacts with	ANLN (interacts with) TRIP13	FALSE	interacts with	ANLN (interacts with) TRIP13
1107	0.998	interacts with	CENPA (interacts with) AURKB	FALSE	interacts with	CENPA (interacts with) AURKB
1196	0.998	interacts with	BIRC5 (interacts with) AURKA	FALSE	interacts with	BIRC5 (interacts with) AURKA
1322	0.998	interacts with	CDK1 (interacts with) CDCA8	FALSE	interacts with	CDK1 (interacts with) CDCA8
1348	0.998	interacts with	AURKB (interacts with) BIRC5	FALSE	interacts with	AURKB (interacts with) BIRC5
559	0.784	interacts with	KIAA0101 (interacts with) CDCA5	FALSE	interacts with	KIAA0101 (interacts with) CDCA5
1347	0.998	interacts with	AURKB (interacts with) KIF23	FALSE	interacts with	AURKB (interacts with) KIF23
690	0.784	interacts with	ANLN (interacts with) RAD51AP1	FALSE	interacts with	ANLN (interacts with) RAD51AP1
1216	0.998	interacts with	KIF11 (interacts with) KIF23	FALSE	interacts with	KIF11 (interacts with) KIF23
1148	0.784	interacts with	MCM10 (interacts with) KIAA0101	FALSE	interacts with	MCM10 (interacts with) KIAA0101
1320	0.998	interacts with	CDK1 (interacts with) AURKB	FALSE	interacts with	CDK1 (interacts with) AURKB
1081	0.783	interacts with	KIF23 (interacts with) OIP5	FALSE	interacts with	KIF23 (interacts with) OIP5
1254	0.783	interacts with	CHEK1 (interacts with) FOXM1	FALSE	interacts with	CHEK1 (interacts with) FOXM1
1106	0.998	interacts with	CENPA (interacts with) AURKA	FALSE	interacts with	CENPA (interacts with) AURKA
850	0.782	interacts with	CDCA5 (interacts with) KIF23	FALSE	interacts with	CDCA5 (interacts with) KIF23
1075	0.998	interacts with	ECT2 (interacts with) KIF23	FALSE	interacts with	ECT2 (interacts with) KIF23
1346	0.997	interacts with	AURKB (interacts with) NCAPG	FALSE	interacts with	AURKB (interacts with) NCAPG
689	0.781	interacts with	ANLN (interacts with) OIP5	FALSE	interacts with	ANLN (interacts with) OIP5
1133	0.781	interacts with	MCM2 (interacts with) OIP5	FALSE	interacts with	MCM2 (interacts with) OIP5
1051	0.997	interacts with	NUSAP1 (interacts with) CDK1	FALSE	interacts with	NUSAP1 (interacts with) CDK1
1319	0.997	interacts with	CDK1 (interacts with) TPX2	FALSE	interacts with	CDK1 (interacts with) TPX2
1181	0.777	interacts with	BIRC5 (interacts with) ANLN	FALSE	interacts with	BIRC5 (interacts with) ANLN
762	0.777	interacts with	KIF14 (interacts with) OIP5	FALSE	interacts with	KIF14 (interacts with) OIP5
1005	0.997	interacts with	TOP2A (interacts with) TPX2	FALSE	interacts with	TOP2A (interacts with) TPX2
1253	0.777	interacts with	CHEK1 (interacts with) TRIP13	FALSE	interacts with	CHEK1 (interacts with) TRIP13
1345	0.997	interacts with	AURKB (interacts with) ESPL1	FALSE	interacts with	AURKB (interacts with) ESPL1
1318	0.997	interacts with	CDK1 (interacts with) FOXM1	FALSE	interacts with	CDK1 (interacts with) FOXM1
936	0.996	interacts with	KIF15 (interacts with) TPX2	FALSE	interacts with	KIF15 (interacts with) TPX2
783	0.776	interacts with	RAD51AP1 (interacts with) TRIP13	FALSE	interacts with	RAD51AP1 (interacts with) TRIP13
1344	0.996	interacts with	AURKB (interacts with) SGOL1	FALSE	interacts with	AURKB (interacts with) SGOL1
1004	0.996	interacts with	TOP2A (interacts with) CDK1	FALSE	interacts with	TOP2A (interacts with) CDK1
908	0.996	interacts with	KIF4A (interacts with) KIF11	FALSE	interacts with	KIF4A (interacts with) KIF11
1376	0.996	interacts with	CDCA8 (interacts with) SGOL1	FALSE	interacts with	CDCA8 (interacts with) SGOL1
935	0.996	interacts with	KIF15 (interacts with) KIF11	FALSE	interacts with	KIF15 (interacts with) KIF11
1317	0.996	interacts with	CDK1 (interacts with) DLGAP5	FALSE	interacts with	CDK1 (interacts with) DLGAP5
1316	0.996	interacts with	CDK1 (interacts with) KIF23	FALSE	interacts with	CDK1 (interacts with) KIF23
816	0.773	interacts with	NEK2 (interacts with) TRIP13	FALSE	interacts with	NEK2 (interacts with) TRIP13
1315	0.995	interacts with	CDK1 (interacts with) CENPA	FALSE	interacts with	CDK1 (interacts with) CENPA
1252	0.773	interacts with	CHEK1 (interacts with) KIF23	FALSE	interacts with	CHEK1 (interacts with) KIF23
941	0.772	interacts with	FOXM1 (interacts with) RAD51AP1	FALSE	interacts with	FOXM1 (interacts with) RAD51AP1
849	0.772	interacts with	CDCA5 (interacts with) DLGAP5	FALSE	interacts with	CDCA5 (interacts with) DLGAP5
1375	0.995	interacts with	CDCA8 (interacts with) ESPL1	FALSE	interacts with	CDCA8 (interacts with) ESPL1
1276	0.995	interacts with	CHEK1 (interacts with) MCM2	FALSE	interacts with	CHEK1 (interacts with) MCM2
788	0.771	interacts with	ZWINT (interacts with) KIF14	FALSE	interacts with	ZWINT (interacts with) KIF14
907	0.995	interacts with	KIF4A (interacts with) KIF23	FALSE	interacts with	KIF4A (interacts with) KIF23
1314	0.994	interacts with	CDK1 (interacts with) CDCA5	FALSE	interacts with	CDK1 (interacts with) CDCA5
1013	0.769	interacts with	NUSAP1 (interacts with) CDCA5	FALSE	interacts with	NUSAP1 (interacts with) CDCA5
909	0.767	interacts with	SGOL1 (interacts with) NCAPG	FALSE	interacts with	SGOL1 (interacts with) NCAPG
1105	0.994	interacts with	CENPA (interacts with) OIP5	FALSE	interacts with	CENPA (interacts with) OIP5
1215	0.994	interacts with	KIF11 (interacts with) DLGAP5	FALSE	interacts with	KIF11 (interacts with) DLGAP5
540	0.766	interacts with	SHCBP1 (interacts with) AURKA	FALSE	interacts with	SHCBP1 (interacts with) AURKA
1312	0.994	interacts with	CDK1 (interacts with) SGOL1	FALSE	interacts with	CDK1 (interacts with) SGOL1
1214	0.994	interacts with	KIF11 (interacts with) AURKA	FALSE	interacts with	KIF11 (interacts with) AURKA
1057	0.765	interacts with	ECT2 (interacts with) KIF15	FALSE	interacts with	ECT2 (interacts with) KIF15
1124	0.993	interacts with	TPX2 (interacts with) KIF11	FALSE	interacts with	TPX2 (interacts with) KIF11
1080	0.765	interacts with	KIF23 (interacts with) ESPL1	FALSE	interacts with	KIF23 (interacts with) ESPL1
1343	0.993	interacts with	AURKB (interacts with) AURKA	FALSE	interacts with	AURKB (interacts with) AURKA
1177	0.993	interacts with	MCM10 (interacts with) CHEK1	FALSE	interacts with	MCM10 (interacts with) CHEK1
836	0.993	interacts with	NEK2 (interacts with) TPX2	FALSE	interacts with	NEK2 (interacts with) TPX2
787	0.763	interacts with	ZWINT (interacts with) TRIP13	FALSE	interacts with	ZWINT (interacts with) TRIP13
1342	0.993	interacts with	AURKB (interacts with) KIF11	FALSE	interacts with	AURKB (interacts with) KIF11
1146	0.761	interacts with	MCM10 (interacts with) PRC1	FALSE	interacts with	MCM10 (interacts with) PRC1
1311	0.993	interacts with	CDK1 (interacts with) ECT2	FALSE	interacts with	CDK1 (interacts with) ECT2
642	0.76	interacts with	MKI67 (interacts with) KIF23	FALSE	interacts with	MKI67 (interacts with) KIF23
810	0.993	interacts with	ZWINT (interacts with) AURKB	FALSE	interacts with	ZWINT (interacts with) AURKB
1374	0.993	interacts with	CDCA8 (interacts with) CDCA5	FALSE	interacts with	CDCA8 (interacts with) CDCA5
919	0.759	interacts with	KIF15 (interacts with) SHCBP1	FALSE	interacts with	KIF15 (interacts with) SHCBP1
1310	0.993	interacts with	CDK1 (interacts with) NEK2	FALSE	interacts with	CDK1 (interacts with) NEK2
719	0.755	interacts with	PRC1 (interacts with) CDCA5	FALSE	interacts with	PRC1 (interacts with) CDCA5
934	0.993	interacts with	KIF15 (interacts with) AURKA	FALSE	interacts with	KIF15 (interacts with) AURKA
1373	0.993	interacts with	CDCA8 (interacts with) KIF23	FALSE	interacts with	CDCA8 (interacts with) KIF23
1341	0.993	interacts with	AURKB (interacts with) CDCA5	FALSE	interacts with	AURKB (interacts with) CDCA5
641	0.754	interacts with	MKI67 (interacts with) SHCBP1	FALSE	interacts with	MKI67 (interacts with) SHCBP1
880	0.753	interacts with	KIF4A (interacts with) SGOL1	FALSE	interacts with	KIF4A (interacts with) SGOL1
619	0.753	interacts with	MELK (interacts with) ESPL1	FALSE	interacts with	MELK (interacts with) ESPL1
1251	0.753	interacts with	CHEK1 (interacts with) ECT2	FALSE	interacts with	CHEK1 (interacts with) ECT2
857	0.993	interacts with	CDCA5 (interacts with) SGOL1	FALSE	interacts with	CDCA5 (interacts with) SGOL1
1123	0.992	interacts with	TPX2 (interacts with) DLGAP5	FALSE	interacts with	TPX2 (interacts with) DLGAP5
1179	0.752	interacts with	BIRC5 (interacts with) RAD51AP1	FALSE	interacts with	BIRC5 (interacts with) RAD51AP1
747	0.992	interacts with	PRC1 (interacts with) KIF11	FALSE	interacts with	PRC1 (interacts with) KIF11
1050	0.992	interacts with	NUSAP1 (interacts with) KIF11	FALSE	interacts with	NUSAP1 (interacts with) KIF11
1195	0.991	interacts with	BIRC5 (interacts with) CDCA5	FALSE	interacts with	BIRC5 (interacts with) CDCA5
746	0.991	interacts with	PRC1 (interacts with) KIF14	FALSE	interacts with	PRC1 (interacts with) KIF14
1213	0.991	interacts with	KIF11 (interacts with) NCAPG	FALSE	interacts with	KIF11 (interacts with) NCAPG
1372	0.991	interacts with	CDCA8 (interacts with) CENPA	FALSE	interacts with	CDCA8 (interacts with) CENPA
1194	0.99	interacts with	BIRC5 (interacts with) ESPL1	FALSE	interacts with	BIRC5 (interacts with) ESPL1
856	0.99	interacts with	CDCA5 (interacts with) ESPL1	FALSE	interacts with	CDCA5 (interacts with) ESPL1
1049	0.99	interacts with	NUSAP1 (interacts with) DLGAP5	FALSE	interacts with	NUSAP1 (interacts with) DLGAP5
914	0.99	interacts with	SGOL1 (interacts with) ESPL1	FALSE	interacts with	SGOL1 (interacts with) ESPL1
835	0.99	interacts with	NEK2 (interacts with) AURKA	FALSE	interacts with	NEK2 (interacts with) AURKA
809	0.99	interacts with	ZWINT (interacts with) CENPA	FALSE	interacts with	ZWINT (interacts with) CENPA
940	0.748	interacts with	FOXM1 (interacts with) ANLN	FALSE	interacts with	FOXM1 (interacts with) ANLN
906	0.989	interacts with	KIF4A (interacts with) KIF15	FALSE	interacts with	KIF4A (interacts with) KIF15
1079	0.746	interacts with	KIF23 (interacts with) RAD51AP1	FALSE	interacts with	KIF23 (interacts with) RAD51AP1
1048	0.989	interacts with	NUSAP1 (interacts with) NCAPG	FALSE	interacts with	NUSAP1 (interacts with) NCAPG
939	0.746	interacts with	FOXM1 (interacts with) OIP5	FALSE	interacts with	FOXM1 (interacts with) OIP5
1309	0.988	interacts with	CDK1 (interacts with) PRC1	FALSE	interacts with	CDK1 (interacts with) PRC1
1308	0.988	interacts with	CDK1 (interacts with) ZWINT	FALSE	interacts with	CDK1 (interacts with) ZWINT
1104	0.988	interacts with	CENPA (interacts with) BIRC5	FALSE	interacts with	CENPA (interacts with) BIRC5
696	0.988	interacts with	ANLN (interacts with) KIF23	FALSE	interacts with	ANLN (interacts with) KIF23
745	0.988	interacts with	PRC1 (interacts with) KIF4A	FALSE	interacts with	PRC1 (interacts with) KIF4A
1003	0.988	interacts with	TOP2A (interacts with) NCAPG	FALSE	interacts with	TOP2A (interacts with) NCAPG
1002	0.987	interacts with	TOP2A (interacts with) DLGAP5	FALSE	interacts with	TOP2A (interacts with) DLGAP5
558	0.742	interacts with	KIAA0101 (interacts with) TRIP13	FALSE	interacts with	KIAA0101 (interacts with) TRIP13
1340	0.986	interacts with	AURKB (interacts with) TPX2	FALSE	interacts with	AURKB (interacts with) TPX2
933	0.986	interacts with	KIF15 (interacts with) NCAPG	FALSE	interacts with	KIF15 (interacts with) NCAPG
932	0.986	interacts with	KIF15 (interacts with) KIF23	FALSE	interacts with	KIF15 (interacts with) KIF23
1055	0.739	interacts with	ECT2 (interacts with) SGOL1	FALSE	interacts with	ECT2 (interacts with) SGOL1
1144	0.738	interacts with	MCM10 (interacts with) SHCBP1	FALSE	interacts with	MCM10 (interacts with) SHCBP1
1202	0.986	interacts with	NCAPG (interacts with) DLGAP5	FALSE	interacts with	NCAPG (interacts with) DLGAP5
808	0.986	interacts with	ZWINT (interacts with) BIRC5	FALSE	interacts with	ZWINT (interacts with) BIRC5
640	0.737	interacts with	MKI67 (interacts with) MCM2	FALSE	interacts with	MKI67 (interacts with) MCM2
1371	0.986	interacts with	CDCA8 (interacts with) AURKA	FALSE	interacts with	CDCA8 (interacts with) AURKA
807	0.985	interacts with	ZWINT (interacts with) CDCA8	FALSE	interacts with	ZWINT (interacts with) CDCA8
744	0.985	interacts with	PRC1 (interacts with) TPX2	FALSE	interacts with	PRC1 (interacts with) TPX2
1001	0.985	interacts with	TOP2A (interacts with) KIF4A	FALSE	interacts with	TOP2A (interacts with) KIF4A
1000	0.985	interacts with	TOP2A (interacts with) KIF11	FALSE	interacts with	TOP2A (interacts with) KIF11
1212	0.984	interacts with	KIF11 (interacts with) ESPL1	FALSE	interacts with	KIF11 (interacts with) ESPL1
806	0.984	interacts with	ZWINT (interacts with) CDCA5	FALSE	interacts with	ZWINT (interacts with) CDCA5
999	0.984	interacts with	TOP2A (interacts with) MKI67	FALSE	interacts with	TOP2A (interacts with) MKI67
1047	0.984	interacts with	NUSAP1 (interacts with) TOP2A	FALSE	interacts with	NUSAP1 (interacts with) TOP2A
1193	0.983	interacts with	BIRC5 (interacts with) KIF23	FALSE	interacts with	BIRC5 (interacts with) KIF23
1054	0.735	interacts with	ECT2 (interacts with) KIF14	FALSE	interacts with	ECT2 (interacts with) KIF14
1370	0.983	interacts with	CDCA8 (interacts with) KIF11	FALSE	interacts with	CDCA8 (interacts with) KIF11
1103	0.982	interacts with	CENPA (interacts with) CDCA5	FALSE	interacts with	CENPA (interacts with) CDCA5
1307	0.982	interacts with	CDK1 (interacts with) MELK	FALSE	interacts with	CDK1 (interacts with) MELK
1306	0.981	interacts with	CDK1 (interacts with) MCM2	FALSE	interacts with	CDK1 (interacts with) MCM2
917	0.732	interacts with	KIF15 (interacts with) MCM2	FALSE	interacts with	KIF15 (interacts with) MCM2
638	0.73	interacts with	MKI67 (interacts with) OIP5	FALSE	interacts with	MKI67 (interacts with) OIP5
905	0.981	interacts with	KIF4A (interacts with) AURKB	FALSE	interacts with	KIF4A (interacts with) AURKB
743	0.981	interacts with	PRC1 (interacts with) NCAPG	FALSE	interacts with	PRC1 (interacts with) NCAPG
1305	0.981	interacts with	CDK1 (interacts with) KIF4A	FALSE	interacts with	CDK1 (interacts with) KIF4A
1250	0.73	interacts with	CHEK1 (interacts with) ESPL1	FALSE	interacts with	CHEK1 (interacts with) ESPL1
1046	0.981	interacts with	NUSAP1 (interacts with) CDCA8	FALSE	interacts with	NUSAP1 (interacts with) CDCA8
904	0.98	interacts with	KIF4A (interacts with) TPX2	FALSE	interacts with	KIF4A (interacts with) TPX2
1053	0.729	interacts with	ECT2 (interacts with) KIAA0101	FALSE	interacts with	ECT2 (interacts with) KIAA0101
1045	0.98	interacts with	NUSAP1 (interacts with) MKI67	FALSE	interacts with	NUSAP1 (interacts with) MKI67
1192	0.98	interacts with	BIRC5 (interacts with) SGOL1	FALSE	interacts with	BIRC5 (interacts with) SGOL1
938	0.729	interacts with	FOXM1 (interacts with) KIAA0101	FALSE	interacts with	FOXM1 (interacts with) KIAA0101
998	0.979	interacts with	TOP2A (interacts with) ESPL1	FALSE	interacts with	TOP2A (interacts with) ESPL1
997	0.979	interacts with	TOP2A (interacts with) AURKB	FALSE	interacts with	TOP2A (interacts with) AURKB
742	0.978	interacts with	PRC1 (interacts with) KIF23	FALSE	interacts with	PRC1 (interacts with) KIF23
1142	0.727	interacts with	MCM10 (interacts with) AURKA	FALSE	interacts with	MCM10 (interacts with) AURKA
1044	0.977	interacts with	NUSAP1 (interacts with) PRC1	FALSE	interacts with	NUSAP1 (interacts with) PRC1
847	0.722	interacts with	CDCA5 (interacts with) RAD51AP1	FALSE	interacts with	CDCA5 (interacts with) RAD51AP1
1052	0.722	interacts with	ECT2 (interacts with) ZWINT	FALSE	interacts with	ECT2 (interacts with) ZWINT
761	0.721	interacts with	KIF14 (interacts with) FOXM1	FALSE	interacts with	KIF14 (interacts with) FOXM1
1249	0.72	interacts with	CHEK1 (interacts with) ZWINT	FALSE	interacts with	CHEK1 (interacts with) ZWINT
996	0.976	interacts with	TOP2A (interacts with) AURKA	FALSE	interacts with	TOP2A (interacts with) AURKA
1084	0.974	interacts with	KIF23 (interacts with) AURKA	FALSE	interacts with	KIF23 (interacts with) AURKA
760	0.717	interacts with	KIF14 (interacts with) SHCBP1	FALSE	interacts with	KIF14 (interacts with) SHCBP1
1339	0.973	interacts with	AURKB (interacts with) DLGAP5	FALSE	interacts with	AURKB (interacts with) DLGAP5
1102	0.972	interacts with	CENPA (interacts with) ESPL1	FALSE	interacts with	CENPA (interacts with) ESPL1
657	0.972	interacts with	MKI67 (interacts with) KIF11	FALSE	interacts with	MKI67 (interacts with) KIF11
1131	0.715	interacts with	MCM2 (interacts with) RAD51AP1	FALSE	interacts with	MCM2 (interacts with) RAD51AP1
931	0.971	interacts with	KIF15 (interacts with) DLGAP5	FALSE	interacts with	KIF15 (interacts with) DLGAP5
1369	0.971	interacts with	CDCA8 (interacts with) DLGAP5	FALSE	interacts with	CDCA8 (interacts with) DLGAP5
1043	0.97	interacts with	NUSAP1 (interacts with) KIF23	FALSE	interacts with	NUSAP1 (interacts with) KIF23
656	0.97	interacts with	MKI67 (interacts with) DLGAP5	FALSE	interacts with	MKI67 (interacts with) DLGAP5
539	0.713	interacts with	SHCBP1 (interacts with) RAD51AP1	FALSE	interacts with	SHCBP1 (interacts with) RAD51AP1
556	0.713	interacts with	KIAA0101 (interacts with) MCM2	FALSE	interacts with	KIAA0101 (interacts with) MCM2
1248	0.711	interacts with	CHEK1 (interacts with) PRC1	FALSE	interacts with	CHEK1 (interacts with) PRC1
1042	0.968	interacts with	NUSAP1 (interacts with) TPX2	FALSE	interacts with	NUSAP1 (interacts with) TPX2
1083	0.967	interacts with	KIF23 (interacts with) DLGAP5	FALSE	interacts with	KIF23 (interacts with) DLGAP5
1077	0.708	interacts with	KIF23 (interacts with) TRIP13	FALSE	interacts with	KIF23 (interacts with) TRIP13
1304	0.967	interacts with	CDK1 (interacts with) TRIP13	FALSE	interacts with	CDK1 (interacts with) TRIP13
634	0.966	interacts with	MELK (interacts with) DLGAP5	FALSE	interacts with	MELK (interacts with) DLGAP5
1191	0.966	interacts with	BIRC5 (interacts with) KIF11	FALSE	interacts with	BIRC5 (interacts with) KIF11
995	0.966	interacts with	TOP2A (interacts with) KIF23	FALSE	interacts with	TOP2A (interacts with) KIF23
834	0.965	interacts with	NEK2 (interacts with) KIF11	FALSE	interacts with	NEK2 (interacts with) KIF11
1122	0.965	interacts with	TPX2 (interacts with) MELK	FALSE	interacts with	TPX2 (interacts with) MELK
903	0.964	interacts with	KIF4A (interacts with) DLGAP5	FALSE	interacts with	KIF4A (interacts with) DLGAP5
994	0.964	interacts with	TOP2A (interacts with) MELK	FALSE	interacts with	TOP2A (interacts with) MELK
1041	0.963	interacts with	NUSAP1 (interacts with) AURKA	FALSE	interacts with	NUSAP1 (interacts with) AURKA
1303	0.963	interacts with	CDK1 (interacts with) ESPL1	FALSE	interacts with	CDK1 (interacts with) ESPL1
1121	0.963	interacts with	TPX2 (interacts with) NCAPG	FALSE	interacts with	TPX2 (interacts with) NCAPG
902	0.962	interacts with	KIF4A (interacts with) AURKA	FALSE	interacts with	KIF4A (interacts with) AURKA
1040	0.962	interacts with	NUSAP1 (interacts with) AURKB	FALSE	interacts with	NUSAP1 (interacts with) AURKB
957	0.962	interacts with	FOXM1 (interacts with) MELK	FALSE	interacts with	FOXM1 (interacts with) MELK
759	0.7	interacts with	KIF14 (interacts with) KIAA0101	FALSE	interacts with	KIF14 (interacts with) KIAA0101
1190	0.962	interacts with	BIRC5 (interacts with) TPX2	FALSE	interacts with	BIRC5 (interacts with) TPX2
655	0.961	interacts with	MKI67 (interacts with) FOXM1	FALSE	interacts with	MKI67 (interacts with) FOXM1
1368	0.961	interacts with	CDCA8 (interacts with) TPX2	FALSE	interacts with	CDCA8 (interacts with) TPX2
993	0.961	interacts with	TOP2A (interacts with) KIAA0101	FALSE	interacts with	TOP2A (interacts with) KIAA0101
805	0.961	interacts with	ZWINT (interacts with) ESPL1	FALSE	interacts with	ZWINT (interacts with) ESPL1
1039	0.961	interacts with	NUSAP1 (interacts with) OIP5	FALSE	interacts with	NUSAP1 (interacts with) OIP5
992	0.96	interacts with	TOP2A (interacts with) CDCA8	FALSE	interacts with	TOP2A (interacts with) CDCA8
833	0.959	interacts with	NEK2 (interacts with) DLGAP5	FALSE	interacts with	NEK2 (interacts with) DLGAP5
633	0.959	interacts with	MELK (interacts with) KIF23	FALSE	interacts with	MELK (interacts with) KIF23
551	0.958	interacts with	SHCBP1 (interacts with) KIF23	FALSE	interacts with	SHCBP1 (interacts with) KIF23
1302	0.957	interacts with	CDK1 (interacts with) MKI67	FALSE	interacts with	CDK1 (interacts with) MKI67
741	0.957	interacts with	PRC1 (interacts with) ECT2	FALSE	interacts with	PRC1 (interacts with) ECT2
1367	0.957	interacts with	CDCA8 (interacts with) NEK2	FALSE	interacts with	CDCA8 (interacts with) NEK2
740	0.955	interacts with	PRC1 (interacts with) AURKA	FALSE	interacts with	PRC1 (interacts with) AURKA
695	0.955	interacts with	ANLN (interacts with) KIF11	FALSE	interacts with	ANLN (interacts with) KIF11
991	0.955	interacts with	TOP2A (interacts with) NEK2	FALSE	interacts with	TOP2A (interacts with) NEK2
956	0.955	interacts with	FOXM1 (interacts with) AURKA	FALSE	interacts with	FOXM1 (interacts with) AURKA
1038	0.954	interacts with	NUSAP1 (interacts with) BIRC5	FALSE	interacts with	NUSAP1 (interacts with) BIRC5
654	0.953	interacts with	MKI67 (interacts with) KIF15	FALSE	interacts with	MKI67 (interacts with) KIF15
1366	0.953	interacts with	CDCA8 (interacts with) NCAPG	FALSE	interacts with	CDCA8 (interacts with) NCAPG
632	0.953	interacts with	MELK (interacts with) NCAPG	FALSE	interacts with	MELK (interacts with) NCAPG
1299	0.952	interacts with	CDK1 (interacts with) KIAA0101	FALSE	interacts with	CDK1 (interacts with) KIAA0101
901	0.95	interacts with	KIF4A (interacts with) MELK	FALSE	interacts with	KIF4A (interacts with) MELK
990	0.95	interacts with	TOP2A (interacts with) KIF15	FALSE	interacts with	TOP2A (interacts with) KIF15
989	0.95	interacts with	TOP2A (interacts with) BIRC5	FALSE	interacts with	TOP2A (interacts with) BIRC5
1201	0.949	interacts with	NCAPG (interacts with) AURKA	FALSE	interacts with	NCAPG (interacts with) AURKA
988	0.949	interacts with	TOP2A (interacts with) CHEK1	FALSE	interacts with	TOP2A (interacts with) CHEK1
1189	0.949	interacts with	BIRC5 (interacts with) DLGAP5	FALSE	interacts with	BIRC5 (interacts with) DLGAP5
930	0.948	interacts with	KIF15 (interacts with) AURKB	FALSE	interacts with	KIF15 (interacts with) AURKB
1074	0.948	interacts with	ECT2 (interacts with) KIF11	FALSE	interacts with	ECT2 (interacts with) KIF11
900	0.948	interacts with	KIF4A (interacts with) BIRC5	FALSE	interacts with	KIF4A (interacts with) BIRC5
1365	0.947	interacts with	CDCA8 (interacts with) MELK	FALSE	interacts with	CDCA8 (interacts with) MELK
1101	0.947	interacts with	CENPA (interacts with) SGOL1	FALSE	interacts with	CENPA (interacts with) SGOL1
1073	0.946	interacts with	ECT2 (interacts with) MELK	FALSE	interacts with	ECT2 (interacts with) MELK
899	0.945	interacts with	KIF4A (interacts with) NCAPG	FALSE	interacts with	KIF4A (interacts with) NCAPG
987	0.944	interacts with	TOP2A (interacts with) FOXM1	FALSE	interacts with	TOP2A (interacts with) FOXM1
1188	0.944	interacts with	BIRC5 (interacts with) NCAPG	FALSE	interacts with	BIRC5 (interacts with) NCAPG
1037	0.944	interacts with	NUSAP1 (interacts with) NEK2	FALSE	interacts with	NUSAP1 (interacts with) NEK2
738	0.944	interacts with	PRC1 (interacts with) AURKB	FALSE	interacts with	PRC1 (interacts with) AURKB
568	0.943	interacts with	KIAA0101 (interacts with) KIF11	FALSE	interacts with	KIAA0101 (interacts with) KIF11
955	0.943	interacts with	FOXM1 (interacts with) AURKB	FALSE	interacts with	FOXM1 (interacts with) AURKB
832	0.942	interacts with	NEK2 (interacts with) BIRC5	FALSE	interacts with	NEK2 (interacts with) BIRC5
986	0.942	interacts with	TOP2A (interacts with) PRC1	FALSE	interacts with	TOP2A (interacts with) PRC1
631	0.94	interacts with	MELK (interacts with) KIF11	FALSE	interacts with	MELK (interacts with) KIF11
898	0.94	interacts with	KIF4A (interacts with) CDCA8	FALSE	interacts with	KIF4A (interacts with) CDCA8
1187	0.939	interacts with	BIRC5 (interacts with) MELK	FALSE	interacts with	BIRC5 (interacts with) MELK
1363	0.939	interacts with	CDCA8 (interacts with) MKI67	FALSE	interacts with	CDCA8 (interacts with) MKI67
1298	0.939	interacts with	CDK1 (interacts with) KIF15	FALSE	interacts with	CDK1 (interacts with) KIF15
550	0.937	interacts with	SHCBP1 (interacts with) NCAPG	FALSE	interacts with	SHCBP1 (interacts with) NCAPG
831	0.937	interacts with	NEK2 (interacts with) ESPL1	FALSE	interacts with	NEK2 (interacts with) ESPL1
1036	0.936	interacts with	NUSAP1 (interacts with) MELK	FALSE	interacts with	NUSAP1 (interacts with) MELK
1035	0.935	interacts with	NUSAP1 (interacts with) KIF15	FALSE	interacts with	NUSAP1 (interacts with) KIF15
954	0.935	interacts with	FOXM1 (interacts with) TPX2	FALSE	interacts with	FOXM1 (interacts with) TPX2
1120	0.934	interacts with	TPX2 (interacts with) KIF23	FALSE	interacts with	TPX2 (interacts with) KIF23
962	0.934	interacts with	ESPL1 (interacts with) NCAPG	FALSE	interacts with	ESPL1 (interacts with) NCAPG
1071	0.934	interacts with	ECT2 (interacts with) ANLN	FALSE	interacts with	ECT2 (interacts with) ANLN
1362	0.933	interacts with	CDCA8 (interacts with) FOXM1	FALSE	interacts with	CDCA8 (interacts with) FOXM1
567	0.933	interacts with	KIAA0101 (interacts with) DLGAP5	FALSE	interacts with	KIAA0101 (interacts with) DLGAP5
1034	0.932	interacts with	NUSAP1 (interacts with) KIAA0101	FALSE	interacts with	NUSAP1 (interacts with) KIAA0101
1033	0.932	interacts with	NUSAP1 (interacts with) KIF4A	FALSE	interacts with	NUSAP1 (interacts with) KIF4A
897	0.932	interacts with	KIF4A (interacts with) NEK2	FALSE	interacts with	KIF4A (interacts with) NEK2
653	0.932	interacts with	MKI67 (interacts with) BIRC5	FALSE	interacts with	MKI67 (interacts with) BIRC5
1297	0.931	interacts with	CDK1 (interacts with) ANLN	FALSE	interacts with	CDK1 (interacts with) ANLN
1361	0.931	interacts with	CDCA8 (interacts with) KIF15	FALSE	interacts with	CDCA8 (interacts with) KIF15
961	0.93	interacts with	ESPL1 (interacts with) DLGAP5	FALSE	interacts with	ESPL1 (interacts with) DLGAP5
694	0.93	interacts with	ANLN (interacts with) DLGAP5	FALSE	interacts with	ANLN (interacts with) DLGAP5
1338	0.93	interacts with	AURKB (interacts with) KIAA0101	FALSE	interacts with	AURKB (interacts with) KIAA0101
1070	0.93	interacts with	ECT2 (interacts with) AURKA	FALSE	interacts with	ECT2 (interacts with) AURKA
1271	0.929	interacts with	CHEK1 (interacts with) CDK1	FALSE	interacts with	CHEK1 (interacts with) CDK1
985	0.929	interacts with	TOP2A (interacts with) MCM2	FALSE	interacts with	TOP2A (interacts with) MCM2
804	0.928	interacts with	ZWINT (interacts with) SGOL1	FALSE	interacts with	ZWINT (interacts with) SGOL1
1360	0.928	interacts with	CDCA8 (interacts with) OIP5	FALSE	interacts with	CDCA8 (interacts with) OIP5
630	0.928	interacts with	MELK (interacts with) AURKA	FALSE	interacts with	MELK (interacts with) AURKA
1359	0.928	interacts with	CDCA8 (interacts with) KIAA0101	FALSE	interacts with	CDCA8 (interacts with) KIAA0101
1100	0.928	interacts with	CENPA (interacts with) NCAPG	FALSE	interacts with	CENPA (interacts with) NCAPG
1082	0.926	interacts with	KIF23 (interacts with) NCAPG	FALSE	interacts with	KIF23 (interacts with) NCAPG
830	0.926	interacts with	NEK2 (interacts with) AURKB	FALSE	interacts with	NEK2 (interacts with) AURKB
1358	0.924	interacts with	CDCA8 (interacts with) SHCBP1	FALSE	interacts with	CDCA8 (interacts with) SHCBP1
1119	0.924	interacts with	TPX2 (interacts with) OIP5	FALSE	interacts with	TPX2 (interacts with) OIP5
652	0.922	interacts with	MKI67 (interacts with) ESPL1	FALSE	interacts with	MKI67 (interacts with) ESPL1
913	0.919	interacts with	SGOL1 (interacts with) AURKA	FALSE	interacts with	SGOL1 (interacts with) AURKA
1031	0.918	interacts with	NUSAP1 (interacts with) FOXM1	FALSE	interacts with	NUSAP1 (interacts with) FOXM1
829	0.918	interacts with	NEK2 (interacts with) SGOL1	FALSE	interacts with	NEK2 (interacts with) SGOL1
1030	0.918	interacts with	NUSAP1 (interacts with) ECT2	FALSE	interacts with	NUSAP1 (interacts with) ECT2
984	0.917	interacts with	TOP2A (interacts with) ECT2	FALSE	interacts with	TOP2A (interacts with) ECT2
1068	0.913	interacts with	ECT2 (interacts with) NCAPG	FALSE	interacts with	ECT2 (interacts with) NCAPG
777	0.913	interacts with	KIF14 (interacts with) DLGAP5	FALSE	interacts with	KIF14 (interacts with) DLGAP5
737	0.913	interacts with	PRC1 (interacts with) OIP5	FALSE	interacts with	PRC1 (interacts with) OIP5
896	0.912	interacts with	KIF4A (interacts with) ANLN	FALSE	interacts with	KIF4A (interacts with) ANLN
953	0.911	interacts with	FOXM1 (interacts with) BIRC5	FALSE	interacts with	FOXM1 (interacts with) BIRC5
1186	0.911	interacts with	BIRC5 (interacts with) KIAA0101	FALSE	interacts with	BIRC5 (interacts with) KIAA0101
1172	0.911	interacts with	MCM10 (interacts with) CDK1	FALSE	interacts with	MCM10 (interacts with) CDK1
983	0.909	interacts with	TOP2A (interacts with) CENPA	FALSE	interacts with	TOP2A (interacts with) CENPA
912	0.909	interacts with	SGOL1 (interacts with) KIF11	FALSE	interacts with	SGOL1 (interacts with) KIF11
1067	0.908	interacts with	ECT2 (interacts with) AURKB	FALSE	interacts with	ECT2 (interacts with) AURKB
1118	0.908	interacts with	TPX2 (interacts with) ANLN	FALSE	interacts with	TPX2 (interacts with) ANLN
629	0.908	interacts with	MELK (interacts with) OIP5	FALSE	interacts with	MELK (interacts with) OIP5
736	0.907	interacts with	PRC1 (interacts with) ANLN	FALSE	interacts with	PRC1 (interacts with) ANLN
1099	0.907	interacts with	CENPA (interacts with) TPX2	FALSE	interacts with	CENPA (interacts with) TPX2
1098	0.906	interacts with	CENPA (interacts with) KIF11	FALSE	interacts with	CENPA (interacts with) KIF11
1138	0.903	interacts with	MCM2 (interacts with) KIF11	FALSE	interacts with	MCM2 (interacts with) KIF11
1066	0.903	interacts with	ECT2 (interacts with) CDCA8	FALSE	interacts with	ECT2 (interacts with) CDCA8
952	0.903	interacts with	FOXM1 (interacts with) KIF11	FALSE	interacts with	FOXM1 (interacts with) KIF11
1128	0.901	interacts with	DLGAP5 (interacts with) OIP5	FALSE	interacts with	DLGAP5 (interacts with) OIP5
735	0.901	interacts with	PRC1 (interacts with) DLGAP5	FALSE	interacts with	PRC1 (interacts with) DLGAP5
1097	0.9	interacts with	CENPA (interacts with) MELK	FALSE	interacts with	CENPA (interacts with) MELK
1211	0.899	interacts with	KIF11 (interacts with) TRIP13	FALSE	interacts with	KIF11 (interacts with) TRIP13
951	0.899	interacts with	FOXM1 (interacts with) DLGAP5	FALSE	interacts with	FOXM1 (interacts with) DLGAP5
651	0.899	interacts with	MKI67 (interacts with) AURKB	FALSE	interacts with	MKI67 (interacts with) AURKB
1200	0.898	interacts with	NCAPG (interacts with) OIP5	FALSE	interacts with	NCAPG (interacts with) OIP5
828	0.898	interacts with	NEK2 (interacts with) FOXM1	FALSE	interacts with	NEK2 (interacts with) FOXM1
827	0.898	interacts with	NEK2 (interacts with) KIF23	FALSE	interacts with	NEK2 (interacts with) KIF23
776	0.897	interacts with	KIF14 (interacts with) NCAPG	FALSE	interacts with	KIF14 (interacts with) NCAPG
566	0.897	interacts with	KIAA0101 (interacts with) MELK	FALSE	interacts with	KIAA0101 (interacts with) MELK
895	0.897	interacts with	KIF4A (interacts with) MKI67	FALSE	interacts with	KIF4A (interacts with) MKI67
1336	0.896	interacts with	AURKB (interacts with) MCM2	FALSE	interacts with	AURKB (interacts with) MCM2
650	0.896	interacts with	MKI67 (interacts with) TPX2	FALSE	interacts with	MKI67 (interacts with) TPX2
649	0.896	interacts with	MKI67 (interacts with) NCAPG	FALSE	interacts with	MKI67 (interacts with) NCAPG
911	0.894	interacts with	SGOL1 (interacts with) DLGAP5	FALSE	interacts with	SGOL1 (interacts with) DLGAP5
648	0.893	interacts with	MKI67 (interacts with) AURKA	FALSE	interacts with	MKI67 (interacts with) AURKA
826	0.893	interacts with	NEK2 (interacts with) KIF15	FALSE	interacts with	NEK2 (interacts with) KIF15
1295	0.893	interacts with	CDK1 (interacts with) SHCBP1	FALSE	interacts with	CDK1 (interacts with) SHCBP1
775	0.892	interacts with	KIF14 (interacts with) ANLN	FALSE	interacts with	KIF14 (interacts with) ANLN
734	0.892	interacts with	PRC1 (interacts with) CDCA8	FALSE	interacts with	PRC1 (interacts with) CDCA8
733	0.889	interacts with	PRC1 (interacts with) BIRC5	FALSE	interacts with	PRC1 (interacts with) BIRC5
1335	0.889	interacts with	AURKB (interacts with) TRIP13	FALSE	interacts with	AURKB (interacts with) TRIP13
1029	0.888	interacts with	NUSAP1 (interacts with) ZWINT	FALSE	interacts with	NUSAP1 (interacts with) ZWINT
825	0.888	interacts with	NEK2 (interacts with) CENPA	FALSE	interacts with	NEK2 (interacts with) CENPA
1334	0.887	interacts with	AURKB (interacts with) MELK	FALSE	interacts with	AURKB (interacts with) MELK
732	0.887	interacts with	PRC1 (interacts with) MELK	FALSE	interacts with	PRC1 (interacts with) MELK
982	0.887	interacts with	TOP2A (interacts with) SGOL1	FALSE	interacts with	TOP2A (interacts with) SGOL1
1294	0.886	interacts with	CDK1 (interacts with) OIP5	FALSE	interacts with	CDK1 (interacts with) OIP5
1137	0.885	interacts with	MCM2 (interacts with) AURKA	FALSE	interacts with	MCM2 (interacts with) AURKA
731	0.885	interacts with	PRC1 (interacts with) MCM2	FALSE	interacts with	PRC1 (interacts with) MCM2
1136	0.884	interacts with	MCM2 (interacts with) NCAPG	FALSE	interacts with	MCM2 (interacts with) NCAPG
1028	0.884	interacts with	NUSAP1 (interacts with) SGOL1	FALSE	interacts with	NUSAP1 (interacts with) SGOL1
981	0.883	interacts with	TOP2A (interacts with) ANLN	FALSE	interacts with	TOP2A (interacts with) ANLN
549	0.883	interacts with	SHCBP1 (interacts with) TPX2	FALSE	interacts with	SHCBP1 (interacts with) TPX2
1170	0.882	interacts with	MCM10 (interacts with) DLGAP5	FALSE	interacts with	MCM10 (interacts with) DLGAP5
1292	0.881	interacts with	CDK1 (interacts with) KIF14	FALSE	interacts with	CDK1 (interacts with) KIF14
980	0.881	interacts with	TOP2A (interacts with) SHCBP1	FALSE	interacts with	TOP2A (interacts with) SHCBP1
647	0.88	interacts with	MKI67 (interacts with) MELK	FALSE	interacts with	MKI67 (interacts with) MELK
1291	0.88	interacts with	CDK1 (interacts with) RAD51AP1	FALSE	interacts with	CDK1 (interacts with) RAD51AP1
1280	0.88	interacts with	AURKA (interacts with) TRIP13	FALSE	interacts with	AURKA (interacts with) TRIP13
929	0.88	interacts with	KIF15 (interacts with) BIRC5	FALSE	interacts with	KIF15 (interacts with) BIRC5
1270	0.88	interacts with	CHEK1 (interacts with) KIF11	FALSE	interacts with	CHEK1 (interacts with) KIF11
1096	0.879	interacts with	CENPA (interacts with) DLGAP5	FALSE	interacts with	CENPA (interacts with) DLGAP5
950	0.879	interacts with	FOXM1 (interacts with) ESPL1	FALSE	interacts with	FOXM1 (interacts with) ESPL1
1199	0.879	interacts with	NCAPG (interacts with) RAD51AP1	FALSE	interacts with	NCAPG (interacts with) RAD51AP1
628	0.879	interacts with	MELK (interacts with) ANLN	FALSE	interacts with	MELK (interacts with) ANLN
928	0.878	interacts with	KIF15 (interacts with) KIAA0101	FALSE	interacts with	KIF15 (interacts with) KIAA0101
1117	0.878	interacts with	TPX2 (interacts with) KIAA0101	FALSE	interacts with	TPX2 (interacts with) KIAA0101
774	0.877	interacts with	KIF14 (interacts with) KIF11	FALSE	interacts with	KIF14 (interacts with) KIF11
949	0.876	interacts with	FOXM1 (interacts with) CENPA	FALSE	interacts with	FOXM1 (interacts with) CENPA
948	0.876	interacts with	FOXM1 (interacts with) KIF23	FALSE	interacts with	FOXM1 (interacts with) KIF23
730	0.876	interacts with	PRC1 (interacts with) KIF15	FALSE	interacts with	PRC1 (interacts with) KIF15
627	0.875	interacts with	MELK (interacts with) SGOL1	FALSE	interacts with	MELK (interacts with) SGOL1
1095	0.875	interacts with	CENPA (interacts with) KIF23	FALSE	interacts with	CENPA (interacts with) KIF23
1357	0.874	interacts with	CDCA8 (interacts with) TRIP13	FALSE	interacts with	CDCA8 (interacts with) TRIP13
894	0.874	interacts with	KIF4A (interacts with) CENPA	FALSE	interacts with	KIF4A (interacts with) CENPA
1027	0.874	interacts with	NUSAP1 (interacts with) CENPA	FALSE	interacts with	NUSAP1 (interacts with) CENPA
803	0.874	interacts with	ZWINT (interacts with) OIP5	FALSE	interacts with	ZWINT (interacts with) OIP5
646	0.873	interacts with	MKI67 (interacts with) NEK2	FALSE	interacts with	MKI67 (interacts with) NEK2
802	0.872	interacts with	ZWINT (interacts with) TPX2	FALSE	interacts with	ZWINT (interacts with) TPX2
1094	0.871	interacts with	CENPA (interacts with) KIF15	FALSE	interacts with	CENPA (interacts with) KIF15
801	0.871	interacts with	ZWINT (interacts with) KIF11	FALSE	interacts with	ZWINT (interacts with) KIF11
1269	0.871	interacts with	CHEK1 (interacts with) NCAPG	FALSE	interacts with	CHEK1 (interacts with) NCAPG
979	0.871	interacts with	TOP2A (interacts with) RAD51AP1	FALSE	interacts with	TOP2A (interacts with) RAD51AP1
800	0.869	interacts with	ZWINT (interacts with) RAD51AP1	FALSE	interacts with	ZWINT (interacts with) RAD51AP1
799	0.869	interacts with	ZWINT (interacts with) DLGAP5	FALSE	interacts with	ZWINT (interacts with) DLGAP5
1026	0.869	interacts with	NUSAP1 (interacts with) KIF14	FALSE	interacts with	NUSAP1 (interacts with) KIF14
977	0.868	interacts with	TOP2A (interacts with) ZWINT	FALSE	interacts with	TOP2A (interacts with) ZWINT
729	0.868	interacts with	PRC1 (interacts with) ESPL1	FALSE	interacts with	PRC1 (interacts with) ESPL1
773	0.868	interacts with	KIF14 (interacts with) AURKB	FALSE	interacts with	KIF14 (interacts with) AURKB
947	0.868	interacts with	FOXM1 (interacts with) NCAPG	FALSE	interacts with	FOXM1 (interacts with) NCAPG
1333	0.867	interacts with	AURKB (interacts with) SHCBP1	FALSE	interacts with	AURKB (interacts with) SHCBP1
728	0.867	interacts with	PRC1 (interacts with) NEK2	FALSE	interacts with	PRC1 (interacts with) NEK2
1135	0.867	interacts with	MCM2 (interacts with) KIF23	FALSE	interacts with	MCM2 (interacts with) KIF23
772	0.866	interacts with	KIF14 (interacts with) NEK2	FALSE	interacts with	KIF14 (interacts with) NEK2
927	0.866	interacts with	KIF15 (interacts with) ESPL1	FALSE	interacts with	KIF15 (interacts with) ESPL1
893	0.866	interacts with	KIF4A (interacts with) KIF14	FALSE	interacts with	KIF4A (interacts with) KIF14
645	0.865	interacts with	MKI67 (interacts with) KIF14	FALSE	interacts with	MKI67 (interacts with) KIF14
798	0.865	interacts with	ZWINT (interacts with) MELK	FALSE	interacts with	ZWINT (interacts with) MELK
926	0.865	interacts with	KIF15 (interacts with) MELK	FALSE	interacts with	KIF15 (interacts with) MELK
1169	0.865	interacts with	MCM10 (interacts with) KIF11	FALSE	interacts with	MCM10 (interacts with) KIF11
1065	0.863	interacts with	ECT2 (interacts with) KIF4A	FALSE	interacts with	ECT2 (interacts with) KIF4A
1025	0.863	interacts with	NUSAP1 (interacts with) RAD51AP1	FALSE	interacts with	NUSAP1 (interacts with) RAD51AP1
824	0.863	interacts with	NEK2 (interacts with) MELK	FALSE	interacts with	NEK2 (interacts with) MELK
626	0.862	interacts with	MELK (interacts with) TRIP13	FALSE	interacts with	MELK (interacts with) TRIP13
1024	0.862	interacts with	NUSAP1 (interacts with) ESPL1	FALSE	interacts with	NUSAP1 (interacts with) ESPL1
892	0.862	interacts with	KIF4A (interacts with) ESPL1	FALSE	interacts with	KIF4A (interacts with) ESPL1
1198	0.861	interacts with	NCAPG (interacts with) TRIP13	FALSE	interacts with	NCAPG (interacts with) TRIP13
1116	0.861	interacts with	TPX2 (interacts with) RAD51AP1	FALSE	interacts with	TPX2 (interacts with) RAD51AP1
1023	0.861	interacts with	NUSAP1 (interacts with) ANLN	FALSE	interacts with	NUSAP1 (interacts with) ANLN
1356	0.861	interacts with	CDCA8 (interacts with) RAD51AP1	FALSE	interacts with	CDCA8 (interacts with) RAD51AP1
1022	0.86	interacts with	NUSAP1 (interacts with) CHEK1	FALSE	interacts with	NUSAP1 (interacts with) CHEK1
693	0.86	interacts with	ANLN (interacts with) AURKA	FALSE	interacts with	ANLN (interacts with) AURKA
797	0.859	interacts with	ZWINT (interacts with) KIAA0101	FALSE	interacts with	ZWINT (interacts with) KIAA0101
565	0.859	interacts with	KIAA0101 (interacts with) NCAPG	FALSE	interacts with	KIAA0101 (interacts with) NCAPG
823	0.858	interacts with	NEK2 (interacts with) NCAPG	FALSE	interacts with	NEK2 (interacts with) NCAPG
1268	0.858	interacts with	CHEK1 (interacts with) MELK	FALSE	interacts with	CHEK1 (interacts with) MELK
1267	0.857	interacts with	CHEK1 (interacts with) CENPA	FALSE	interacts with	CHEK1 (interacts with) CENPA
822	0.857	interacts with	NEK2 (interacts with) OIP5	FALSE	interacts with	NEK2 (interacts with) OIP5
976	0.857	interacts with	TOP2A (interacts with) KIF14	FALSE	interacts with	TOP2A (interacts with) KIF14
727	0.857	interacts with	PRC1 (interacts with) SHCBP1	FALSE	interacts with	PRC1 (interacts with) SHCBP1
855	0.857	interacts with	CDCA5 (interacts with) NCAPG	FALSE	interacts with	CDCA5 (interacts with) NCAPG
1210	0.856	interacts with	KIF11 (interacts with) OIP5	FALSE	interacts with	KIF11 (interacts with) OIP5
891	0.856	interacts with	KIF4A (interacts with) SHCBP1	FALSE	interacts with	KIF4A (interacts with) SHCBP1
1064	0.856	interacts with	ECT2 (interacts with) NEK2	FALSE	interacts with	ECT2 (interacts with) NEK2
1021	0.856	interacts with	NUSAP1 (interacts with) SHCBP1	FALSE	interacts with	NUSAP1 (interacts with) SHCBP1
1115	0.855	interacts with	TPX2 (interacts with) SGOL1	FALSE	interacts with	TPX2 (interacts with) SGOL1
625	0.855	interacts with	MELK (interacts with) RAD51AP1	FALSE	interacts with	MELK (interacts with) RAD51AP1
1167	0.855	interacts with	MCM10 (interacts with) NCAPG	FALSE	interacts with	MCM10 (interacts with) NCAPG
771	0.855	interacts with	KIF14 (interacts with) MELK	FALSE	interacts with	KIF14 (interacts with) MELK
821	0.854	interacts with	NEK2 (interacts with) KIAA0101	FALSE	interacts with	NEK2 (interacts with) KIAA0101
796	0.853	interacts with	ZWINT (interacts with) KIF23	FALSE	interacts with	ZWINT (interacts with) KIF23
770	0.853	interacts with	KIF14 (interacts with) TPX2	FALSE	interacts with	KIF14 (interacts with) TPX2
844	0.853	interacts with	OIP5 (interacts with) TRIP13	FALSE	interacts with	OIP5 (interacts with) TRIP13
1063	0.852	interacts with	ECT2 (interacts with) TPX2	FALSE	interacts with	ECT2 (interacts with) TPX2
692	0.852	interacts with	ANLN (interacts with) NCAPG	FALSE	interacts with	ANLN (interacts with) NCAPG
769	0.852	interacts with	KIF14 (interacts with) AURKA	FALSE	interacts with	KIF14 (interacts with) AURKA
726	0.852	interacts with	PRC1 (interacts with) FOXM1	FALSE	interacts with	PRC1 (interacts with) FOXM1
768	0.851	interacts with	KIF14 (interacts with) KIF15	FALSE	interacts with	KIF14 (interacts with) KIF15
624	0.851	interacts with	MELK (interacts with) CDCA5	FALSE	interacts with	MELK (interacts with) CDCA5
1166	0.851	interacts with	MCM10 (interacts with) MELK	FALSE	interacts with	MCM10 (interacts with) MELK
1114	0.85	interacts with	TPX2 (interacts with) TRIP13	FALSE	interacts with	TPX2 (interacts with) TRIP13
548	0.85	interacts with	SHCBP1 (interacts with) MELK	FALSE	interacts with	SHCBP1 (interacts with) MELK
890	0.85	interacts with	KIF4A (interacts with) FOXM1	FALSE	interacts with	KIF4A (interacts with) FOXM1
623	0.85	interacts with	MELK (interacts with) MCM2	FALSE	interacts with	MELK (interacts with) MCM2
1165	0.848	interacts with	MCM10 (interacts with) CDCA8	FALSE	interacts with	MCM10 (interacts with) CDCA8
1019	0.848	interacts with	NUSAP1 (interacts with) MCM2	FALSE	interacts with	NUSAP1 (interacts with) MCM2
767	0.847	interacts with	KIF14 (interacts with) KIF23	FALSE	interacts with	KIF14 (interacts with) KIF23
766	0.847	interacts with	KIF14 (interacts with) CENPA	FALSE	interacts with	KIF14 (interacts with) CENPA
1164	0.847	interacts with	MCM10 (interacts with) KIF14	FALSE	interacts with	MCM10 (interacts with) KIF14
1018	0.846	interacts with	NUSAP1 (interacts with) TRIP13	FALSE	interacts with	NUSAP1 (interacts with) TRIP13
975	0.846	interacts with	TOP2A (interacts with) TRIP13	FALSE	interacts with	TOP2A (interacts with) TRIP13
1266	0.845	interacts with	CHEK1 (interacts with) AURKA	FALSE	interacts with	CHEK1 (interacts with) AURKA
1209	0.844	interacts with	KIF11 (interacts with) RAD51AP1	FALSE	interacts with	KIF11 (interacts with) RAD51AP1
1184	0.843	interacts with	BIRC5 (interacts with) OIP5	FALSE	interacts with	BIRC5 (interacts with) OIP5
1163	0.843	interacts with	MCM10 (interacts with) RAD51AP1	FALSE	interacts with	MCM10 (interacts with) RAD51AP1
945	0.843	interacts with	FOXM1 (interacts with) KIF15	FALSE	interacts with	FOXM1 (interacts with) KIF15
820	0.841	interacts with	NEK2 (interacts with) SHCBP1	FALSE	interacts with	NEK2 (interacts with) SHCBP1
795	0.841	interacts with	ZWINT (interacts with) MKI67	FALSE	interacts with	ZWINT (interacts with) MKI67
1113	0.84	interacts with	TPX2 (interacts with) MCM2	FALSE	interacts with	TPX2 (interacts with) MCM2
1162	0.839	interacts with	MCM10 (interacts with) BIRC5	FALSE	interacts with	MCM10 (interacts with) BIRC5
1134	0.838	interacts with	MCM2 (interacts with) TRIP13	FALSE	interacts with	MCM2 (interacts with) TRIP13
960	0.838	interacts with	ESPL1 (interacts with) AURKA	FALSE	interacts with	ESPL1 (interacts with) AURKA
888	0.838	interacts with	KIF4A (interacts with) TRIP13	FALSE	interacts with	KIF4A (interacts with) TRIP13
925	0.837	interacts with	KIF15 (interacts with) ANLN	FALSE	interacts with	KIF15 (interacts with) ANLN
1161	0.837	interacts with	MCM10 (interacts with) TOP2A	FALSE	interacts with	MCM10 (interacts with) TOP2A
1265	0.836	interacts with	CHEK1 (interacts with) CDCA8	FALSE	interacts with	CHEK1 (interacts with) CDCA8
1160	0.836	interacts with	MCM10 (interacts with) KIF4A	FALSE	interacts with	MCM10 (interacts with) KIF4A
1354	0.836	interacts with	CDCA8 (interacts with) MCM2	FALSE	interacts with	CDCA8 (interacts with) MCM2
725	0.836	interacts with	PRC1 (interacts with) KIAA0101	FALSE	interacts with	PRC1 (interacts with) KIAA0101
1062	0.836	interacts with	ECT2 (interacts with) BIRC5	FALSE	interacts with	ECT2 (interacts with) BIRC5
924	0.836	interacts with	KIF15 (interacts with) RAD51AP1	FALSE	interacts with	KIF15 (interacts with) RAD51AP1
923	0.835	interacts with	KIF15 (interacts with) OIP5	FALSE	interacts with	KIF15 (interacts with) OIP5
1264	0.835	interacts with	CHEK1 (interacts with) AURKB	FALSE	interacts with	CHEK1 (interacts with) AURKB
1061	0.835	interacts with	ECT2 (interacts with) SHCBP1	FALSE	interacts with	ECT2 (interacts with) SHCBP1
1159	0.834	interacts with	MCM10 (interacts with) KIF15	FALSE	interacts with	MCM10 (interacts with) KIF15
547	0.834	interacts with	SHCBP1 (interacts with) SGOL1	FALSE	interacts with	SHCBP1 (interacts with) SGOL1
1263	0.834	interacts with	CHEK1 (interacts with) DLGAP5	FALSE	interacts with	CHEK1 (interacts with) DLGAP5
1353	0.833	interacts with	CDCA8 (interacts with) KIF14	FALSE	interacts with	CDCA8 (interacts with) KIF14
765	0.833	interacts with	KIF14 (interacts with) BIRC5	FALSE	interacts with	KIF14 (interacts with) BIRC5
973	0.832	interacts with	TOP2A (interacts with) CDCA5	FALSE	interacts with	TOP2A (interacts with) CDCA5
794	0.832	interacts with	ZWINT (interacts with) NCAPG	FALSE	interacts with	ZWINT (interacts with) NCAPG
1111	0.832	interacts with	TPX2 (interacts with) ESPL1	FALSE	interacts with	TPX2 (interacts with) ESPL1
819	0.832	interacts with	NEK2 (interacts with) CDCA5	FALSE	interacts with	NEK2 (interacts with) CDCA5
972	0.831	interacts with	TOP2A (interacts with) OIP5	FALSE	interacts with	TOP2A (interacts with) OIP5
1262	0.831	interacts with	CHEK1 (interacts with) TPX2	FALSE	interacts with	CHEK1 (interacts with) TPX2
1158	0.831	interacts with	MCM10 (interacts with) CENPA	FALSE	interacts with	MCM10 (interacts with) CENPA
1157	0.83	interacts with	MCM10 (interacts with) ZWINT	FALSE	interacts with	MCM10 (interacts with) ZWINT
887	0.829	interacts with	KIF4A (interacts with) KIAA0101	FALSE	interacts with	KIF4A (interacts with) KIAA0101
944	0.829	interacts with	FOXM1 (interacts with) MCM2	FALSE	interacts with	FOXM1 (interacts with) MCM2
564	0.829	interacts with	KIAA0101 (interacts with) OIP5	FALSE	interacts with	KIAA0101 (interacts with) OIP5
1060	0.829	interacts with	ECT2 (interacts with) DLGAP5	FALSE	interacts with	ECT2 (interacts with) DLGAP5
1127	0.828	interacts with	DLGAP5 (interacts with) TRIP13	FALSE	interacts with	DLGAP5 (interacts with) TRIP13
1126	0.828	interacts with	DLGAP5 (interacts with) RAD51AP1	FALSE	interacts with	DLGAP5 (interacts with) RAD51AP1
943	0.828	interacts with	FOXM1 (interacts with) TRIP13	FALSE	interacts with	FOXM1 (interacts with) TRIP13
1092	0.827	interacts with	CENPA (interacts with) SHCBP1	FALSE	interacts with	CENPA (interacts with) SHCBP1
818	0.827	interacts with	NEK2 (interacts with) RAD51AP1	FALSE	interacts with	NEK2 (interacts with) RAD51AP1
1156	0.827	interacts with	MCM10 (interacts with) AURKB	FALSE	interacts with	MCM10 (interacts with) AURKB
563	0.827	interacts with	KIAA0101 (interacts with) SGOL1	FALSE	interacts with	KIAA0101 (interacts with) SGOL1
1091	0.827	interacts with	CENPA (interacts with) ANLN	FALSE	interacts with	CENPA (interacts with) ANLN
1352	0.826	interacts with	CDCA8 (interacts with) ANLN	FALSE	interacts with	CDCA8 (interacts with) ANLN
1017	0.826	interacts with	NUSAP1 (interacts with) MCM10	FALSE	interacts with	NUSAP1 (interacts with) MCM10
546	0.826	interacts with	SHCBP1 (interacts with) DLGAP5	FALSE	interacts with	SHCBP1 (interacts with) DLGAP5
1155	0.826	interacts with	MCM10 (interacts with) MKI67	FALSE	interacts with	MCM10 (interacts with) MKI67
1154	0.825	interacts with	MCM10 (interacts with) FOXM1	FALSE	interacts with	MCM10 (interacts with) FOXM1
644	0.825	interacts with	MKI67 (interacts with) KIAA0101	FALSE	interacts with	MKI67 (interacts with) KIAA0101
1330	0.825	interacts with	AURKB (interacts with) ANLN	FALSE	interacts with	AURKB (interacts with) ANLN
724	0.824	interacts with	PRC1 (interacts with) MKI67	FALSE	interacts with	PRC1 (interacts with) MKI67
545	0.823	interacts with	SHCBP1 (interacts with) CDCA5	FALSE	interacts with	SHCBP1 (interacts with) CDCA5
1261	0.823	interacts with	CHEK1 (interacts with) RAD51AP1	FALSE	interacts with	CHEK1 (interacts with) RAD51AP1
854	0.822	interacts with	CDCA5 (interacts with) AURKA	FALSE	interacts with	CDCA5 (interacts with) AURKA
1260	0.822	interacts with	CHEK1 (interacts with) OIP5	FALSE	interacts with	CHEK1 (interacts with) OIP5
